# Supplementary material for: The small non-coding RNA B11 regulates multiple facets of Mycobacterium abscessus virulence
Source: PLoS Pathog. 2023 Aug 21;19(8):e1011575. doi: 10.1371/journal.ppat.1011575 (PMC10470900; doi:10.1371/journal.ppat.1011575)
Supplement: S2 Table — (XLSX) [file ppat.1011575.s009.xlsx]

## Sheet: Table S2
Table S2. Results from DESeq2 differential expression analysis and identification of B11-complementary sequences in the ribosome-binding regions of genes with defined 5' UTRs, for GPL biosynthesis and transport genes only.
				B11 motifs in UTR of genes			∆B11/WT							∆B11/∆B11+B11								∆B11+B11del1/∆B11+B11								∆B11+B11ins2/∆B11+B11								Proteomics
Gene	Gene_Id	Gene_product	Defined 5' UTR (Miranda-CasoLuengo et al 2016)?	Length of possible base-pairing >= 5 nt between B11 loop 1 and nt -25 through -1 of the 5' UTR	Length of possible base-pairing >= 5 nt between B11 loop 2 and nt -25 through -1 of the 5' UTR	Presence of >= 6 nt possible base-pairing between either B11 loop and nt -25 through -1 of the 5' UTR	padj	log2FoldChange	fold change	-log10 adjPvalue	upregulated?	downregulated?	regulated?		padj	log2FoldChange	fold change	-log10 adjPvalue	upregulated?	downregulated?	regulated?		padj	log2FoldChange	fold change	-log10 adjPvalue	upregulated?	downregulated?	regulated?		padj	log2FoldChange	fold change	-log10 adjPvalue	upregulated?	downregulated?	regulated?	CV < 0.5 for both	mean log2 ratio (DeltaB11/WT)	Upreg in Delta B11 proteomics?	Downreg in Delta B11 proteomics?	Regulated in B11?
MAB_4097c	MAB_4097c	hypothetical protein	No	#N/A	#N/A	#N/A	0.683129	-0.59502	0.662035	0.165497	NO	NO	NO	MAB_4097c	0.84714	-0.344289	0.787696	0.0720447	NO	NO	NO	MAB_4097c	0.962025	0.215882	1.16141	0.0168137	NO	NO	NO	MAB_4097c	0.999949	-0.466591	0.723672	2.20332e-05	NO	NO	NO	#N/A	#N/A	#N/A	#N/A	#N/A
MAB_4098c	MAB_4098c	Probable peptide synthetase NRP	No	#N/A	#N/A	#N/A	0.0978562	-0.583232	0.667467	1.00941	NO	NO	NO	MAB_4098c	0.193058	-0.493516	0.710292	0.714313	NO	NO	NO	MAB_4098c	0.8895	0.236054	1.17777	0.0508541	NO	NO	NO	MAB_4098c	0.999949	0.304864	1.2353	2.20332e-05	NO	NO	NO	yes	-1.68658	NO	YES	YES
MAB_4099c	MAB_4099c	Probable non-ribosomal peptide synthetase	No	#N/A	#N/A	#N/A	0.697819	-0.298821	0.812917	0.156257	NO	NO	NO	MAB_4099c	0.61859	-0.289183	0.818365	0.208597	NO	NO	NO	MAB_4099c	0.849842	0.291678	1.22406	0.0706617	NO	NO	NO	MAB_4099c	0.999949	0.0841152	1.06004	2.20332e-05	NO	NO	NO	yes	-0.716474	NO	NO	NO
MAB_4100c	MAB_4100c	MbtH-like protein	YES	0	0	NO	7.67083e-12	-2.00809	0.248602	11.1152	NO	YES	YES	MAB_4100c	3.98592e-08	-1.68911	0.310119	7.39947	NO	YES	YES	MAB_4100c	0.790545	-0.803845	0.572821	0.102074	NO	NO	NO	MAB_4100c	0.999949	-0.415833	0.749586	2.20332e-05	NO	NO	NO	yes	-1.26717	NO	YES	YES
MAB_4103c	MAB_4103c	Probable methyltransferase	YES	0	0	NO	0.272837	-0.835075	0.560554	0.564097	NO	NO	NO	MAB_4103c	0.00797683	-1.27354	0.413644	2.09817	NO	YES	YES	MAB_4103c	0.977638	-0.136989	0.909415	0.00982191	NO	NO	NO	MAB_4103c	0.999949	-0.723566	0.605599	2.20332e-05	NO	NO	NO	#N/A	#N/A	#N/A	#N/A	#N/A
MAB_4104	MAB_4104	Putative glycosyltransferase GtfB	YES	0	0	NO	0.0161859	-1.1236	0.458946	1.79086	NO	YES	YES	MAB_4104	0.715178	-0.370509	0.773509	0.145586	NO	NO	NO	MAB_4104	0.851316	0.420549	1.33844	0.0699092	NO	NO	NO	MAB_4104	0.999949	0.593616	1.50902	2.20332e-05	NO	NO	NO	#N/A	#N/A	#N/A	#N/A	#N/A
MAB_4105c	MAB_4105c	Methyltransferase MtfD	No	#N/A	#N/A	#N/A	3.69118e-05	-1.21225	0.431594	4.43283	NO	YES	YES	MAB_4105c	2.1659e-09	-1.59139	0.331852	8.66436	NO	YES	YES	MAB_4105c	0.733755	-0.533528	0.690863	0.134449	NO	NO	NO	MAB_4105c	0.999949	-0.352279	0.783346	2.20332e-05	NO	NO	NO	yes	-0.707059	NO	NO	NO
MAB_4106c	MAB_4106c	acyltransferase	No	#N/A	#N/A	#N/A	0.000132216	-1.59584	0.330829	3.87872	NO	YES	YES	MAB_4106c	0.0184284	-1.4635	0.362612	1.73451	NO	YES	YES	MAB_4106c	0.889892	-0.415971	0.749515	0.0506625	NO	NO	NO	MAB_4106c	0.999949	0.0611932	1.04333	2.20332e-05	NO	NO	NO	#N/A	#N/A	#N/A	#N/A	#N/A
MAB_4107c	MAB_4107c	Glycosyltransferase GtfA	No	#N/A	#N/A	#N/A	6.60215e-16	-2.10358	0.232681	15.1803	NO	YES	YES	MAB_4107c	1.69949e-13	-1.98159	0.253211	12.7697	NO	YES	YES	MAB_4107c	0.964411	-0.170765	0.888371	0.0157381	NO	NO	NO	MAB_4107c	0.999949	-0.0299465	0.979457	2.20332e-05	NO	NO	NO	#N/A	#N/A	#N/A	#N/A	#N/A
MAB_4108c	MAB_4108c	Methyltransferase MtfB	No	#N/A	#N/A	#N/A	9.7625e-24	-2.38202	0.191841	23.0104	NO	YES	YES	MAB_4108c	1.82524e-19	-2.22725	0.213566	18.7387	NO	YES	YES	MAB_4108c	0.891347	-0.514147	0.700207	0.0499534	NO	NO	NO	MAB_4108c	0.999949	0.185208	1.13698	2.20332e-05	NO	NO	NO	yes	-4.0899	NO	YES	YES
MAB_4109c	MAB_4109c	Putative methyltransferase	YES	0	0	NO	0.328156	-0.861091	0.550536	0.483919	NO	NO	NO	MAB_4109c	0.429476	-0.76251	0.58947	0.367061	NO	NO	NO	MAB_4109c	0.999447	-0.00988913	0.993169	0.000240381	NO	NO	NO	MAB_4109c	0.999949	-1.1115	0.462812	2.20332e-05	NO	NO	NO	yes	-0.340301	NO	NO	NO
MAB_4110c	MAB_4110c	acyltransferase	YES	0	5	NO	0.000330276	-1.35395	0.39122	3.48112	NO	YES	YES	MAB_4110c	0.000632091	-1.54573	0.342523	3.19922	NO	YES	YES	MAB_4110c	0.543936	-0.802825	0.573226	0.264452	NO	NO	NO	MAB_4110c	0.999949	-0.75001	0.5946	2.20332e-05	NO	NO	NO	#N/A	#N/A	#N/A	#N/A	#N/A
MAB_4111c	MAB_4111c	Putative epimerase/dehydratase	YES	0	0	NO	0.000132563	-1.10662	0.464381	3.87758	NO	YES	YES	MAB_4111c	0.0052656	-1.08207	0.47235	2.27855	NO	YES	YES	MAB_4111c	0.937172	-0.23489	0.84975	0.0281807	NO	NO	NO	MAB_4111c	0.999949	-0.265388	0.831975	2.20332e-05	NO	NO	NO	yes	-1.23849	NO	YES	YES
MAB_4112c	MAB_4112c	Putative glycosyltransferase GtfA	No	#N/A	#N/A	#N/A	0.00241372	-1.20235	0.434568	2.61731	NO	YES	YES	MAB_4112c	0.000250033	-1.56296	0.338455	3.602	NO	YES	YES	MAB_4112c	0.919777	0.272905	1.20824	0.0363177	NO	NO	NO	MAB_4112c	0.999949	-0.279687	0.82377	2.20332e-05	NO	NO	NO	#N/A	#N/A	#N/A	#N/A	#N/A
MAB_4113	MAB_4113	Glucose-1-phosphate thymidylyltransferase	YES	0	0	NO	0.193734	-0.666303	0.630119	0.712793	NO	NO	NO	MAB_4113	0.315343	-0.57246	0.672469	0.501217	NO	NO	NO	MAB_4113	0.889527	-0.403873	0.755827	0.050841	NO	NO	NO	MAB_4113	0.999949	-0.0684831	0.95364	2.20332e-05	NO	NO	NO	yes	-0.992885	NO	NO	NO
MAB_4114	MAB_4114	hypothetical protein	YES	0	5	NO	0.0929328	-1.20187	0.434711	1.03183	NO	NO	NO	MAB_4114	2.68682e-05	-1.79338	0.288495	4.57076	NO	YES	YES	MAB_4114	0.833356	-0.576339	0.670663	0.0791693	NO	NO	NO	MAB_4114	0.999949	-0.442016	0.736105	2.20332e-05	NO	NO	NO	#N/A	#N/A	#N/A	#N/A	#N/A
MAB_4115c	MAB_4115c	Putative membrane protein, MmpL	No	#N/A	#N/A	#N/A	0.751098	-0.36866	0.774501	0.124303	NO	NO	NO	MAB_4115c	0.80357	-0.23177	0.851589	0.0949764	NO	NO	NO	MAB_4115c	0.723783	0.392047	1.31225	0.140392	NO	NO	NO	MAB_4115c	0.999949	-0.115364	0.92315	2.20332e-05	NO	NO	NO	yes	0.0383006	NO	NO	NO
MAB_4116c	MAB_4116c	Putative membrane protein, MmpL	YES	0	0	NO	0.0163348	-0.888634	0.540125	1.78689	NO	YES	YES	MAB_4116c	0.22199	-0.621762	0.649877	0.653666	NO	NO	NO	MAB_4116c	0.967382	0.114316	1.08246	0.0144018	NO	NO	NO	MAB_4116c	0.999949	-0.102604	0.931351	2.20332e-05	NO	NO	NO	yes	-0.371668	NO	NO	NO
MAB_4117c	MAB_4117c	Putative membrane protein, MmpS family	No	#N/A	#N/A	#N/A	0.00190327	-1.44755	0.366644	2.7205	NO	YES	YES	MAB_4117c	0.0303172	-1.18443	0.439997	1.51831	NO	YES	YES	MAB_4117c	0.919777	-0.522497	0.696166	0.0363177	NO	NO	NO	MAB_4117c	0.999949	-1.22478	0.427863	2.20332e-05	NO	NO	NO	yes	-0.996094	NO	NO	NO
MAB_4437	MAB_4437	Probable acyl-CoA dehydrogenase FadE	YES	0	0	NO	5.67679e-07	-1.63048	0.322981	6.2459	NO	YES	YES	MAB_4437	0.489564	-0.63517	0.643865	0.310191	NO	NO	NO	MAB_4437	0.97506	0.110036	1.07925	0.0109686	NO	NO	NO	MAB_4437	0.999949	0.463244	1.37864	2.20332e-05	NO	NO	NO	yes	-0.184159	NO	NO	NO
MAB_4454c	MAB_4454c	Conserved hypothetical protein (DGPF family)	YES	0	0	NO	0.618726	-1.00767	0.49735	0.208502	NO	NO	NO	MAB_4454c	0.499442	-1.07206	0.475639	0.301515	NO	NO	NO	MAB_4454c	0.141207	-1.41393	0.375288	0.850143	NO	NO	NO	MAB_4454c	0.999949	-0.686211	0.621484	2.20332e-05	NO	NO	NO	#N/A	#N/A	#N/A	#N/A	#N/A
MAB_4459c	MAB_4459c	RNA polymerase sigma-70 factor, ECF subfamily	No	#N/A	#N/A	#N/A	0.904684	-0.609753	0.655309	0.0435029	NO	NO	NO	MAB_4459c	0.976561	0.137352	1.09988	0.0103006	NO	NO	NO	MAB_4459c	0.815096	1.12543	2.18166	0.0887912	NO	NO	NO	MAB_4459c	0.999949	1.09172	2.13128	2.20332e-05	NO	NO	NO	#N/A	#N/A	#N/A	#N/A	#N/A
MAB_4633	MAB_4633	hypothetical protein	No	#N/A	#N/A	#N/A	0.767866	-0.790598	0.578105	0.114715	NO	NO	NO	MAB_4633	0.989789	0.0504612	1.0356	0.00445738	NO	NO	NO	MAB_4633	0.992573	0.139331	1.10139	0.0032375	NO	NO	NO	MAB_4633	0.999949	-0.39346	0.761302	2.20332e-05	NO	NO	NO	#N/A	#N/A	#N/A	#N/A	#N/A
