# Supplementary material for: The small non-coding RNA B11 regulates multiple facets of Mycobacterium abscessus virulence
Source: PLoS Pathog. 2023 Aug 21;19(8):e1011575. doi: 10.1371/journal.ppat.1011575 (PMC10470900; doi:10.1371/journal.ppat.1011575)
Supplement: S3 Table — (XLSX) [file ppat.1011575.s010.xlsx]

## Sheet: Table S3
Table S3. RNAseq data for genes differentially expressed in ∆B11/∆B11+B11, ∆B11+B11del1/∆B11+B11, and/or ∆B11+B11ins1/∆B11+B11.
				B11 motifs in UTR of genes			∆B11/WT							∆B11/∆B11+B11								∆B11+B11del1/∆B11+B11								∆B11+B11ins2/∆B11+B11
Gene	Gene_Id	Gene_product	Defined 5' UTR (Miranda-CasoLuengo et al 2016)?	Length of possible base-pairing >= 5 nt between B11 loop 1 and nt -25 through -1 of the 5' UTR	Length of possible base-pairing >= 5 nt between B11 loop 2 and nt -25 through -1 of the 5' UTR	Presence of >= 6 nt possible base-pairing between either B11 loop and nt -25 through -1 of the 5' UTR	padj	log2FoldChange	fold change	-log10 adjPvalue	upregulated?	downregulated?	regulated?		padj	log2FoldChange	fold change	-log10 adjPvalue	upregulated?	downregulated?	regulated?		padj	log2FoldChange	fold change	-log10 adjPvalue	upregulated?	downregulated?	regulated?		padj	log2FoldChange	fold change	-log10 adjPvalue	upregulated?	downregulated?	regulated?
MAB_1753	MAB_1753	Hypothetical protein	No	#N/A	#N/A	#N/A	0.861249	-3.63644	0.0804122	0.0648714	NO	NO	NO	MAB_1753	#N/A	#N/A	#N/A	#N/A	#N/A	#N/A	#N/A	MAB_1753	#N/A	#N/A	#N/A	#N/A	#N/A	#N/A	#N/A	MAB_1753	0.000479286	21.2248	2.45076e+06	3.31941	YES	NO	YES
MAB_t5032	tRNA-Cys(GCA)	tRNA-Cys(GCA)	No	#N/A	#N/A	#N/A	0.845118	2.92576	7.59872	0.0730826	NO	NO	NO	MAB_t5032	3.58182e-06	20.9806	2.06914e+06	5.4459	YES	NO	YES	MAB_t5032	#N/A	#N/A	#N/A	#N/A	#N/A	#N/A	#N/A	MAB_t5032	0.999949	7.19403	146.426	2.20332e-05	NO	NO	NO
MAB_2054	MAB_2054	hypothetical protein	No	#N/A	#N/A	#N/A	0.847685	0.750706	1.68262	0.0717657	NO	NO	NO	MAB_2054	0.0043385	5.57829	47.7785	2.36266	YES	NO	YES	MAB_2054	0.00057384	5.99405	63.7365	3.24121	YES	NO	YES	MAB_2054	#N/A	5.30829	39.6236	#N/A	#N/A	#N/A	#N/A
MAB_0119c	MAB_0119c	Hypothetical protein	No	#N/A	#N/A	#N/A	0.949107	-0.188585	0.877466	0.0226846	NO	NO	NO	MAB_0119c	2.21992e-05	-2.04956	0.241558	4.65366	NO	YES	YES	MAB_0119c	0.000433423	-2.94547	0.129816	3.36309	NO	YES	YES	MAB_0119c	1.00965e-06	-2.48489	0.178638	5.99583	NO	YES	YES
MAB_0789	MAB_0789	Hypothetical protein	No	#N/A	#N/A	#N/A	0.97163	0.183617	1.13573	0.0124993	NO	NO	NO	MAB_0789	0.000357571	8.89907	477.406	3.44664	YES	NO	YES	MAB_0789	0.000653063	8.98922	508.188	3.18504	YES	NO	YES	MAB_0789	0.0376831	9.06477	535.51	1.42385	YES	NO	YES
MAB_0894c	MAB_0894c	Putative dihydrolipoamide dehydrogenase (LpdA)	No	#N/A	#N/A	#N/A	0.400688	0.603807	1.51972	0.397194	NO	NO	NO	MAB_0894c	3.21072e-09	2.37805	5.19832	8.4934	YES	NO	YES	MAB_0894c	1.53304e-16	3.1245	8.72104	15.8144	YES	NO	YES	MAB_0894c	0.0468267	1.8241	3.54085	1.32951	YES	NO	YES
MAB_0895c	MAB_0895c	Putative dihydrolipoamide s-acetyltransferase component of pyruvate dehydrogenase complex E2	No	#N/A	#N/A	#N/A	0.00149014	1.28972	2.4448	2.82677	YES	NO	YES	MAB_0895c	3.36733e-15	2.66369	6.3365	14.4727	YES	NO	YES	MAB_0895c	2.0967e-22	3.44204	10.8682	21.6785	YES	NO	YES	MAB_0895c	4.51677e-06	2.47648	5.56539	5.34517	YES	NO	YES
MAB_0902	MAB_0902	Probable beta-ketoadipyl-CoA thiolase	No	#N/A	#N/A	#N/A	0.105799	1.52029	2.86848	0.975518	NO	NO	NO	MAB_0902	4.83157e-18	5.78879	55.2839	17.3159	YES	NO	YES	MAB_0902	2.35587e-25	6.31487	79.6095	24.6278	YES	NO	YES	MAB_0902	0.000479286	4.93504	30.591	3.31941	YES	NO	YES
MAB_0904	MAB_0904	Putative 3-hydroxyacyl-CoA dehydrogenase	No	#N/A	#N/A	#N/A	0.000742295	2.7486	6.72064	3.12942	YES	NO	YES	MAB_0904	5.62631e-10	11.3283	2571.37	9.24978	YES	NO	YES	MAB_0904	3.05534e-12	12.0797	4328.77	11.5149	YES	NO	YES	MAB_0904	0.000595599	9.95907	995.359	3.22505	YES	NO	YES
MAB_0910	MAB_0910	Putative phenylacetic acid degradation protein PaaE/phenylacetate-CoA oxygenase/reductase, PaaK subunit	No	#N/A	#N/A	#N/A	0.927341	0.432615	1.34968	0.0327606	NO	NO	NO	MAB_0910	3.40027e-07	10.1653	1148.29	6.46849	YES	NO	YES	MAB_0910	4.09548e-10	11.5137	2923.84	9.38769	YES	NO	YES	MAB_0910	0.0253152	9.36275	658.366	1.59662	YES	NO	YES
MAB_2118	MAB_2118	Hypothetical protein	No	#N/A	#N/A	#N/A	0.936476	0.526953	1.44088	0.0285033	NO	NO	NO	MAB_2118	0.000362689	9.06211	534.525	3.44047	YES	NO	YES	MAB_2118	0.0117843	8.97437	502.984	1.9287	YES	NO	YES	MAB_2118	0.0263488	9.1264	558.884	1.57924	YES	NO	YES
MAB_3548c	MAB_3548c	Putative fatty acid desaturase	No	#N/A	#N/A	#N/A	3.73959e-26	4.20472	18.4394	25.4272	YES	NO	YES	MAB_3548c	1.17498e-20	3.58741	12.0204	19.93	YES	NO	YES	MAB_3548c	0.00442389	1.25243	2.38243	2.3542	YES	NO	YES	MAB_3548c	0.0146939	1.49617	2.82093	#REF!	YES	NO	YES
MAB_0069	MAB_0069	Major facilitator family transporter	No	#N/A	#N/A	#N/A	0.642821	1.04753	2.06698	0.19191	NO	NO	NO	MAB_0069	0.0141359	2.44605	5.44922	1.84968	YES	NO	YES	MAB_0069	0.0451557	2.36731	5.15979	1.34529	YES	NO	YES	MAB_0069	0.999949	1.9613	3.89414	2.20332e-05	NO	NO	NO
MAB_0635c	MAB_0635c	NADH-ubiquinone oxidoreductase, chain 4L precursor	No	#N/A	#N/A	#N/A	0.909322	-0.644789	0.639586	0.0412822	NO	NO	NO	MAB_0635c	0.0128345	7.9875	253.792	1.89162	YES	NO	YES	MAB_0635c	0.0287647	7.98474	253.306	1.54114	YES	NO	YES	MAB_0635c	0.999949	5.6691	50.8825	2.20332e-05	NO	NO	NO
MAB_0650	groL	60 kDa chaperonin 2 (Protein Cpn60 2) (GroEL)	No	#N/A	#N/A	#N/A	7.04419e-06	-1.8247	0.282301	5.15217	NO	YES	YES	MAB_0650	4.34343e-13	-1.89118	0.269587	12.3622	NO	YES	YES	MAB_0650	0.000433423	-1.85089	0.277222	3.36309	NO	YES	YES	MAB_0650	0.999949	0.189651	1.14049	2.20332e-05	NO	NO	NO
MAB_0688c	MAB_0688c	hypothetical protein	No	#N/A	#N/A	#N/A	0.873578	0.811692	1.75527	0.0586982	NO	NO	NO	MAB_0688c	0.0104659	7.11917	139.022	1.98022	YES	NO	YES	MAB_0688c	0.0289295	7.05138	132.641	1.53866	YES	NO	YES	MAB_0688c	0.999949	6.72647	105.894	2.20332e-05	NO	NO	NO
MAB_0771c	MAB_0771c	Hypothetical major facilitator transporter	No	#N/A	#N/A	#N/A	0.731011	2.32236	5.0015	0.136076	NO	NO	NO	MAB_0771c	0.0359295	7.70898	209.235	1.44455	YES	NO	YES	MAB_0771c	0.0357614	7.80053	222.943	1.44659	YES	NO	YES	MAB_0771c	0.999949	5.53989	46.5237	2.20332e-05	NO	NO	NO
MAB_0783c	MAB_0783c	Bacteriophage protein	YES	0	0	NO	0.952178	0.426853	1.3443	0.0212816	NO	NO	NO	MAB_0783c	0.000548991	8.8022	446.402	3.26044	YES	NO	YES	MAB_0783c	0.0433085	7.92743	243.441	1.36343	YES	NO	YES	MAB_0783c	0.463902	8.64686	400.833	0.333574	NO	NO	NO
MAB_0896c	MAB_0896c	Putative pyruvate dehydrogenase E1 component, beta subunit	No	#N/A	#N/A	#N/A	0.0124346	1.47041	2.771	1.90537	YES	NO	YES	MAB_0896c	8.13409e-08	2.62389	6.1641	7.08969	YES	NO	YES	MAB_0896c	5.74513e-12	2.89352	7.43083	11.2407	YES	NO	YES	MAB_0896c	0.0883083	1.6479	3.13378	1.054	NO	NO	NO
MAB_0897c	MAB_0897c	Probable pyruvate dehydrogenase E1 component, alpha subunit	YES	0	5	NO	0.0252104	1.23725	2.35749	1.59842	YES	NO	YES	MAB_0897c	1.23502e-05	2.64946	6.27433	4.90833	YES	NO	YES	MAB_0897c	6.16166e-07	3.28392	9.73999	6.2103	YES	NO	YES	MAB_0897c	0.0858281	2.18487	4.54686	1.06637	NO	NO	NO
MAB_0900c	MAB_0900c	Putative phenylacetic acid degradation protein PaaN	No	#N/A	#N/A	#N/A	3.64795e-07	1.71853	3.29101	6.43795	YES	NO	YES	MAB_0900c	1.1912e-05	2.56518	5.91827	4.92402	YES	NO	YES	MAB_0900c	6.17322e-08	3.6363	12.4347	7.20949	YES	NO	YES	MAB_0900c	0.999949	1.10339	2.14858	2.20332e-05	NO	NO	NO
MAB_0903	MAB_0903	Putative enoyl-CoA hydratase/isomerase	No	#N/A	#N/A	#N/A	1.3564e-10	2.68353	6.42427	9.86761	YES	NO	YES	MAB_0903	5.0986e-09	3.83447	14.2656	8.29255	YES	NO	YES	MAB_0903	3.29199e-07	4.48992	22.4699	6.48254	YES	NO	YES	MAB_0903	0.999949	1.83744	3.57376	2.20332e-05	NO	NO	NO
MAB_0905	MAB_0905	Putative enoyl-CoA hydratase/isomerase	No	#N/A	#N/A	#N/A	0.167854	1.26567	2.40438	0.77507	NO	NO	NO	MAB_0905	0.00881758	3.00009	8.00051	2.05465	YES	NO	YES	MAB_0905	0.000907908	3.54221	11.6496	3.04196	YES	NO	YES	MAB_0905	0.999949	2.17054	4.50191	2.20332e-05	NO	NO	NO
MAB_0907	MAB_0907	Putative phenylacetic acid degradation protein PaaB/phenylacetate-CoA oxygenase, PaaH subunit	No	#N/A	#N/A	#N/A	0.197215	2.03378	4.09477	0.705061	NO	NO	NO	MAB_0907	5.3353e-06	4.79869	27.8323	5.27284	YES	NO	YES	MAB_0907	5.30823e-12	4.84252	28.6909	11.2751	YES	NO	YES	MAB_0907	0.999949	3.28661	9.75818	2.20332e-05	NO	NO	NO
MAB_0909	MAB_0909	Putative phenylacetic acid degradation protein PaaD/phenylacetate-CoA oxygenase, PaaJ subunit	No	#N/A	#N/A	#N/A	0.462723	1.03907	2.05491	0.334679	NO	NO	NO	MAB_0909	7.40705e-07	3.49871	11.3036	6.13035	YES	NO	YES	MAB_0909	5.82361e-11	4.3673	20.639	10.2348	YES	NO	YES	MAB_0909	0.999949	2.30397	4.93816	2.20332e-05	NO	NO	NO
MAB_1153	MAB_1153	Hypothetical protein	No	#N/A	#N/A	#N/A	0.0208744	-1.61358	0.326787	1.68039	NO	YES	YES	MAB_1153	0.000163469	-1.53698	0.344606	3.78657	NO	YES	YES	MAB_1153	0.0287647	-1.61553	0.326344	1.54114	NO	YES	YES	MAB_1153	0.999949	-0.649733	0.637398	2.20332e-05	NO	NO	NO
MAB_1219	MAB_1219	Probable short-chain dehydrogenase/reductase	No	#N/A	#N/A	#N/A	0.773858	-0.792302	0.577422	0.111338	NO	NO	NO	MAB_1219	0.0345666	-2.01081	0.248133	1.46134	NO	YES	YES	MAB_1219	0.00977493	-3.94913	0.064743	2.00989	NO	YES	YES	MAB_1219	0.999949	-1.64304	0.32018	2.20332e-05	NO	NO	NO
MAB_1471c	MAB_1471c	Probable ATP-dependent helicase DinG	YES	0	0	NO	0.761714	0.526182	1.44011	0.118208	NO	NO	NO	MAB_1471c	0.0363043	1.63301	3.10159	1.44004	YES	NO	YES	MAB_1471c	0.0287647	1.81601	3.52107	1.54114	YES	NO	YES	MAB_1471c	0.999949	0.742091	1.6726	2.20332e-05	NO	NO	NO
MAB_1849	MAB_1849	Putative metalloprotease	No	#N/A	#N/A	#N/A	0.714026	0.659391	1.57942	0.146286	NO	NO	NO	MAB_1849	0.00797683	2.54612	5.84061	2.09817	YES	NO	YES	MAB_1849	0.0362323	2.52516	5.75636	1.4409	YES	NO	YES	MAB_1849	0.999949	2.22299	4.66858	2.20332e-05	NO	NO	NO
MAB_2158c	MAB_2158c	Probable ATP-dependent RNA helicase	YES	0	0	NO	0.0334245	2.21636	4.64719	1.47594	YES	NO	YES	MAB_2158c	0.0336533	2.58566	6.0029	1.47297	YES	NO	YES	MAB_2158c	0.0401491	2.97681	7.87246	1.39632	YES	NO	YES	MAB_2158c	0.999949	1.67492	3.19301	2.20332e-05	NO	NO	NO
MAB_2497c	MAB_2497c	hypothetical protein	No	#N/A	#N/A	#N/A	0.730855	0.790113	1.72921	0.136169	NO	NO	NO	MAB_2497c	0.0141159	2.59705	6.05047	1.85029	YES	NO	YES	MAB_2497c	0.0225718	2.75308	6.74156	1.64643	YES	NO	YES	MAB_2497c	0.979895	2.48714	5.60664	0.00882026	NO	NO	NO
MAB_2691c	ilvA	Probable threonine dehydratase biosynthetic	No	#N/A	#N/A	#N/A	0.674376	0.461104	1.3766	0.171098	NO	NO	NO	MAB_2691c	0.0160764	1.05837	2.08257	1.79381	YES	NO	YES	MAB_2691c	0.00504569	1.3849	2.61154	2.29708	YES	NO	YES	MAB_2691c	0.999949	0.488795	1.40327	2.20332e-05	NO	NO	NO
MAB_2900	MAB_2900	hypothetical protein	YES	0	0	NO	0.951807	0.50779	1.42187	0.0214511	NO	NO	NO	MAB_2900	0.0052656	8.39414	336.425	2.27855	YES	NO	YES	MAB_2900	0.0286471	7.89072	237.325	1.54292	YES	NO	YES	MAB_2900	0.999949	6.81418	112.531	2.20332e-05	NO	NO	NO
MAB_2954	MAB_2954	hypothetical protein	No	#N/A	#N/A	#N/A	0.788935	1.91935	3.78252	0.102959	NO	NO	NO	MAB_2954	0.0113594	8.12368	278.914	1.94464	YES	NO	YES	MAB_2954	0.00185948	8.89202	475.079	2.73061	YES	NO	YES	MAB_2954	0.0890346	9.34864	651.958	1.05044	NO	NO	NO
MAB_3147c	MAB_3147c	Probable conserved polyketide synthase associated protein	No	#N/A	#N/A	#N/A	0.953288	0.789508	1.72848	0.0207761	NO	NO	NO	MAB_3147c	0.0354409	7.82964	227.487	1.4505	YES	NO	YES	MAB_3147c	0.00196182	8.89072	474.649	2.70734	YES	NO	YES	MAB_3147c	0.397058	8.72135	422.072	0.401146	NO	NO	NO
MAB_3201	MAB_3201	Putative membrane protein MmpL	No	#N/A	#N/A	#N/A	0.859281	-0.796195	0.575866	0.0658649	NO	NO	NO	MAB_3201	0.00299783	8.39449	336.507	2.52319	YES	NO	YES	MAB_3201	0.0421696	8.86945	467.705	1.375	YES	NO	YES	MAB_3201	0.999949	6.79113	110.747	2.20332e-05	NO	NO	NO
MAB_3366	MAB_3366	Possible glycosyl transferase	YES	0	0	NO	0.918593	0.258029	1.19584	0.0368769	NO	NO	NO	MAB_3366	0.0113594	1.41498	2.66655	1.94464	YES	NO	YES	MAB_3366	0.00821055	1.49483	2.81831	2.08563	YES	NO	YES	MAB_3366	0.999949	0.793895	1.73375	2.20332e-05	NO	NO	NO
MAB_3466c	MAB_3466c	Hypothetical protein	No	#N/A	#N/A	#N/A	0.953194	0.192458	1.14271	0.0208187	NO	NO	NO	MAB_3466c	3.06356e-15	-2.40937	0.188239	14.5138	NO	YES	YES	MAB_3466c	1.41296e-06	-2.66709	0.157444	5.84987	NO	YES	YES	MAB_3466c	0.999949	0.502694	1.41686	2.20332e-05	NO	NO	NO
MAB_3467c	MAB_3467c	18 kDa antigen (HSP 16.7)	YES	0	5	NO	0.0354959	-0.88889	0.54003	1.44982	NO	NO	NO	MAB_3467c	7.11805e-16	-2.99428	0.125497	15.1476	NO	YES	YES	MAB_3467c	2.97929e-06	-3.0716	0.118948	5.52589	NO	YES	YES	MAB_3467c	0.999949	-0.142093	0.906203	2.20332e-05	NO	NO	NO
MAB_3468	MAB_3468	Putative transcriptional regulator, MerR family	No	#N/A	#N/A	#N/A	0.467091	0.669327	1.59033	0.330598	NO	NO	NO	MAB_3468	0.0140817	-1.14022	0.453692	1.85135	NO	YES	YES	MAB_3468	0.0148306	-1.23429	0.425051	1.82884	NO	YES	YES	MAB_3468	0.999949	-0.308576	0.807439	2.20332e-05	NO	NO	NO
MAB_3731c	groL	60 kDa chaperonin 1 (GroEL protein 1)	No	#N/A	#N/A	#N/A	3.43925e-05	-1.22288	0.428425	4.46354	NO	YES	YES	MAB_3731c	6.25266e-07	-1.52673	0.347063	6.20394	NO	YES	YES	MAB_3731c	8.79354e-05	-1.61985	0.325369	4.05584	NO	YES	YES	MAB_3731c	0.999949	0.530898	1.44483	2.20332e-05	NO	NO	NO
MAB_3732c	groS	10 kDa chaperonin (GroES)	No	#N/A	#N/A	#N/A	0.232195	-1.04029	0.48623	0.634146	NO	NO	NO	MAB_3732c	2.18174e-08	-2.29781	0.203372	7.6612	NO	YES	YES	MAB_3732c	1.21412e-11	-2.16956	0.222279	10.9157	NO	YES	YES	MAB_3732c	0.999949	-0.407398	0.753982	2.20332e-05	NO	NO	NO
MAB_4234c	MAB_4234c	Putative FMNH2-utilizing oxygenase	No	#N/A	#N/A	#N/A	0.767866	1.16746	2.24616	0.114715	NO	NO	NO	MAB_4234c	0.00627425	5.43306	43.2031	2.20244	YES	NO	YES	MAB_4234c	0.000548249	6.14217	70.6281	3.26102	YES	NO	YES	MAB_4234c	0.999949	5.1118	34.5784	2.20332e-05	NO	NO	NO
MAB_4273c	dnaK	Chaperone protein DnaK (Hsp 70)	No	#N/A	#N/A	#N/A	0.183718	-0.853088	0.553598	0.735849	NO	NO	NO	MAB_4273c	0.000383052	-1.22905	0.426599	3.41674	NO	YES	YES	MAB_4273c	0.020783	-1.33172	0.397295	1.68229	NO	YES	YES	MAB_4273c	0.999949	0.61285	1.52928	2.20332e-05	NO	NO	NO
MAB_4380	MAB_4380	Putative IclR-family regulatory protein	No	#N/A	#N/A	#N/A	0.967971	-0.232555	0.851126	0.0141376	NO	NO	NO	MAB_4380	0.000363751	8.90067	477.933	3.4392	YES	NO	YES	MAB_4380	0.00242834	8.77025	436.626	2.61469	YES	NO	YES	MAB_4380	0.999949	6.19799	73.4145	2.20332e-05	NO	NO	NO
MAB_4749c	MAB_4749c	Putative transcriptional regulator, TetR family	No	#N/A	#N/A	#N/A	0.892542	1.3055	2.4717	0.0493714	NO	NO	NO	MAB_4749c	0.00691379	8.34475	325.102	2.16028	YES	NO	YES	MAB_4749c	0.0418551	7.93389	244.533	1.37825	YES	NO	YES	MAB_4749c	0.999949	5.88196	58.9719	2.20332e-05	NO	NO	NO
MAB_4766	MAB_4766	Hypothetical oxalate decarboxylase	No	#N/A	#N/A	#N/A	0.994635	0.0506466	1.03573	0.00233632	NO	NO	NO	MAB_4766	0.00508408	8.26223	307.029	2.29379	YES	NO	YES	MAB_4766	0.00504569	8.35864	328.246	2.29708	YES	NO	YES	MAB_4766	0.982553	8.08353	271.26	0.00764396	NO	NO	NO
MAB_4922	MAB_4922	Putative short-chain dehydrogenase/reductase	No	#N/A	#N/A	#N/A	0.910573	0.610904	1.52722	0.0406854	NO	NO	NO	MAB_4922	0.00597708	5.60673	48.7299	2.22351	YES	NO	YES	MAB_4922	0.00079836	5.85243	57.7772	3.0978	YES	NO	YES	MAB_4922	0.999949	5.00496	32.1103	2.20332e-05	NO	NO	NO
MAB_0590c	MAB_0590c	hypothetical protein	YES	0	0	NO	0.990911	-0.032104	0.977993	0.00396538	NO	NO	NO	MAB_0590c	0.00369001	-1.40153	0.378527	2.43297	NO	YES	YES	MAB_0590c	0.071273	-1.36433	0.388414	1.14707	NO	NO	NO	MAB_0590c	0.0411703	-1.75758	0.295745	1.38542	NO	YES	YES
MAB_4898c	MAB_4898c	Single-stranded DNA-binding protein	No	#N/A	#N/A	#N/A	0.181796	-0.833221	0.561275	0.740414	NO	NO	NO	MAB_4898c	0.0449335	-1.32397	0.399435	1.34743	NO	YES	YES	MAB_4898c	0.946293	-0.317132	0.802664	0.0239744	NO	NO	NO	MAB_4898c	0.0470702	-1.84795	0.277786	1.32725	NO	YES	YES
MAB_0025	MAB_0025	Peptidyl-prolyl cis-trans isomerase	No	#N/A	#N/A	#N/A	0.942499	-0.264991	0.832204	0.025719	NO	NO	NO	MAB_0025	0.00125092	2.12156	4.35163	2.90277	YES	NO	YES	MAB_0025	0.0627125	1.98302	3.95319	1.20265	NO	NO	NO	MAB_0025	0.11773	2.56057	5.89942	0.929111	NO	NO	NO
MAB_0147c	MAB_0147c	hypothetical protein	No	#N/A	#N/A	#N/A	3.36119e-11	1.67499	3.19317	10.4735	YES	NO	YES	MAB_0147c	3.96249e-05	1.10493	2.15088	4.40203	YES	NO	YES	MAB_0147c	0.914098	0.214526	1.16032	0.0390074	NO	NO	NO	MAB_0147c	0.999949	0.179181	1.13224	2.20332e-05	NO	NO	NO
MAB_0208	MAB_0208	Putative MarR-family transcriptional regulator	YES	5	6	YES	1.47934e-09	4.19482	18.3133	8.82993	YES	NO	YES	MAB_0208	5.69169e-07	2.12713	4.36847	6.24476	YES	NO	YES	MAB_0208	0.97506	-0.13761	0.909024	0.0109686	NO	NO	NO	MAB_0208	0.999949	0.220139	1.16485	2.20332e-05	NO	NO	NO
MAB_0226	MAB_0226	Hypothetical protein	No	#N/A	#N/A	#N/A	0.0161859	8.12122	278.44	1.79086	YES	NO	YES	MAB_0226	0.0393886	7.81295	224.87	1.40463	YES	NO	YES	MAB_0226	0.204471	7.78376	220.367	0.689368	NO	NO	NO	MAB_0226	0.999949	6.48123	89.3398	2.20332e-05	NO	NO	NO
MAB_0294	MAB_0294	Putative carboxylesterase, type B	No	#N/A	#N/A	#N/A	0.967362	0.225933	1.16953	0.014411	NO	NO	NO	MAB_0294	0.000168027	8.99997	511.989	3.77462	YES	NO	YES	MAB_0294	0.276687	7.56578	189.464	0.558011	NO	NO	NO	MAB_0294	0.999949	5.83865	57.228	2.20332e-05	NO	NO	NO
MAB_0323c	MAB_0323c	Putative cobyric acid synthase CobQ2	No	#N/A	#N/A	#N/A	0.805916	0.494582	1.40891	0.09371	NO	NO	NO	MAB_0323c	0.0344557	1.82584	3.54514	1.46274	YES	NO	YES	MAB_0323c	0.381518	1.45036	2.73277	0.418485	NO	NO	NO	MAB_0323c	0.999949	1.83618	3.57064	2.20332e-05	NO	NO	NO
MAB_0361	MAB_0361	hypothetical protein	No	#N/A	#N/A	#N/A	2.99695e-05	4.65573	25.2065	4.52332	YES	NO	YES	MAB_0361	2.1659e-09	3.36656	10.3142	8.66436	YES	NO	YES	MAB_0361	0.570977	1.43372	2.70143	0.243382	NO	NO	NO	MAB_0361	0.999949	2.24552	4.74209	2.20332e-05	NO	NO	NO
MAB_0390c	MAB_0390c	hypothetical protein	No	#N/A	#N/A	#N/A	0.0014633	1.87868	3.6774	2.83467	YES	NO	YES	MAB_0390c	0.010732	1.59309	3.01694	1.96932	YES	NO	YES	MAB_0390c	0.238955	1.14524	2.21183	0.621683	NO	NO	NO	MAB_0390c	0.999949	0.389174	1.30964	2.20332e-05	NO	NO	NO
MAB_0391c	MAB_0391c	hypothetical protein	No	#N/A	#N/A	#N/A	3.96229e-07	3.83565	14.2773	6.40205	YES	NO	YES	MAB_0391c	0.00082796	3.37742	10.3921	3.08199	YES	NO	YES	MAB_0391c	0.214719	2.70147	6.50463	0.66813	NO	NO	NO	MAB_0391c	0.999949	2.07029	4.1997	2.20332e-05	NO	NO	NO
MAB_0550	MAB_0550	hypothetical protein	No	#N/A	#N/A	#N/A	0.444252	-0.902856	0.534827	0.352371	NO	NO	NO	MAB_0550	0.0105085	-1.80805	0.285576	1.97846	NO	YES	YES	MAB_0550	0.463186	-1.12712	0.457829	0.334244	NO	NO	NO	MAB_0550	0.999949	0.0598058	1.04233	2.20332e-05	NO	NO	NO
MAB_0589	MAB_0589	Probable aquaporin Z	YES	0	0	NO	0.419231	-0.722342	0.606113	0.377547	NO	NO	NO	MAB_0589	0.0171553	-1.34487	0.393689	1.7656	NO	YES	YES	MAB_0589	0.574491	-0.783023	0.581148	0.240717	NO	NO	NO	MAB_0589	0.999949	0.118327	1.08548	2.20332e-05	NO	NO	NO
MAB_0602c	MAB_0602c	Hypothetical protein	No	#N/A	#N/A	#N/A	0.983947	0.195878	1.14542	0.00702835	NO	NO	NO	MAB_0602c	0.025258	7.94578	246.558	1.5976	YES	NO	YES	MAB_0602c	0.104458	7.94171	245.863	0.981057	NO	NO	NO	MAB_0602c	0.999949	6.9748	125.783	2.20332e-05	NO	NO	NO
MAB_0628	MAB_0628	hypothetical protein	YES	5	7	YES	1.11018e-07	1.52285	2.87359	6.95461	YES	NO	YES	MAB_0628	2.61354e-07	1.35424	2.55662	6.58277	YES	NO	YES	MAB_0628	0.754074	0.418966	1.33697	0.122586	NO	NO	NO	MAB_0628	0.999949	0.0406361	1.02857	2.20332e-05	NO	NO	NO
MAB_0630	MAB_0630	hypothetical protein	YES	0	0	NO	1.02572e-09	1.94535	3.85131	8.98897	YES	NO	YES	MAB_0630	1.01292e-08	1.50276	2.83384	7.99443	YES	NO	YES	MAB_0630	0.381518	0.697803	1.62203	0.418485	NO	NO	NO	MAB_0630	0.999949	-0.039472	0.973011	2.20332e-05	NO	NO	NO
MAB_0652	MAB_0652	Hypothetical protein	No	#N/A	#N/A	#N/A	3.43344e-12	2.25514	4.77381	11.4643	YES	NO	YES	MAB_0652	0.00177875	1.11194	2.16136	2.74988	YES	NO	YES	MAB_0652	0.394376	-0.740163	0.598672	0.404089	NO	NO	NO	MAB_0652	0.999949	-0.535682	0.689832	2.20332e-05	NO	NO	NO
MAB_0653	MAB_0653	Hypothetical MoxR-like ATPase	YES	0	0	NO	1.46174e-05	2.09684	4.27771	4.83513	YES	NO	YES	MAB_0653	0.0271017	1.20623	2.30735	1.567	YES	NO	YES	MAB_0653	0.926916	-0.303107	0.810505	0.0329599	NO	NO	NO	MAB_0653	0.999949	-0.053345	0.963699	2.20332e-05	NO	NO	NO
MAB_0657	MAB_0657	hypothetical protein	YES	5	0	NO	0.0277314	1.35005	2.54921	1.55703	YES	NO	YES	MAB_0657	0.00141469	1.83801	3.57517	2.84934	YES	NO	YES	MAB_0657	0.899622	0.465389	1.38069	0.0459401	NO	NO	NO	MAB_0657	0.999949	-0.705604	0.613186	2.20332e-05	NO	NO	NO
MAB_0658	MAB_0658	hypothetical protein	No	#N/A	#N/A	#N/A	3.43925e-05	1.83586	3.56984	4.46354	YES	NO	YES	MAB_0658	0.00745221	1.22857	2.34335	2.12771	YES	NO	YES	MAB_0658	0.948344	0.245619	1.1856	0.0230342	NO	NO	NO	MAB_0658	0.999949	-0.281198	0.822907	2.20332e-05	NO	NO	NO
MAB_0691	MAB_0691	Short-chain dehydrogenase/reductas	YES	5	7	YES	0.865269	0.34882	1.27352	0.0628488	NO	NO	NO	MAB_0691	0.0359295	1.59987	3.03116	1.44455	YES	NO	YES	MAB_0691	0.06803	1.82042	3.53184	1.1673	NO	NO	NO	MAB_0691	0.999949	0.549439	1.46352	2.20332e-05	NO	NO	NO
MAB_0716c	MAB_0716c	Putative transcriptional regulator, MarR	YES	0	0	NO	0.848441	-0.646437	0.638856	0.0713782	NO	NO	NO	MAB_0716c	0.0374204	-2.18081	0.220553	1.42689	NO	YES	YES	MAB_0716c	0.480662	-1.50513	0.352298	0.318161	NO	NO	NO	MAB_0716c	0.740564	-2.55778	0.169836	0.130437	NO	NO	NO
MAB_0725c	MAB_0725c	hypothetical protein	No	#N/A	#N/A	#N/A	0.957833	0.385793	1.30658	0.0187104	NO	NO	NO	MAB_0725c	0.00398864	8.30735	316.784	2.39917	YES	NO	YES	MAB_0725c	0.114039	7.41418	170.566	0.942948	NO	NO	NO	MAB_0725c	0.999949	7.0066	128.587	2.20332e-05	NO	NO	NO
MAB_0837c	MAB_0837c	Possible lipid carrier protein or keto acyl-CoA thiolase	No	#N/A	#N/A	#N/A	0.953194	0.27584	1.2107	0.0208187	NO	NO	NO	MAB_0837c	0.0181691	2.85912	7.25572	1.74067	YES	NO	YES	MAB_0837c	0.315711	2.09922	4.28478	0.500711	NO	NO	NO	MAB_0837c	0.999949	0.631303	1.54896	2.20332e-05	NO	NO	NO
MAB_0872	MAB_0872	Probable cold shock-like protein B CspB	YES	0	0	NO	0.604533	-0.605407	0.657286	0.21858	NO	NO	NO	MAB_0872	0.0326021	-1.21784	0.429926	1.48675	NO	YES	YES	MAB_0872	0.894544	-0.488288	0.712871	0.0483981	NO	NO	NO	MAB_0872	0.999949	-0.213825	0.862248	2.20332e-05	NO	NO	NO
MAB_0885c	MAB_0885c	Hypothetical lipoprotein lpqH precursor	YES	0	0	NO	0.0483214	-0.806796	0.57165	1.31586	NO	NO	NO	MAB_0885c	2.11287e-05	-1.47715	0.359197	4.67513	NO	YES	YES	MAB_0885c	0.753636	-0.562348	0.677199	0.122838	NO	NO	NO	MAB_0885c	0.999949	-0.391098	0.762549	2.20332e-05	NO	NO	NO
MAB_0941	MAB_0941	hypothetical protein	No	#N/A	#N/A	#N/A	0.98165	0.0773084	1.05505	0.00804312	NO	NO	NO	MAB_0941	0.00335009	2.2899	4.89024	2.47494	YES	NO	YES	MAB_0941	0.322551	1.96486	3.90375	0.491402	NO	NO	NO	MAB_0941	0.999949	1.75446	3.37399	2.20332e-05	NO	NO	NO
MAB_0949c	MAB_0949c	Hypothetical aminotransferase	No	#N/A	#N/A	#N/A	0.0701801	-1.76876	0.293461	1.15379	NO	NO	NO	MAB_0949c	0.0186579	-2.08878	0.235079	1.72914	NO	YES	YES	MAB_0949c	0.788739	-0.652341	0.636247	0.103067	NO	NO	NO	MAB_0949c	0.999949	-0.676724	0.625584	2.20332e-05	NO	NO	NO
MAB_1026c	MAB_1026c	hypothetical protein	YES	0	0	NO	3.69118e-05	1.56535	2.95949	4.43283	YES	NO	YES	MAB_1026c	6.46677e-06	1.21816	2.32651	5.18931	YES	NO	YES	MAB_1026c	0.937916	-0.186919	0.87848	0.0278359	NO	NO	NO	MAB_1026c	0.999949	-0.104975	0.929821	2.20332e-05	NO	NO	NO
MAB_1031c	mntH	Probable manganese transport protein MntH	No	#N/A	#N/A	#N/A	2.03242e-08	1.86755	3.64913	7.69199	YES	NO	YES	MAB_1031c	9.46595e-06	1.54014	2.90823	5.02384	YES	NO	YES	MAB_1031c	0.951895	-0.189028	0.877196	0.0214112	NO	NO	NO	MAB_1031c	0.999949	0.571967	1.48655	2.20332e-05	NO	NO	NO
MAB_1061	MAB_1061	34 kDa antigenic protein homolog	YES	0	0	NO	0.205391	0.66169	1.58193	0.687418	NO	NO	NO	MAB_1061	0.000205147	1.11499	2.16593	3.68793	YES	NO	YES	MAB_1061	0.574491	0.965223	1.95237	0.240717	NO	NO	NO	MAB_1061	0.999949	1.01697	2.02367	2.20332e-05	NO	NO	NO
MAB_1101	MAB_1101	hypothetical protein	No	#N/A	#N/A	#N/A	2.57029e-35	2.71973	6.5875	34.59	YES	NO	YES	MAB_1101	4.62573e-10	1.4379	2.70926	9.33482	YES	NO	YES	MAB_1101	0.753636	0.356498	1.28031	0.122838	NO	NO	NO	MAB_1101	0.999949	0.318892	1.24737	2.20332e-05	NO	NO	NO
MAB_1131	rsmA	16S rRNA (adenine(1518)-N(6)/adenine(1519)-N(6))-dimethyltransferase	No	#N/A	#N/A	#N/A	0.106478	1.00425	2.00591	0.972739	NO	NO	NO	MAB_1131	0.0251679	1.12333	2.1785	1.59915	YES	NO	YES	MAB_1131	0.845209	0.550211	1.4643	0.0730356	NO	NO	NO	MAB_1131	0.999949	-0.152856	0.899468	2.20332e-05	NO	NO	NO
MAB_1146	MAB_1146	Hypothetical protein	No	#N/A	#N/A	#N/A	0.0178973	-1.64223	0.320362	1.74721	NO	YES	YES	MAB_1146	0.0044299	-1.66774	0.314747	2.35361	NO	YES	YES	MAB_1146	0.659502	-0.55227	0.681946	0.180784	NO	NO	NO	MAB_1146	0.999949	-0.182535	0.881154	2.20332e-05	NO	NO	NO
MAB_1158	MAB_1158	Putative transcriptional regulator, MazG family	No	#N/A	#N/A	#N/A	0.6397	-0.475656	0.71914	0.194024	NO	NO	NO	MAB_1158	0.0232285	-1.02445	0.491598	1.63398	NO	YES	YES	MAB_1158	0.874187	-0.425003	0.744837	0.0583959	NO	NO	NO	MAB_1158	0.999949	-0.240443	0.846486	2.20332e-05	NO	NO	NO
MAB_1162c	MAB_1162c	hypothetical protein	No	#N/A	#N/A	#N/A	0.802991	-0.416533	0.749223	0.0952893	NO	NO	NO	MAB_1162c	0.0330385	-1.09267	0.468893	1.48098	NO	YES	YES	MAB_1162c	0.990021	-0.0761114	0.948611	0.0043558	NO	NO	NO	MAB_1162c	0.999949	-0.550167	0.682941	2.20332e-05	NO	NO	NO
MAB_1269	MAB_1269	hypothetical protein	No	#N/A	#N/A	#N/A	0.613641	-6.48872	0.0111353	0.212086	NO	NO	NO	MAB_1269	0.0062281	-8.71577	0.00237844	2.20564	NO	YES	YES	MAB_1269	0.394153	-4.73343	0.037592	0.404335	NO	NO	NO	MAB_1269	0.777117	-7.40398	0.00590445	0.109514	NO	NO	NO
MAB_1301c	MAB_1301c	Hypothetical protein	YES	0	0	NO	0.0270677	1.48639	2.80186	1.56755	YES	NO	YES	MAB_1301c	0.0368345	1.56662	2.96211	1.43374	YES	NO	YES	MAB_1301c	0.18079	1.38809	2.61731	0.742826	NO	NO	NO	MAB_1301c	0.999949	0.826088	1.77287	2.20332e-05	NO	NO	NO
MAB_1314	MAB_1314	Hypothetical protein	YES	0	0	NO	9.25246e-08	2.02461	4.06881	7.03374	YES	NO	YES	MAB_1314	0.0062281	1.12167	2.17598	2.20564	YES	NO	YES	MAB_1314	0.826144	0.383773	1.30475	0.0829443	NO	NO	NO	MAB_1314	0.999949	-0.360205	0.779054	2.20332e-05	NO	NO	NO
MAB_1358c	MAB_1358c	Putative ABC transporter, permease protein	No	#N/A	#N/A	#N/A	0.695163	0.826494	1.77337	0.157914	NO	NO	NO	MAB_1358c	0.0246807	2.30915	4.95593	1.60764	YES	NO	YES	MAB_1358c	0.701712	1.24892	2.37663	0.153841	NO	NO	NO	MAB_1358c	0.748685	2.65112	6.28156	0.125701	NO	NO	NO
MAB_1506c	MAB_1506c	Conserved hypothetical protein (MaoC-like dehydratase)	YES	0	0	NO	0.217749	-0.76762	0.587386	0.662044	NO	NO	NO	MAB_1506c	0.00280544	-1.20952	0.432414	2.552	NO	YES	YES	MAB_1506c	0.899076	-0.393064	0.76151	0.0462038	NO	NO	NO	MAB_1506c	0.999949	-0.609957	0.655216	2.20332e-05	NO	NO	NO
MAB_1554	MAB_1554	Hypothetical cyclic nucleotide-binding protein	YES	0	0	NO	0.848441	-0.424304	0.745198	0.0713782	NO	NO	NO	MAB_1554	0.0471032	-1.52728	0.34693	1.32695	NO	YES	YES	MAB_1554	0.28802	-1.40553	0.377478	0.540578	NO	NO	NO	MAB_1554	0.999949	-0.769575	0.58659	2.20332e-05	NO	NO	NO
MAB_1879c	MAB_1879c	Putative malonyl CoA-ACP transacylase FabD	No	#N/A	#N/A	#N/A	0.967971	0.116017	1.08374	0.0141376	NO	NO	NO	MAB_1879c	0.000496463	1.05677	2.08027	3.30411	YES	NO	YES	MAB_1879c	0.368208	0.998074	1.99733	0.433907	NO	NO	NO	MAB_1879c	0.999949	0.668137	1.58902	2.20332e-05	NO	NO	NO
MAB_1894c	MAB_1894c	hypothetical protein	No	#N/A	#N/A	#N/A	0.000380372	1.75329	3.37127	3.41979	YES	NO	YES	MAB_1894c	0.0363043	1.40501	2.64819	1.44004	YES	NO	YES	MAB_1894c	0.890307	0.502841	1.417	0.0504603	NO	NO	NO	MAB_1894c	0.999949	0.197306	1.14656	2.20332e-05	NO	NO	NO
MAB_1958c	MAB_1958c	hypothetical protein	YES	0	5	NO	0.00023959	1.64821	3.13444	3.62053	YES	NO	YES	MAB_1958c	0.00473492	1.33356	2.52023	2.32469	YES	NO	YES	MAB_1958c	0.967382	-0.149467	0.901583	0.0144018	NO	NO	NO	MAB_1958c	0.999949	0.00198066	1.00137	2.20332e-05	NO	NO	NO
MAB_1975	MAB_1975	hypothetical protein	No	#N/A	#N/A	#N/A	0.416634	0.658656	1.57861	0.380246	NO	NO	NO	MAB_1975	0.0458293	1.00379	2.00526	1.33886	YES	NO	YES	MAB_1975	0.692739	0.772895	1.70869	0.15943	NO	NO	NO	MAB_1975	0.999949	0.388403	1.30894	2.20332e-05	NO	NO	NO
MAB_2112	MAB_2112	Hypothetical protein	YES	6	6	YES	2.19669e-06	2.11625	4.33565	5.65823	YES	NO	YES	MAB_2112	0.0363043	1.64857	3.13523	1.44004	YES	NO	YES	MAB_2112	0.995078	0.075232	1.05353	0.00214272	NO	NO	NO	MAB_2112	0.999949	0.9574	1.94181	2.20332e-05	NO	NO	NO
MAB_2137	nuoD	NADH-quinone oxidoreductase, D subunit NuoD	No	#N/A	#N/A	#N/A	0.494251	-0.797963	0.575161	0.306052	NO	NO	NO	MAB_2137	0.0368422	-1.39536	0.380151	1.43365	NO	YES	YES	MAB_2137	0.999447	0.00489745	1.0034	0.000240381	NO	NO	NO	MAB_2137	0.999949	-1.14645	0.451734	2.20332e-05	NO	NO	NO
MAB_2157	MAB_2157	Probable acyl-[acyl-carrier protein] desaturase	No	#N/A	#N/A	#N/A	1.44773e-07	2.58497	6.00004	6.83931	YES	NO	YES	MAB_2157	3.36733e-15	3.16015	8.93926	14.4727	YES	NO	YES	MAB_2157	0.204471	1.42648	2.6879	0.689368	NO	NO	NO	MAB_2157	0.397058	1.6144	3.06185	0.401146	NO	NO	NO
MAB_2225c	MAB_2225c	Probable peptidase	No	#N/A	#N/A	#N/A	0.924491	-0.225306	0.855414	0.0340973	NO	NO	NO	MAB_2225c	0.0440868	-1.1639	0.446303	1.35569	NO	YES	YES	MAB_2225c	0.972394	-0.127258	0.91557	0.0121576	NO	NO	NO	MAB_2225c	0.999949	0.28908	1.22186	2.20332e-05	NO	NO	NO
MAB_2227c	MAB_2227c	hypothetical protein	No	#N/A	#N/A	#N/A	0.458852	-0.754247	0.592856	0.338327	NO	NO	NO	MAB_2227c	0.0152354	-1.35862	0.389956	1.81715	NO	YES	YES	MAB_2227c	0.919777	-0.316258	0.803151	0.0363177	NO	NO	NO	MAB_2227c	0.999949	-0.315633	0.803498	2.20332e-05	NO	NO	NO
MAB_2228c	MAB_2228c	ESAT-6-like protein esxH	No	#N/A	#N/A	#N/A	0.848441	-0.438528	0.737887	0.0713782	NO	NO	NO	MAB_2228c	0.0338414	-1.64982	0.31868	1.47055	NO	YES	YES	MAB_2228c	0.762702	-0.769821	0.58649	0.117645	NO	NO	NO	MAB_2228c	0.999949	-0.461689	0.726136	2.20332e-05	NO	NO	NO
MAB_2230c	MAB_2230c	Hypothetical PPE family protein	No	#N/A	#N/A	#N/A	0.357275	-0.739442	0.598971	0.446998	NO	NO	NO	MAB_2230c	0.017941	-1.18297	0.440444	1.74615	NO	YES	YES	MAB_2230c	0.947177	0.175356	1.12924	0.023569	NO	NO	NO	MAB_2230c	0.999949	0.0513157	1.03621	2.20332e-05	NO	NO	NO
MAB_2234c	MAB_2234c	Conserved hypothetical protein (AAA ATPase?)	No	#N/A	#N/A	#N/A	0.0424432	-1.50289	0.352845	1.37219	NO	YES	YES	MAB_2234c	0.00133672	-2.1235	0.22949	2.87396	NO	YES	YES	MAB_2234c	0.400201	-0.94963	0.517765	0.397722	NO	NO	NO	MAB_2234c	0.999949	-0.424611	0.74504	2.20332e-05	NO	NO	NO
MAB_2266c	MAB_2266c	Probable diaminobutyrate--2-oxoglutarate aminotransferase	No	#N/A	#N/A	#N/A	0.203089	2.88666	7.39554	0.692314	NO	NO	NO	MAB_2266c	0.0427467	3.44743	10.9088	1.3691	YES	NO	YES	MAB_2266c	0.0824689	3.36663	10.3147	1.08371	NO	NO	NO	MAB_2266c	0.999949	2.57153	5.94441	2.20332e-05	NO	NO	NO
MAB_2326c	MAB_2326c	Hypothetical protein	YES	5	0	NO	3.155e-18	2.68042	6.41041	17.501	YES	NO	YES	MAB_2326c	1.68281e-18	2.79392	6.93511	17.774	YES	NO	YES	MAB_2326c	0.990976	0.0874793	1.06251	0.00393673	NO	NO	NO	MAB_2326c	0.999949	-0.452398	0.730827	2.20332e-05	NO	NO	NO
MAB_2346	MAB_2346	hypothetical protein	No	#N/A	#N/A	#N/A	0.357971	1.03745	2.0526	0.446152	NO	NO	NO	MAB_2346	0.0475573	1.48967	2.80824	1.32278	YES	NO	YES	MAB_2346	0.0675598	1.50275	2.83382	1.17031	NO	NO	NO	MAB_2346	0.999949	0.959776	1.94501	2.20332e-05	NO	NO	NO
MAB_2379	MAB_2379	Hypothetical lipoprotein LpqH precursor	YES	0	0	NO	0.235303	-1.02246	0.492276	0.628373	NO	NO	NO	MAB_2379	0.000487276	-1.85049	0.277298	3.31222	NO	YES	YES	MAB_2379	0.191901	-1.12162	0.459576	0.716923	NO	NO	NO	MAB_2379	0.740564	-1.01369	0.495276	0.130437	NO	NO	NO
MAB_2420c	MAB_2420c	hypothetical protein	YES	0	6	YES	0.000876981	1.45908	2.74933	3.05701	YES	NO	YES	MAB_2420c	0.0141159	1.10659	2.15336	1.85029	YES	NO	YES	MAB_2420c	0.753636	0.475211	1.39012	0.122838	NO	NO	NO	MAB_2420c	0.135584	1.17008	2.25024	0.867793	NO	NO	NO
MAB_2450	uppP	Probable undecaprenyl-diphosphatase	No	#N/A	#N/A	#N/A	0.958859	0.305489	1.23584	0.0182452	NO	NO	NO	MAB_2450	0.00022943	9.0007	512.247	3.63935	YES	NO	YES	MAB_2450	0.054293	8.08016	270.627	1.26526	NO	NO	NO	MAB_2450	0.33812	8.31549	318.574	0.470929	NO	NO	NO
MAB_2483c	MAB_2483c	Hypothetical protein	No	#N/A	#N/A	#N/A	0.848441	1.67421	3.19144	0.0713782	NO	NO	NO	MAB_2483c	0.0284027	7.75129	215.463	1.54664	YES	NO	YES	MAB_2483c	0.339792	6.74172	107.019	0.468787	NO	NO	NO	MAB_2483c	0.999949	7.70288	208.352	2.20332e-05	NO	NO	NO
MAB_2488c	MAB_2488c	Conserved hypothetical protein (9 kDa antigen)	YES	0	0	NO	0.000595192	-1.04223	0.485577	3.22534	NO	YES	YES	MAB_2488c	1.4977e-07	-1.4712	0.360683	6.82458	NO	YES	YES	MAB_2488c	0.819966	-0.643588	0.640119	0.086204	NO	NO	NO	MAB_2488c	0.999949	-0.124503	0.91732	2.20332e-05	NO	NO	NO
MAB_2489	MAB_2489	hypothetical protein	YES	0	6	YES	2.01789e-14	4.45319	21.905	13.6951	YES	NO	YES	MAB_2489	1.06918e-12	4.5105	22.7928	11.971	YES	NO	YES	MAB_2489	0.977994	-0.33011	0.795476	0.00966391	NO	NO	NO	MAB_2489	0.999949	-7.54833	0.00534228	2.20332e-05	NO	NO	NO
MAB_2490	MAB_2490	hypothetical protein	No	#N/A	#N/A	#N/A	5.26572e-07	3.13145	8.76316	6.27854	YES	NO	YES	MAB_2490	0.000187043	2.6023	6.07252	3.72806	YES	NO	YES	MAB_2490	0.919777	-0.579801	0.669056	0.0363177	NO	NO	NO	MAB_2490	0.999949	-0.856813	0.552171	2.20332e-05	NO	NO	NO
MAB_2515c	MAB_2515c	hypothetical protein	No	#N/A	#N/A	#N/A	0.952178	0.758142	1.69131	0.0212816	NO	NO	NO	MAB_2515c	0.0496986	6.44373	87.0475	1.30366	YES	NO	YES	MAB_2515c	0.128034	6.50897	91.0743	0.892674	NO	NO	NO	MAB_2515c	0.999949	5.70191	52.053	2.20332e-05	NO	NO	NO
MAB_2573c	MAB_2573c	Putative 3-(3-hydroxy-phenyl) propionate hydroxylase	No	#N/A	#N/A	#N/A	0.983947	0.176032	1.12977	0.00702835	NO	NO	NO	MAB_2573c	0.0115138	8.11885	277.982	1.93878	YES	NO	YES	MAB_2573c	0.0627125	8.5521	375.352	1.20265	NO	NO	NO	MAB_2573c	0.144801	8.65203	402.272	0.839229	NO	NO	NO
MAB_2602c	MAB_2602c	Putative transcriptional regulator, ArsR family	YES	0	6	YES	0.520094	0.81606	1.76059	0.283918	NO	NO	NO	MAB_2602c	0.0181691	2.16185	4.4749	1.74067	YES	NO	YES	MAB_2602c	0.753636	0.972529	1.96228	0.122838	NO	NO	NO	MAB_2602c	0.999949	1.19181	2.28439	2.20332e-05	NO	NO	NO
MAB_2623c	MAB_2623c	ABC transporter ATP-binding protein	No	#N/A	#N/A	#N/A	0.00132907	1.3372	2.52661	2.87645	YES	NO	YES	MAB_2623c	0.000309238	1.25861	2.39265	3.50971	YES	NO	YES	MAB_2623c	0.381518	0.77826	1.71506	0.418485	NO	NO	NO	MAB_2623c	0.999949	0.318867	1.24735	2.20332e-05	NO	NO	NO
MAB_2624c	MAB_2624c	High-affinity branched-chain amino acid ABC transporter (LivM)	YES	0	0	NO	0.000142159	1.73569	3.33038	3.84723	YES	NO	YES	MAB_2624c	0.0157313	1.11043	2.15909	1.80323	YES	NO	YES	MAB_2624c	0.762845	0.503368	1.41752	0.117564	NO	NO	NO	MAB_2624c	0.999949	-0.103164	0.930989	2.20332e-05	NO	NO	NO
MAB_2675	MAB_2675	Conserved hypothetical protein (NUDIX hydrolase?)	No	#N/A	#N/A	#N/A	0.404833	1.84716	3.59791	0.392724	NO	NO	NO	MAB_2675	0.000118766	9.17902	579.642	3.92531	YES	NO	YES	MAB_2675	0.0807604	8.47984	357.014	1.0928	NO	NO	NO	MAB_2675	0.995888	10.5095	1457.76	0.00178968	NO	NO	NO
MAB_2699c	MAB_2699c	Probable pseudouridine synthase RluD	No	#N/A	#N/A	#N/A	0.785363	0.422351	1.34011	0.10493	NO	NO	NO	MAB_2699c	0.0471224	1.34997	2.54907	1.32677	YES	NO	YES	MAB_2699c	0.293243	1.14393	2.20982	0.532773	NO	NO	NO	MAB_2699c	0.999949	1.61994	3.07362	2.20332e-05	NO	NO	NO
MAB_2775c	MAB_2775c	Conserved hypothetical protein (metallopeptidase?)	YES	6	7	YES	5.01544e-09	3.52589	11.5186	8.29969	YES	NO	YES	MAB_2775c	3.21533e-05	1.94535	3.8513	4.49277	YES	NO	YES	MAB_2775c	0.997475	-0.0495744	0.966221	0.00109807	NO	NO	NO	MAB_2775c	0.999949	-0.161317	0.894209	2.20332e-05	NO	NO	NO
MAB_2797c	MAB_2797c	Putative riboflavin synthase alpha chain	No	#N/A	#N/A	#N/A	0.322378	-1.15578	0.448823	0.491634	NO	NO	NO	MAB_2797c	0.0251679	-1.61119	0.327329	1.59915	NO	YES	YES	MAB_2797c	0.889062	-0.489072	0.712483	0.0510682	NO	NO	NO	MAB_2797c	0.999949	-0.73258	0.601827	2.20332e-05	NO	NO	NO
MAB_2967c	MAB_2967c	hypothetical protein	No	#N/A	#N/A	#N/A	0.767866	-0.723298	0.605711	0.114715	NO	NO	NO	MAB_2967c	0.0214974	-1.8308	0.281109	1.66761	NO	YES	YES	MAB_2967c	0.577041	-0.899035	0.536245	0.238794	NO	NO	NO	MAB_2967c	0.999949	-1.48264	0.357834	2.20332e-05	NO	NO	NO
MAB_3028	MAB_3028	RNA polymerase sigma factor	YES	0	5	NO	0.180822	-0.895819	0.537442	0.74275	NO	NO	NO	MAB_3028	0.0136412	-1.35274	0.391547	1.86515	NO	YES	YES	MAB_3028	0.934952	-0.266004	0.83162	0.0292108	NO	NO	NO	MAB_3028	0.999949	0.247341	1.18702	2.20332e-05	NO	NO	NO
MAB_3079c	MAB_3079c	Hypothetical protein	YES	0	7	YES	1.1476e-06	2.45384	5.47874	5.94021	YES	NO	YES	MAB_3079c	0.000193946	2.04615	4.13003	3.71232	YES	NO	YES	MAB_3079c	0.937213	-0.433502	0.740462	0.0281617	NO	NO	NO	MAB_3079c	0.999949	0.235226	1.17709	2.20332e-05	NO	NO	NO
MAB_3105c	MAB_3105c	Hypothetical protease	No	#N/A	#N/A	#N/A	0.00390891	0.986598	1.98151	2.40794	NO	NO	NO	MAB_3105c	0.000264069	1.2478	2.37478	3.57828	YES	NO	YES	MAB_3105c	0.345647	0.77566	1.71197	0.461367	NO	NO	NO	MAB_3105c	0.999949	0.277562	1.21215	2.20332e-05	NO	NO	NO
MAB_3127	MAB_3127	hypothetical protein	YES	0	0	NO	4.16783e-09	3.37908	10.4041	8.38009	YES	NO	YES	MAB_3127	0.00314496	2.20698	4.61708	2.50238	YES	NO	YES	MAB_3127	0.937213	0.464132	1.37949	0.0281617	NO	NO	NO	MAB_3127	0.999949	-0.286106	0.820113	2.20332e-05	NO	NO	NO
MAB_3132c	MAB_3132c	hypothetical protein	YES	0	0	NO	2.55574e-08	3.62709	12.3556	7.59248	YES	NO	YES	MAB_3132c	5.39256e-11	3.17726	9.0459	10.2682	YES	NO	YES	MAB_3132c	0.955067	0.468655	1.38382	0.019966	NO	NO	NO	MAB_3132c	0.999949	0.0877166	1.06269	2.20332e-05	NO	NO	NO
MAB_3133c	MAB_3133c	Putative flavohemoprotein	No	#N/A	#N/A	#N/A	1.08989e-10	3.51388	11.4231	9.96262	YES	NO	YES	MAB_3133c	1.54015e-12	3.49622	11.2841	11.8124	YES	NO	YES	MAB_3133c	0.996551	0.0610656	1.04324	0.00150054	NO	NO	NO	MAB_3133c	0.999949	0.0703474	1.04997	2.20332e-05	NO	NO	NO
MAB_3217	MAB_3217	Hypothetical protein	No	#N/A	#N/A	#N/A	2.20456e-06	-2.49469	0.177429	5.65668	NO	YES	YES	MAB_3217	7.06989e-15	-2.48254	0.178929	14.1506	NO	YES	YES	MAB_3217	0.231864	-1.46996	0.360992	0.634767	NO	NO	NO	MAB_3217	0.999949	-0.11517	0.923273	2.20332e-05	NO	NO	NO
MAB_3219	MAB_3219	hypothetical protein	No	#N/A	#N/A	#N/A	1.76646e-05	-1.86077	0.27533	4.7529	NO	YES	YES	MAB_3219	3.02332e-06	-2.14911	0.225451	5.51952	NO	YES	YES	MAB_3219	0.829606	-1.65238	0.318115	0.0811284	NO	NO	NO	MAB_3219	0.999949	-0.390082	0.763086	2.20332e-05	NO	NO	NO
MAB_3255c	mutM	Formamidopyrimidine-DNA glycosylase (MutM)	No	#N/A	#N/A	#N/A	1.89581e-06	1.51985	2.86762	5.72221	YES	NO	YES	MAB_3255c	0.000442041	1.2336	2.35153	3.35454	YES	NO	YES	MAB_3255c	0.732227	0.50014	1.41435	0.135354	NO	NO	NO	MAB_3255c	0.999949	0.517419	1.43139	2.20332e-05	NO	NO	NO
MAB_3263c	MAB_3263c	hypothetical protein	YES	0	5	NO	0.0372196	-1.12281	0.459199	1.42923	NO	YES	YES	MAB_3263c	0.00192146	-1.45898	0.36375	2.71637	NO	YES	YES	MAB_3263c	0.8121	-0.625811	0.648055	0.0903907	NO	NO	NO	MAB_3263c	0.999949	-0.839304	0.558913	2.20332e-05	NO	NO	NO
MAB_3377	MAB_3377	hypothetical protein	No	#N/A	#N/A	#N/A	0.972767	0.0834865	1.05958	0.011991	NO	NO	NO	MAB_3377	0.00314496	-1.42305	0.372923	2.50238	NO	YES	YES	MAB_3377	0.726247	-0.73562	0.60056	0.138916	NO	NO	NO	MAB_3377	0.999949	-0.307499	0.808041	2.20332e-05	NO	NO	NO
MAB_3465	MAB_3465	Putative sulfate transporter/antisigma-factor	YES	0	0	NO	1.28925e-07	-2.27035	0.20728	6.88966	NO	YES	YES	MAB_3465	0.00439898	-1.35011	0.392261	2.35665	NO	YES	YES	MAB_3465	0.884717	0.36993	1.29229	0.0531955	NO	NO	NO	MAB_3465	0.999949	0.274992	1.20999	2.20332e-05	NO	NO	NO
MAB_3508c	whiB	Putative transcriptional regulator	No	#N/A	#N/A	#N/A	0.0026333	-1.2382	0.423902	2.5795	NO	YES	YES	MAB_3508c	0.0050169	-1.26197	0.416973	2.29956	NO	YES	YES	MAB_3508c	0.394376	-0.723064	0.605809	0.404089	NO	NO	NO	MAB_3508c	0.999949	-0.0302175	0.979273	2.20332e-05	NO	NO	NO
MAB_3549c	MAB_3549c	Putative oxidoreductase	YES	0	0	NO	2.9433e-11	3.23246	9.39866	10.5312	YES	NO	YES	MAB_3549c	1.43306e-12	3.18997	9.12591	11.8437	YES	NO	YES	MAB_3549c	0.6005	0.894336	1.85875	0.221487	NO	NO	NO	MAB_3549c	0.999949	0.411881	1.33042	2.20332e-05	NO	NO	NO
MAB_3554	MAB_3554	Probable ketopantoate reductase ApbA/PanE	No	#N/A	#N/A	#N/A	0.905355	1.04425	2.06229	0.043181	NO	NO	NO	MAB_3554	0.000357571	8.92909	487.444	3.44664	YES	NO	YES	MAB_3554	0.100932	7.40039	168.943	0.99597	NO	NO	NO	MAB_3554	0.999949	6.15987	71.5	2.20332e-05	NO	NO	NO
MAB_3583c	MAB_3583c	hypothetical protein	YES	0	0	NO	0.857721	-0.229107	0.853163	0.0666537	NO	NO	NO	MAB_3583c	0.000383052	-1.20675	0.433243	3.41674	NO	YES	YES	MAB_3583c	0.400003	-0.660042	0.63286	0.397937	NO	NO	NO	MAB_3583c	0.999949	-0.132114	0.912493	2.20332e-05	NO	NO	NO
MAB_3588	MAB_3588	Putative acyl-CoA oxidase	No	#N/A	#N/A	#N/A	0.156157	0.972873	1.96275	0.806437	NO	NO	NO	MAB_3588	0.0181691	1.30745	2.47504	1.74067	YES	NO	YES	MAB_3588	0.0943509	1.22684	2.34054	1.02525	NO	NO	NO	MAB_3588	0.777117	1.43244	2.69903	0.109514	NO	NO	NO
MAB_3614	MAB_3614	hypothetical protein	YES	0	0	NO	0.0219295	0.990552	1.98694	1.65897	NO	NO	NO	MAB_3614	6.6716e-07	1.39175	2.62397	6.17577	YES	NO	YES	MAB_3614	0.285477	0.798946	1.73983	0.544428	NO	NO	NO	MAB_3614	0.999949	0.799889	1.74097	2.20332e-05	NO	NO	NO
MAB_3663	MAB_3663	Hypothetical protein	YES	0	5	NO	2.74286e-10	2.06444	4.18271	9.5618	YES	NO	YES	MAB_3663	0.0105085	1.04356	2.0613	1.97846	YES	NO	YES	MAB_3663	0.908118	0.383243	1.30427	0.0418576	NO	NO	NO	MAB_3663	0.999949	0.487185	1.40171	2.20332e-05	NO	NO	NO
MAB_3664	MAB_3664	hypothetical protein	No	#N/A	#N/A	#N/A	2.07641e-12	2.11242	4.32416	11.6827	YES	NO	YES	MAB_3664	2.11287e-05	1.12656	2.18338	4.67513	YES	NO	YES	MAB_3664	0.937916	0.283916	1.21749	0.0278359	NO	NO	NO	MAB_3664	0.999949	0.306201	1.23645	2.20332e-05	NO	NO	NO
MAB_3665	MAB_3665	Hypothetical protein	No	#N/A	#N/A	#N/A	1.33003e-07	2.48356	5.59276	6.87614	YES	NO	YES	MAB_3665	0.00422227	1.63035	3.09588	2.37445	YES	NO	YES	MAB_3665	0.993188	-0.0682755	0.953777	0.00296873	NO	NO	NO	MAB_3665	0.999949	0.381646	1.30283	2.20332e-05	NO	NO	NO
MAB_3698	MAB_3698	Putative ABC transporter, ATP-binding protein	No	#N/A	#N/A	#N/A	0.00895782	0.819751	1.7651	2.0478	NO	NO	NO	MAB_3698	0.000353891	1.00716	2.00996	3.45113	YES	NO	YES	MAB_3698	0.432613	0.960348	1.94578	0.3639	NO	NO	NO	MAB_3698	0.999949	0.481613	1.3963	2.20332e-05	NO	NO	NO
MAB_3705	MAB_3705	Putative TetR family regulatory protein	No	#N/A	#N/A	#N/A	0.587455	0.889234	1.85219	0.231026	NO	NO	NO	MAB_3705	0.0338026	2.86625	7.29169	1.47105	YES	NO	YES	MAB_3705	0.611951	1.97516	3.93171	0.213283	NO	NO	NO	MAB_3705	0.999949	1.62604	3.08665	2.20332e-05	NO	NO	NO
MAB_3716	MAB_3716	hypothetical protein	No	#N/A	#N/A	#N/A	0.609093	-0.522101	0.696357	0.215316	NO	NO	NO	MAB_3716	3.96513e-07	-1.86837	0.273882	6.40174	NO	YES	YES	MAB_3716	0.463872	-0.624333	0.64872	0.333602	NO	NO	NO	MAB_3716	0.999949	-0.443271	0.735465	2.20332e-05	NO	NO	NO
MAB_3746c	MAB_3746c	hypothetical protein	No	#N/A	#N/A	#N/A	3.22023e-15	2.19274	4.57172	14.4921	YES	NO	YES	MAB_3746c	1.18189e-05	1.27003	2.41167	4.92742	YES	NO	YES	MAB_3746c	0.728644	0.42077	1.33864	0.137484	NO	NO	NO	MAB_3746c	0.999949	1.03295	2.04621	2.20332e-05	NO	NO	NO
MAB_3752c	rplM	50S ribosomal protein L13	No	#N/A	#N/A	#N/A	0.124402	-1.00034	0.499884	0.905171	NO	NO	NO	MAB_3752c	0.015187	-1.01645	0.49433	1.81853	NO	YES	YES	MAB_3752c	0.715708	-0.49646	0.708844	0.145264	NO	NO	NO	MAB_3752c	0.999949	-0.397735	0.759049	2.20332e-05	NO	NO	NO
MAB_3755c	MAB_3755c	hypothetical protein	No	#N/A	#N/A	#N/A	8.25778e-09	1.82221	3.53623	8.08314	YES	NO	YES	MAB_3755c	0.0105085	1.13344	2.19381	1.97846	YES	NO	YES	MAB_3755c	0.847777	-0.455702	0.729155	0.0717181	NO	NO	NO	MAB_3755c	0.999949	-0.50551	0.704411	2.20332e-05	NO	NO	NO
MAB_3759c	MAB_3759c	EccB4	YES	6	7	YES	0.00015923	1.3582	2.56365	3.79797	YES	NO	YES	MAB_3759c	7.52831e-05	1.20593	2.30686	4.1233	YES	NO	YES	MAB_3759c	0.788739	0.360567	1.28393	0.103067	NO	NO	NO	MAB_3759c	0.999949	0.56064	1.47492	2.20332e-05	NO	NO	NO
MAB_3760	MAB_3760	hypothetical protein	YES	5	6	YES	2.63608e-09	1.89507	3.71939	8.57904	YES	NO	YES	MAB_3760	1.4977e-07	1.42357	2.68248	6.82458	YES	NO	YES	MAB_3760	0.932622	0.20226	1.1505	0.0302942	NO	NO	NO	MAB_3760	0.999949	0.15738	1.11526	2.20332e-05	NO	NO	NO
MAB_3763	MAB_3763	Probable cutinase cut2 precursor	No	#N/A	#N/A	#N/A	0.293891	1.15757	2.23081	0.531814	NO	NO	NO	MAB_3763	0.0113594	2.12426	4.35979	1.94464	YES	NO	YES	MAB_3763	0.456617	1.37296	2.59001	0.340448	NO	NO	NO	MAB_3763	0.777117	2.23589	4.71054	0.109514	NO	NO	NO
MAB_3765	MAB_3765	Probable cutinase cut3 precursor	No	#N/A	#N/A	#N/A	0.865499	0.35224	1.27654	0.0627333	NO	NO	NO	MAB_3765	0.0363043	2.10255	4.29467	1.44004	YES	NO	YES	MAB_3765	0.119108	2.40159	5.28386	0.924059	NO	NO	NO	MAB_3765	0.999949	2.10614	4.30538	2.20332e-05	NO	NO	NO
MAB_3766	MAB_3766	Probable cutinase cut3 precursor	No	#N/A	#N/A	#N/A	0.162854	-0.797785	0.575232	0.788201	NO	NO	NO	MAB_3766	0.0106301	-1.14185	0.453178	1.97346	NO	YES	YES	MAB_3766	0.819682	-0.517706	0.698482	0.0863548	NO	NO	NO	MAB_3766	0.999949	-0.234743	0.849837	2.20332e-05	NO	NO	NO
MAB_3856c	MAB_3856c	Putative lipoprotein LprB precursor	No	#N/A	#N/A	#N/A	0.384552	-0.978236	0.5076	0.415044	NO	NO	NO	MAB_3856c	0.0363043	-1.47632	0.359404	1.44004	NO	YES	YES	MAB_3856c	0.943717	-0.303733	0.810153	0.025158	NO	NO	NO	MAB_3856c	0.999949	-1.63315	0.322385	2.20332e-05	NO	NO	NO
MAB_3859c	MAB_3859c	Possible enoyl-CoA hydratase/isomerase	No	#N/A	#N/A	#N/A	0.953194	-0.206022	0.866925	0.0208187	NO	NO	NO	MAB_3859c	0.00921236	-1.82178	0.282871	2.03563	NO	YES	YES	MAB_3859c	0.294282	-1.22883	0.426663	0.531236	NO	NO	NO	MAB_3859c	0.999949	-0.984888	0.505265	2.20332e-05	NO	NO	NO
MAB_3903	MAB_3903	hypothetical protein	YES	0	0	NO	0.745375	1.36316	2.57248	0.127625	NO	NO	NO	MAB_3903	0.00133672	8.61821	392.952	2.87396	YES	NO	YES	MAB_3903	0.291089	7.52089	183.66	0.535974	NO	NO	NO	MAB_3903	0.999949	6.42243	85.7718	2.20332e-05	NO	NO	NO
MAB_3912	MAB_3912	hypothetical protein	No	#N/A	#N/A	#N/A	0.800653	-0.377575	0.769731	0.0965555	NO	NO	NO	MAB_3912	0.026362	-1.18215	0.440693	1.57902	NO	YES	YES	MAB_3912	0.480662	-0.906093	0.533628	0.318161	NO	NO	NO	MAB_3912	0.999949	-0.591661	0.663578	2.20332e-05	NO	NO	NO
MAB_3937	MAB_3937	Hypothetical protein	YES	0	0	NO	0.000391939	3.27272	9.66464	3.40678	YES	NO	YES	MAB_3937	0.000700328	4.83352	28.5125	3.1547	YES	NO	YES	MAB_3937	0.783819	2.31187	4.96527	0.105784	NO	NO	NO	MAB_3937	0.999949	1.28004	2.42845	2.20332e-05	NO	NO	NO
MAB_3963c	MAB_3963c	hypothetical protein	No	#N/A	#N/A	#N/A	0.000119901	2.58354	5.9941	3.92118	YES	NO	YES	MAB_3963c	0.0290894	1.81525	3.51921	1.53627	YES	NO	YES	MAB_3963c	0.97712	-0.19322	0.874652	0.0100519	NO	NO	NO	MAB_3963c	0.999949	0.105347	1.07575	2.20332e-05	NO	NO	NO
MAB_4030	MAB_4030	Putative Mce family protein	No	#N/A	#N/A	#N/A	0.0545496	1.33885	2.5295	1.26321	NO	NO	NO	MAB_4030	0.000726275	1.85763	3.62412	3.1389	YES	NO	YES	MAB_4030	0.0798275	1.42142	2.67849	1.09785	NO	NO	NO	MAB_4030	0.999949	0.702229	1.62702	2.20332e-05	NO	NO	NO
MAB_4035	MAB_4035	Putative Mce family protein	No	#N/A	#N/A	#N/A	0.00438333	1.7912	3.46102	2.3582	YES	NO	YES	MAB_4035	0.0295683	1.27907	2.42683	1.52917	YES	NO	YES	MAB_4035	0.293243	1.15367	2.22479	0.532773	NO	NO	NO	MAB_4035	0.999949	0.137312	1.09985	2.20332e-05	NO	NO	NO
MAB_4037	MAB_4037	Hypothetical protein	No	#N/A	#N/A	#N/A	7.27349e-09	2.40931	5.3122	8.13826	YES	NO	YES	MAB_4037	0.0031842	1.77678	3.4266	2.497	YES	NO	YES	MAB_4037	0.513042	1.00857	2.01191	0.289847	NO	NO	NO	MAB_4037	0.999949	0.429218	1.3465	2.20332e-05	NO	NO	NO
MAB_4048c	MAB_4048c	Sensor-like histidine kinase senX3	No	#N/A	#N/A	#N/A	0.972717	-0.0759083	0.948745	0.0120135	NO	NO	NO	MAB_4048c	0.0160764	1.41249	2.66196	1.79381	YES	NO	YES	MAB_4048c	0.13448	1.75359	3.37197	0.871342	NO	NO	NO	MAB_4048c	0.999949	1.39753	2.63451	2.20332e-05	NO	NO	NO
MAB_4083c	MAB_4083c	Heparin-binding hemagglutinin (adhesin)	No	#N/A	#N/A	#N/A	0.689285	-1.34392	0.393949	0.161601	NO	NO	NO	MAB_4083c	0.0400717	-1.59777	0.330388	1.39716	NO	YES	YES	MAB_4083c	0.544224	-1.03282	0.488754	0.264222	NO	NO	NO	MAB_4083c	0.999949	0.61433	1.53085	2.20332e-05	NO	NO	NO
MAB_4100c	MAB_4100c	MbtH-like protein	YES	0	0	NO	7.67083e-12	-2.00809	0.248602	11.1152	NO	YES	YES	MAB_4100c	3.98592e-08	-1.68911	0.310119	7.39947	NO	YES	YES	MAB_4100c	0.790545	-0.803845	0.572821	0.102074	NO	NO	NO	MAB_4100c	0.999949	-0.415833	0.749586	2.20332e-05	NO	NO	NO
MAB_4103c	MAB_4103c	Probable methyltransferase	YES	0	0	NO	0.272837	-0.835075	0.560554	0.564097	NO	NO	NO	MAB_4103c	0.00797683	-1.27354	0.413644	2.09817	NO	YES	YES	MAB_4103c	0.977638	-0.136989	0.909415	0.00982191	NO	NO	NO	MAB_4103c	0.999949	-0.723566	0.605599	2.20332e-05	NO	NO	NO
MAB_4105c	MAB_4105c	Methyltransferase MtfD	No	#N/A	#N/A	#N/A	3.69118e-05	-1.21225	0.431594	4.43283	NO	YES	YES	MAB_4105c	2.1659e-09	-1.59139	0.331852	8.66436	NO	YES	YES	MAB_4105c	0.733755	-0.533528	0.690863	0.134449	NO	NO	NO	MAB_4105c	0.999949	-0.352279	0.783346	2.20332e-05	NO	NO	NO
MAB_4106c	MAB_4106c	acyltransferase	No	#N/A	#N/A	#N/A	0.000132216	-1.59584	0.330829	3.87872	NO	YES	YES	MAB_4106c	0.0184284	-1.4635	0.362612	1.73451	NO	YES	YES	MAB_4106c	0.889892	-0.415971	0.749515	0.0506625	NO	NO	NO	MAB_4106c	0.999949	0.0611932	1.04333	2.20332e-05	NO	NO	NO
MAB_4107c	MAB_4107c	Glycosyltransferase GtfA	No	#N/A	#N/A	#N/A	6.60215e-16	-2.10358	0.232681	15.1803	NO	YES	YES	MAB_4107c	1.69949e-13	-1.98159	0.253211	12.7697	NO	YES	YES	MAB_4107c	0.964411	-0.170765	0.888371	0.0157381	NO	NO	NO	MAB_4107c	0.999949	-0.0299465	0.979457	2.20332e-05	NO	NO	NO
MAB_4108c	MAB_4108c	Methyltransferase MtfB	No	#N/A	#N/A	#N/A	9.7625e-24	-2.38202	0.191841	23.0104	NO	YES	YES	MAB_4108c	1.82524e-19	-2.22725	0.213566	18.7387	NO	YES	YES	MAB_4108c	0.891347	-0.514147	0.700207	0.0499534	NO	NO	NO	MAB_4108c	0.999949	0.185208	1.13698	2.20332e-05	NO	NO	NO
MAB_4110c	MAB_4110c	acyltransferase	YES	0	5	NO	0.000330276	-1.35395	0.39122	3.48112	NO	YES	YES	MAB_4110c	0.000632091	-1.54573	0.342523	3.19922	NO	YES	YES	MAB_4110c	0.543936	-0.802825	0.573226	0.264452	NO	NO	NO	MAB_4110c	0.999949	-0.75001	0.5946	2.20332e-05	NO	NO	NO
MAB_4111c	MAB_4111c	Putative epimerase/dehydratase	YES	0	0	NO	0.000132563	-1.10662	0.464381	3.87758	NO	YES	YES	MAB_4111c	0.0052656	-1.08207	0.47235	2.27855	NO	YES	YES	MAB_4111c	0.937172	-0.23489	0.84975	0.0281807	NO	NO	NO	MAB_4111c	0.999949	-0.265388	0.831975	2.20332e-05	NO	NO	NO
MAB_4112c	MAB_4112c	Putative glycosyltransferase GtfA	No	#N/A	#N/A	#N/A	0.00241372	-1.20235	0.434568	2.61731	NO	YES	YES	MAB_4112c	0.000250033	-1.56296	0.338455	3.602	NO	YES	YES	MAB_4112c	0.919777	0.272905	1.20824	0.0363177	NO	NO	NO	MAB_4112c	0.999949	-0.279687	0.82377	2.20332e-05	NO	NO	NO
MAB_4114	MAB_4114	hypothetical protein	YES	0	5	NO	0.0929328	-1.20187	0.434711	1.03183	NO	NO	NO	MAB_4114	2.68682e-05	-1.79338	0.288495	4.57076	NO	YES	YES	MAB_4114	0.833356	-0.576339	0.670663	0.0791693	NO	NO	NO	MAB_4114	0.999949	-0.442016	0.736105	2.20332e-05	NO	NO	NO
MAB_4117c	MAB_4117c	Putative membrane protein, MmpS family	No	#N/A	#N/A	#N/A	0.00190327	-1.44755	0.366644	2.7205	NO	YES	YES	MAB_4117c	0.0303172	-1.18443	0.439997	1.51831	NO	YES	YES	MAB_4117c	0.919777	-0.522497	0.696166	0.0363177	NO	NO	NO	MAB_4117c	0.999949	-1.22478	0.427863	2.20332e-05	NO	NO	NO
MAB_4131	MAB_4131	Hypothetical protein	No	#N/A	#N/A	#N/A	0.603928	0.898849	1.86458	0.219015	NO	NO	NO	MAB_4131	0.0363043	-1.58029	0.334415	1.44004	NO	YES	YES	MAB_4131	0.908711	-0.512534	0.70099	0.0415744	NO	NO	NO	MAB_4131	0.999949	-1.25996	0.417556	2.20332e-05	NO	NO	NO
MAB_4154c	MAB_4154c	hypothetical protein	No	#N/A	#N/A	#N/A	0.877455	0.523248	1.43719	0.0567749	NO	NO	NO	MAB_4154c	0.0105085	3.3879	10.4679	1.97846	YES	NO	YES	MAB_4154c	0.886468	1.8668	3.64722	0.0523371	NO	NO	NO	MAB_4154c	0.999949	3.19836	9.17917	2.20332e-05	NO	NO	NO
MAB_4186c	MAB_4186c	hypothetical protein	YES	5	0	NO	0.604533	-0.450862	0.731605	0.21858	NO	NO	NO	MAB_4186c	0.0137973	-1.02851	0.490216	1.86021	NO	YES	YES	MAB_4186c	0.912343	-0.558029	0.67923	0.0398417	NO	NO	NO	MAB_4186c	0.787649	-0.901908	0.535179	0.103667	NO	NO	NO
MAB_4192	MAB_4192	hypothetical protein	No	#N/A	#N/A	#N/A	0.00314404	1.78223	3.43957	2.50251	YES	NO	YES	MAB_4192	0.000555808	1.93867	3.83351	3.25508	YES	NO	YES	MAB_4192	0.68729	0.781984	1.71949	0.16286	NO	NO	NO	MAB_4192	0.999949	1.12128	2.17541	2.20332e-05	NO	NO	NO
MAB_4193	MAB_4193	Hypothetical protein	No	#N/A	#N/A	#N/A	9.66837e-08	2.8285	7.10337	7.01465	YES	NO	YES	MAB_4193	0.0113594	1.44045	2.71406	1.94464	YES	NO	YES	MAB_4193	0.937635	0.289971	1.22262	0.0279662	NO	NO	NO	MAB_4193	0.999949	0.14187	1.10333	2.20332e-05	NO	NO	NO
MAB_4317	MAB_4317	hypothetical protein	No	#N/A	#N/A	#N/A	2.64472e-09	2.0743	4.21141	8.57762	YES	NO	YES	MAB_4317	0.000535599	1.51605	2.86008	3.27116	YES	NO	YES	MAB_4317	0.520744	0.709648	1.6354	0.283376	NO	NO	NO	MAB_4317	0.999949	0.320913	1.24912	2.20332e-05	NO	NO	NO
MAB_4402	MAB_4402	Heat shock protein Hsp20	YES	0	5	NO	0.993832	0.0606202	1.04291	0.00268714	NO	NO	NO	MAB_4402	0.0440868	-2.17264	0.221804	1.35569	NO	YES	YES	MAB_4402	0.165871	-1.78826	0.28952	0.780229	NO	NO	NO	MAB_4402	0.999949	-0.015368	0.989404	2.20332e-05	NO	NO	NO
MAB_4537c	MAB_4537c	hypothetical protein	YES	0	0	NO	0.802991	-0.409534	0.752867	0.0952893	NO	NO	NO	MAB_4537c	0.017941	-1.46575	0.362048	1.74615	NO	YES	YES	MAB_4537c	0.339792	-1.0284	0.490252	0.468787	NO	NO	NO	MAB_4537c	0.898366	-1.12233	0.459352	0.0465466	NO	NO	NO
MAB_4557c	MAB_4557c	LemA family protein	YES	0	0	NO	0.00114007	3.05423	8.30644	2.94307	YES	NO	YES	MAB_4557c	0.0146127	1.71774	3.2892	1.83527	YES	NO	YES	MAB_4557c	0.633906	-1.20171	0.434759	0.197975	NO	NO	NO	MAB_4557c	0.999949	0.452314	1.36823	2.20332e-05	NO	NO	NO
MAB_4558c	MAB_4558c	Hypothetical protein	YES	6	9	YES	7.04683e-19	3.20839	9.24318	18.152	YES	NO	YES	MAB_4558c	4.8225e-07	1.93561	3.82541	6.31673	YES	NO	YES	MAB_4558c	0.726247	-0.698221	0.616332	0.138916	NO	NO	NO	MAB_4558c	0.999949	-0.0109653	0.992428	2.20332e-05	NO	NO	NO
MAB_4572c	MAB_4572c	hypothetical protein	No	#N/A	#N/A	#N/A	0.357275	0.996842	1.99563	0.446998	NO	NO	NO	MAB_4572c	0.00168485	1.39103	2.62265	2.77344	YES	NO	YES	MAB_4572c	0.696243	0.90301	1.86996	0.157239	NO	NO	NO	MAB_4572c	0.689258	1.19003	2.28158	0.161618	NO	NO	NO
MAB_4581c	MAB_4581c	Hypothetical protein	YES	5	0	NO	1.14652e-17	2.76872	6.81505	16.9406	YES	NO	YES	MAB_4581c	0.0143761	1.79073	3.45991	1.84236	YES	NO	YES	MAB_4581c	0.972394	-0.232733	0.851021	0.0121576	NO	NO	NO	MAB_4581c	0.999949	0.0210381	1.01469	2.20332e-05	NO	NO	NO
MAB_4582c	MAB_4582c	hypothetical protein	No	#N/A	#N/A	#N/A	3.34819e-26	3.41928	10.6981	25.4752	YES	NO	YES	MAB_4582c	1.99765e-16	2.652	6.28537	15.6995	YES	NO	YES	MAB_4582c	0.957746	0.201767	1.15011	0.0187495	NO	NO	NO	MAB_4582c	0.999949	0.129955	1.09426	2.20332e-05	NO	NO	NO
MAB_4658	MAB_4658	Putative transcriptional regulator, LysR family	No	#N/A	#N/A	#N/A	0.902009	1.29256	2.44962	0.044789	NO	NO	NO	MAB_4658	0.037962	7.64201	199.745	1.42065	YES	NO	YES	MAB_4658	0.7332	6.36073	82.1806	0.134778	NO	NO	NO	MAB_4658	0.999949	6.79113	110.747	2.20332e-05	NO	NO	NO
MAB_4707c	MAB_4707c	Putative lipase	YES	5	7	YES	1.94057e-12	2.37408	5.18406	11.7121	YES	NO	YES	MAB_4707c	0.000617514	1.20585	2.30673	3.20935	YES	NO	YES	MAB_4707c	0.859451	-0.56806	0.674523	0.0657791	NO	NO	NO	MAB_4707c	0.999949	-0.485015	0.71449	2.20332e-05	NO	NO	NO
MAB_4714c	MAB_4714c	Probable fatty-acid-coa ligase FadD	YES	0	0	NO	4.13416e-05	1.17436	2.25692	4.38361	YES	NO	YES	MAB_4714c	0.0015856	1.2311	2.34745	2.79981	YES	NO	YES	MAB_4714c	0.993289	-0.0528876	0.964005	0.00292432	NO	NO	NO	MAB_4714c	0.999949	0.85906	1.81386	2.20332e-05	NO	NO	NO
MAB_4715c	MAB_4715c	hypothetical protein	No	#N/A	#N/A	#N/A	2.05899e-08	1.61317	3.05922	7.68635	YES	NO	YES	MAB_4715c	1.29581e-09	1.69337	3.23411	8.88746	YES	NO	YES	MAB_4715c	0.932827	-0.255328	0.837797	0.0301988	NO	NO	NO	MAB_4715c	0.33812	1.17214	2.25345	0.470929	NO	NO	NO
MAB_4761	MAB_4761	hypothetical protein	No	#N/A	#N/A	#N/A	0.803815	0.731249	1.66008	0.0948438	NO	NO	NO	MAB_4761	0.0344381	2.05161	4.14568	1.46296	YES	NO	YES	MAB_4761	0.455259	1.64508	3.12765	0.341741	NO	NO	NO	MAB_4761	0.999949	1.9442	3.84826	2.20332e-05	NO	NO	NO
MAB_4810c	MAB_4810c	Hypothetical protein	No	#N/A	#N/A	#N/A	6.93387e-08	2.25153	4.76188	7.15902	YES	NO	YES	MAB_4810c	0.000487276	1.4742	2.7783	3.31222	YES	NO	YES	MAB_4810c	0.956734	0.191782	1.14217	0.0192086	NO	NO	NO	MAB_4810c	0.999949	0.168138	1.12361	2.20332e-05	NO	NO	NO
MAB_4823c	MAB_4823c	hypothetical protein	YES	0	0	NO	0.0193565	1.61187	3.05648	1.71317	YES	NO	YES	MAB_4823c	0.0141159	1.77088	3.41261	1.85029	YES	NO	YES	MAB_4823c	0.673037	0.99079	1.98727	0.171961	NO	NO	NO	MAB_4823c	0.999949	0.782746	1.7204	2.20332e-05	NO	NO	NO
MAB_4825c	MAB_4825c	hypothetical protein	No	#N/A	#N/A	#N/A	0.985947	0.0664817	1.04716	0.00614653	NO	NO	NO	MAB_4825c	0.00797683	3.04056	8.22808	2.09817	YES	NO	YES	MAB_4825c	0.395949	2.2904	4.89192	0.402361	NO	NO	NO	MAB_4825c	0.999949	1.18697	2.27674	2.20332e-05	NO	NO	NO
MAB_4890	MAB_4890	hypothetical protein	No	#N/A	#N/A	#N/A	0.98539	-0.177213	0.88441	0.00639193	NO	NO	NO	MAB_4890	0.0496741	7.63623	198.945	1.30387	YES	NO	YES	MAB_4890	0.470063	6.29578	78.5631	0.327844	NO	NO	NO	MAB_4890	0.999949	5.17245	36.0631	2.20332e-05	NO	NO	NO
MAB_4915c	MAB_4915c	Hypothetical protein	YES	5	6	YES	0.0119436	2.12073	4.34913	1.92287	YES	NO	YES	MAB_4915c	0.000167674	3.49697	11.2899	3.77553	YES	NO	YES	MAB_4915c	0.520438	1.87113	3.65819	0.283631	NO	NO	NO	MAB_4915c	0.999949	1.04425	2.06229	2.20332e-05	NO	NO	NO
MAB_4939	MAB_4939	hypothetical protein	No	#N/A	#N/A	#N/A	0.000391939	1.52753	2.88291	3.40678	YES	NO	YES	MAB_4939	0.0109819	1.24597	2.37177	1.95932	YES	NO	YES	MAB_4939	0.889118	0.328015	1.25529	0.0510408	NO	NO	NO	MAB_4939	0.999949	-0.128878	0.914542	2.20332e-05	NO	NO	NO
MAB_t5035c	tRNA-Val(CAC)	tRNA-Val(CAC)	No	#N/A	#N/A	#N/A	0.988213	0.123657	1.08949	0.00514952	NO	NO	NO	MAB_t5035c	0.00420164	8.45919	351.941	2.37658	YES	NO	YES	MAB_t5035c	0.437372	6.45525	87.7452	0.359149	NO	NO	NO	MAB_t5035c	0.999949	7.10819	137.968	2.20332e-05	NO	NO	NO
MAB_t5047	tRNA-Gly(CCC)	tRNA-Gly(CCC)	No	#N/A	#N/A	#N/A	0.102758	3.23337	9.40465	0.988183	NO	NO	NO	MAB_t5047	0.00055473	9.01448	517.164	3.25592	YES	NO	YES	MAB_t5047	0.867723	4.57542	23.8417	0.061619	NO	NO	NO	MAB_t5047	0.999949	7.48413	179.039	2.20332e-05	NO	NO	NO
MAB_1017c	MAB_1017c	Probable O-antigen transporter, MOP superfamily	YES	0	0	NO	0.923458	2.30964	4.95758	0.0345828	NO	NO	NO	MAB_1017c	0.628036	5.88163	58.9587	0.202016	NO	NO	NO	MAB_1017c	0.030588	8.05523	265.991	1.51445	YES	NO	YES	MAB_1017c	#N/A	#N/A	#N/A	#N/A	#N/A	#N/A	#N/A
MAB_2242	MAB_2242	Putative nitrate ABC transporter, permease protein	YES	0	0	NO	0.907497	1.68661	3.21899	0.0421548	NO	NO	NO	MAB_2242	0.226536	7.26432	153.736	0.644863	NO	NO	NO	MAB_2242	6.16166e-07	21.5136	2.99401e+06	6.2103	YES	NO	YES	MAB_2242	#N/A	#N/A	#N/A	#N/A	#N/A	#N/A	#N/A
MAB_0670	MAB_0670	hypothetical protein	No	#N/A	#N/A	#N/A	0.953194	0.57164	1.48621	0.0208187	NO	NO	NO	MAB_0670	0.062693	7.46075	176.161	1.20278	NO	NO	NO	MAB_0670	0.0427022	7.81653	225.429	1.36955	YES	NO	YES	MAB_0670	0.0470702	8.98292	505.974	1.32725	YES	NO	YES
MAB_2767	MAB_2767	hypothetical protein	No	#N/A	#N/A	#N/A	0.983072	-0.251575	0.839979	0.0074146	NO	NO	NO	MAB_2767	0.0801991	7.5604	188.759	1.09583	NO	NO	NO	MAB_2767	0.00273054	8.50481	363.248	2.56375	YES	NO	YES	MAB_2767	0.000595599	21.1271	2.29024e+06	3.22505	YES	NO	YES
MAB_3056c	MAB_3056c	hypothetical protein	YES	0	0	NO	0.759829	-1.82474	0.282293	0.119284	NO	NO	NO	MAB_3056c	0.260331	7.12953	140.024	0.584474	NO	NO	NO	MAB_3056c	0.00265631	8.61441	391.918	2.57572	YES	NO	YES	MAB_3056c	0.0111099	9.41509	682.689	1.95429	YES	NO	YES
MAB_4429	MAB_4429	hypothetical protein	No	#N/A	#N/A	#N/A	0.972729	0.323087	1.251	0.0120082	NO	NO	NO	MAB_4429	0.0625189	7.4898	179.744	1.20399	NO	NO	NO	MAB_4429	0.0364947	7.79183	221.603	1.43777	YES	NO	YES	MAB_4429	0.000808503	21.0491	2.16975e+06	3.09232	YES	NO	YES
MAB_0350	MAB_0350	hypothetical protein	No	#N/A	#N/A	#N/A	0.956663	-0.641663	0.640974	0.0192409	NO	NO	NO	MAB_0350	0.0706531	8.06011	266.891	1.15087	NO	NO	NO	MAB_0350	0.0225718	8.39205	335.937	1.64643	YES	NO	YES	MAB_0350	0.999949	7.6097	195.321	2.20332e-05	NO	NO	NO
MAB_0395c	MAB_0395c	hypothetical protein	No	#N/A	#N/A	#N/A	0.159099	0.892473	1.85636	0.798332	NO	NO	NO	MAB_0395c	0.456987	0.608029	1.52418	0.340096	NO	NO	NO	MAB_0395c	0.0476	1.54485	2.91774	1.32239	YES	NO	YES	MAB_0395c	0.999949	0.660473	1.5806	2.20332e-05	NO	NO	NO
MAB_0504c	MAB_0504c	hypothetical protein	No	#N/A	#N/A	#N/A	0.848745	0.487596	1.40211	0.0712228	NO	NO	NO	MAB_0504c	0.1696	1.87821	3.6762	0.770575	NO	NO	NO	MAB_0504c	0.0297486	2.4748	5.55892	1.52653	YES	NO	YES	MAB_0504c	0.999949	1.09691	2.13896	2.20332e-05	NO	NO	NO
MAB_0723c	MAB_0723c	Putative triacylglycerol lipase precursor	No	#N/A	#N/A	#N/A	0.923458	1.05104	2.07203	0.0345828	NO	NO	NO	MAB_0723c	0.652335	2.46022	5.50302	0.185529	NO	NO	NO	MAB_0723c	0.00221195	4.12794	17.4837	2.65522	YES	NO	YES	MAB_0723c	0.999949	2.87012	7.31126	2.20332e-05	NO	NO	NO
MAB_0801	MAB_0801	Hypothetical protein	No	#N/A	#N/A	#N/A	0.957992	0.359967	1.2834	0.0186381	NO	NO	NO	MAB_0801	0.136802	3.24025	9.4496	0.863909	NO	NO	NO	MAB_0801	0.0259664	3.85093	14.4293	1.58559	YES	NO	YES	MAB_0801	0.999949	3.1577	8.92406	2.20332e-05	NO	NO	NO
MAB_0826c	MAB_0826c	Possible esterase LipW	No	#N/A	#N/A	#N/A	0.537356	-0.605971	0.657029	0.269738	NO	NO	NO	MAB_0826c	0.711063	0.45214	1.36807	0.148092	NO	NO	NO	MAB_0826c	0.0138227	1.8409	3.58233	1.85941	YES	NO	YES	MAB_0826c	0.999949	0.82622	1.77303	2.20332e-05	NO	NO	NO
MAB_0911	MAB_0911	Putative phenylacetate-CoA ligase	No	#N/A	#N/A	#N/A	0.45592	1.08253	2.11775	0.341112	NO	NO	NO	MAB_0911	0.0539219	3.50114	11.3226	1.26823	NO	NO	NO	MAB_0911	0.00504569	4.4337	21.6112	2.29708	YES	NO	YES	MAB_0911	0.999949	2.71561	6.5687	2.20332e-05	NO	NO	NO
MAB_1067	MAB_1067	Hypothetical protein	YES	0	0	NO	0.983273	0.361222	1.28451	0.00732594	NO	NO	NO	MAB_1067	0.0628727	8.10797	275.893	1.20154	NO	NO	NO	MAB_1067	0.00916395	8.36975	330.784	2.03792	YES	NO	YES	MAB_1067	0.999949	7.61805	196.454	2.20332e-05	NO	NO	NO
MAB_1109c	MAB_1109c	Putative transcriptional regulator, AraC family	No	#N/A	#N/A	#N/A	0.904684	1.37867	2.60028	0.0435029	NO	NO	NO	MAB_1109c	0.188941	7.4241	171.743	0.723674	NO	NO	NO	MAB_1109c	0.0119048	8.12609	279.38	1.92428	YES	NO	YES	MAB_1109c	0.736356	8.40751	339.558	0.132912	NO	NO	NO
MAB_1440c	MAB_1440c	Hypothetical protein	YES	0	0	NO	0.95923	0.24973	1.18898	0.0180773	NO	NO	NO	MAB_1440c	0.700547	-0.677077	0.625431	0.154563	NO	NO	NO	MAB_1440c	0.0182964	-1.72776	0.301919	1.73763	NO	YES	YES	MAB_1440c	0.999949	-1.08287	0.472088	2.20332e-05	NO	NO	NO
MAB_1727c	MAB_1727c	Bacteriophage protein	No	#N/A	#N/A	#N/A	0.649498	-0.534173	0.690555	0.187422	NO	NO	NO	MAB_1727c	0.120017	-0.945534	0.519237	0.920758	NO	NO	NO	MAB_1727c	0.00144926	-1.5557	0.340163	2.83885	NO	YES	YES	MAB_1727c	0.999949	0.291781	1.22415	2.20332e-05	NO	NO	NO
MAB_1860	MAB_1860	Probable ABC transporter antibiotic-transport integral membrane protein	No	#N/A	#N/A	#N/A	0.940675	-0.950499	0.517454	0.0265604	NO	NO	NO	MAB_1860	0.411527	6.6364	99.4845	0.385601	NO	NO	NO	MAB_1860	0.0349407	7.8086	224.193	1.45667	YES	NO	YES	MAB_1860	0.999949	6.63864	99.6392	2.20332e-05	NO	NO	NO
MAB_1883c	MAB_1883c	Conserved hypothetical protein (lipoprotein?)	No	#N/A	#N/A	#N/A	0.979507	0.533558	1.44749	0.00899249	NO	NO	NO	MAB_1883c	0.633803	5.77874	54.9001	0.198046	NO	NO	NO	MAB_1883c	0.0421696	7.76018	216.793	1.375	YES	NO	YES	MAB_1883c	0.999949	7.18927	145.944	2.20332e-05	NO	NO	NO
MAB_2030	MAB_2030	Probable 3-oxoacyl-(Acyl-carrier-protein) synthase II KasA	No	#N/A	#N/A	#N/A	0.98165	0.321531	1.24966	0.00804312	NO	NO	NO	MAB_2030	0.0518417	8.28105	311.06	1.28532	NO	NO	NO	MAB_2030	0.0318744	7.87364	234.531	1.49656	YES	NO	YES	MAB_2030	0.999949	7.37053	165.482	2.20332e-05	NO	NO	NO
MAB_2178	MAB_2178	Probable ABC transporter, ATP-binding protein	No	#N/A	#N/A	#N/A	0.948116	0.894212	1.85859	0.0231384	NO	NO	NO	MAB_2178	0.182959	7.45277	175.189	0.737647	NO	NO	NO	MAB_2178	0.00977493	8.23806	301.928	2.00989	YES	NO	YES	MAB_2178	0.777117	8.34105	324.27	0.109514	NO	NO	NO
MAB_2575c	MAB_2575c	Putative fumarylacetoacetate (FAA) hydrolase	No	#N/A	#N/A	#N/A	0.993717	0.0833	1.05944	0.00273737	NO	NO	NO	MAB_2575c	0.0655907	7.46269	176.398	1.18316	NO	NO	NO	MAB_2575c	0.00947194	8.30356	315.951	2.02356	YES	NO	YES	MAB_2575c	0.999949	7.90197	239.183	2.20332e-05	NO	NO	NO
MAB_3097	MAB_3097	Hypothetical protein	No	#N/A	#N/A	#N/A	0.179519	1.43396	2.70188	0.74589	NO	NO	NO	MAB_3097	0.947943	-0.145977	0.903767	0.0232178	NO	NO	NO	MAB_3097	0.0425721	-1.60613	0.328479	1.37088	NO	YES	YES	MAB_3097	0.999949	-0.477132	0.718404	2.20332e-05	NO	NO	NO
MAB_3209c	MAB_3209c	Hypothetical protein	No	#N/A	#N/A	#N/A	0.914485	2.74241	6.69185	0.0388235	NO	NO	NO	MAB_3209c	0.146174	-5.80127	0.0179327	0.83513	NO	NO	NO	MAB_3209c	0.0425721	-8.38113	0.00299935	1.37088	NO	YES	YES	MAB_3209c	0.999949	-7.91323	0.0041484	2.20332e-05	NO	NO	NO
MAB_3284c	thiL	Probable thiamine-monophosphate kinasE ThiL	No	#N/A	#N/A	#N/A	0.991	-0.0468228	0.968066	0.00392621	NO	NO	NO	MAB_3284c	0.631074	-0.664861	0.63075	0.19992	NO	NO	NO	MAB_3284c	0.00634228	-1.57062	0.336664	2.19775	NO	YES	YES	MAB_3284c	0.999949	-0.155728	0.897679	2.20332e-05	NO	NO	NO
MAB_3352c	MAB_3352c	Putative methionine synthase, vitamin-B12 independent	No	#N/A	#N/A	#N/A	0.962047	0.170611	1.12554	0.0168035	NO	NO	NO	MAB_3352c	0.166915	-1.16471	0.446055	0.777505	NO	NO	NO	MAB_3352c	0.00649828	-1.62522	0.32416	2.1872	NO	YES	YES	MAB_3352c	0.999949	-1.11282	0.462389	2.20332e-05	NO	NO	NO
MAB_3396	MAB_3396	Conserved hypthetical membrane protein	No	#N/A	#N/A	#N/A	0.936476	0.663497	1.58392	0.0285033	NO	NO	NO	MAB_3396	0.272275	4.07644	16.8706	0.564993	NO	NO	NO	MAB_3396	0.0243013	5.72918	53.0464	1.61437	YES	NO	YES	MAB_3396	0.999949	3.61927	12.2888	2.20332e-05	NO	NO	NO
MAB_3429	MAB_3429	Putative integral membrane protein	YES	0	0	NO	0.417357	1.21414	2.32003	0.379492	NO	NO	NO	MAB_3429	0.0534129	2.31419	4.97326	1.27235	NO	NO	NO	MAB_3429	0.00947194	2.83523	7.13657	2.02356	YES	NO	YES	MAB_3429	0.999949	2.12027	4.34776	2.20332e-05	NO	NO	NO
MAB_3509c	MAB_3509c	Hypothetical protein	YES	0	6	YES	0.923458	-0.170564	0.888495	0.0345828	NO	NO	NO	MAB_3509c	0.0206411	-0.980662	0.506747	1.68527	NO	NO	NO	MAB_3509c	0.0397041	-1.16475	0.44604	1.40116	NO	YES	YES	MAB_3509c	0.999949	-0.109447	0.926943	2.20332e-05	NO	NO	NO
MAB_3827c	MAB_3827c	Ethanolamine ammonia-lyase, small subunit	YES	0	0	NO	0.875174	-0.366961	0.775414	0.0579056	NO	NO	NO	MAB_3827c	0.269045	1.25928	2.39376	0.570176	NO	NO	NO	MAB_3827c	0.0287647	1.7615	3.39052	1.54114	YES	NO	YES	MAB_3827c	0.999949	1.82108	3.53345	2.20332e-05	NO	NO	NO
MAB_4064	MAB_4064	Major facilitator family transporter	No	#N/A	#N/A	#N/A	0.958859	-0.836991	0.55981	0.0182452	NO	NO	NO	MAB_4064	0.346704	6.82657	113.502	0.460041	NO	NO	NO	MAB_4064	0.00504569	8.46319	352.919	2.29708	YES	NO	YES	MAB_4064	0.999949	7.04608	132.155	2.20332e-05	NO	NO	NO
MAB_4075	MAB_4075	hypothetical protein	No	#N/A	#N/A	#N/A	0.968307	-0.462973	0.72549	0.0139871	NO	NO	NO	MAB_4075	0.322926	6.90999	120.258	0.490897	NO	NO	NO	MAB_4075	0.00140412	8.74508	429.074	2.8526	YES	NO	YES	MAB_4075	0.999949	6.23013	75.068	2.20332e-05	NO	NO	NO
MAB_4209c	MAB_4209c	Putative dioxygenase	No	#N/A	#N/A	#N/A	0.962047	-0.907608	0.533068	0.0168035	NO	NO	NO	MAB_4209c	0.633803	5.76933	54.5435	0.198046	NO	NO	NO	MAB_4209c	0.0225718	7.98163	252.761	1.64643	YES	NO	YES	MAB_4209c	0.999949	6.19543	73.284	2.20332e-05	NO	NO	NO
MAB_4330	MAB_4330	Putative TetR-family transcriptional regulator	No	#N/A	#N/A	#N/A	0.959387	-0.253234	0.839014	0.018006	NO	NO	NO	MAB_4330	0.720829	0.893987	1.8583	0.142168	NO	NO	NO	MAB_4330	0.0428024	1.98921	3.97019	1.36853	YES	NO	YES	MAB_4330	0.999949	1.65487	3.14896	2.20332e-05	NO	NO	NO
MAB_4661	MAB_4661	hypothetical protein	YES	0	0	NO	0.802991	2.11907	4.34415	0.0952893	NO	NO	NO	MAB_4661	0.137536	7.67837	204.843	0.861582	NO	NO	NO	MAB_4661	0.00649828	8.3837	333.998	2.1872	YES	NO	YES	MAB_4661	0.999949	6.90288	119.667	2.20332e-05	NO	NO	NO
MAB_4833c	MAB_4833c	Hypothetical protein	YES	0	6	YES	0.074769	1.38993	2.62067	1.12628	NO	NO	NO	MAB_4833c	0.814907	-0.331589	0.79466	0.0888919	NO	NO	NO	MAB_4833c	0.00504569	-1.67965	0.312159	2.29708	NO	YES	YES	MAB_4833c	0.999949	-0.603721	0.658054	2.20332e-05	NO	NO	NO
MAB_4852c	MAB_4852c	Phosphate ABC transporter, periplasmic protein	No	#N/A	#N/A	#N/A	0.888521	-1.57644	0.335309	0.0513323	NO	NO	NO	MAB_4852c	0.538956	6.24364	75.7746	0.268447	NO	NO	NO	MAB_4852c	0.0414224	7.83056	227.632	1.38276	YES	NO	YES	MAB_4852c	0.999949	6.06084	66.7566	2.20332e-05	NO	NO	NO
MAB_0223	MAB_0223	Hypothetical protein	No	#N/A	#N/A	#N/A	0.968104	1.22845	2.34316	0.014078	NO	NO	NO	MAB_0223	0.964244	0.913231	1.88326	0.0158132	NO	NO	NO	MAB_0223	0.990461	0.792413	1.73197	0.00416282	NO	NO	NO	MAB_0223	#N/A	#N/A	#N/A	#N/A	#N/A	#N/A	#N/A
MAB_0236	MAB_0236	Hypothetical protein	No	#N/A	#N/A	#N/A	0.904246	-2.88005	0.135837	0.0437135	NO	NO	NO	MAB_0236	0.882393	2.41546	5.33489	0.0543379	NO	NO	NO	MAB_0236	0.432613	7.15576	142.593	0.3639	NO	NO	NO	MAB_0236	#N/A	#N/A	#N/A	#N/A	#N/A	#N/A	#N/A
MAB_0238	MAB_0238	Hypothetical protein	No	#N/A	#N/A	#N/A	0.762776	5.0494	33.1147	0.117603	NO	NO	NO	MAB_0238	0.703313	4.73224	26.5794	0.152851	NO	NO	NO	MAB_0238	0.990461	0.792413	1.73197	0.00416282	NO	NO	NO	MAB_0238	#N/A	#N/A	#N/A	#N/A	#N/A	#N/A	#N/A
MAB_0270c	MAB_0270c	Hypothetical protein	No	#N/A	#N/A	#N/A	0.751098	5.20094	36.7823	0.124303	NO	NO	NO	MAB_0270c	0.693992	4.88377	29.5231	0.158646	NO	NO	NO	MAB_0270c	0.784199	5.78962	55.3159	0.105574	NO	NO	NO	MAB_0270c	#N/A	#N/A	#N/A	#N/A	#N/A	#N/A	#N/A
MAB_0431c	MAB_0431c	hypothetical protein	No	#N/A	#N/A	#N/A	1.16662e-07	1.5373	2.9025	6.93307	YES	NO	YES	MAB_0431c	0.754628	-0.242618	0.84521	0.122267	NO	NO	NO	MAB_0431c	0.952083	0.17748	1.13091	0.021325	NO	NO	NO	MAB_0431c	0.999949	0.15195	1.11107	2.20332e-05	NO	NO	#N/A
MAB_0461	MAB_0461	Hypothetical protein	No	#N/A	#N/A	#N/A	0.727605	5.46778	44.2552	0.138104	NO	NO	NO	MAB_0461	0.672477	5.14789	35.4543	0.172323	NO	NO	NO	MAB_0461	0.791814	5.69814	51.9171	0.101377	NO	NO	NO	MAB_0461	#N/A	#N/A	#N/A	#N/A	#N/A	#N/A	#N/A
MAB_0468	MAB_0468	Probable transmembrane carbonic anhydrase	No	#N/A	#N/A	#N/A	0.936476	-1.90237	0.267504	0.0285033	NO	NO	NO	MAB_0468	0.711063	4.65005	25.1075	0.148092	NO	NO	NO	MAB_0468	0.180942	7.14806	141.834	0.74246	NO	NO	NO	MAB_0468	#N/A	#N/A	#N/A	#N/A	#N/A	#N/A	#N/A
MAB_0664	MAB_0664	PE family protein	No	#N/A	#N/A	#N/A	0.948116	-0.646471	0.638841	0.0231384	NO	NO	NO	MAB_0664	0.887492	-0.774475	0.584601	0.0518355	NO	NO	NO	MAB_0664	0.854045	1.11125	2.16032	0.0685194	NO	NO	NO	MAB_0664	#N/A	1.03505	2.04919	#N/A	#N/A	#N/A	#N/A
MAB_0758	MAB_0758	hypothetical protein	No	#N/A	#N/A	#N/A	0.89941	1.77298	3.41759	0.0460423	NO	NO	NO	MAB_0758	0.408023	6.20124	73.58	0.389315	NO	NO	NO	MAB_0758	0.441504	6.38334	83.479	0.355065	NO	NO	NO	MAB_0758	#N/A	#N/A	#N/A	#N/A	#N/A	#N/A	#N/A
MAB_0772c	MAB_0772c	Hypothetical protein	No	#N/A	#N/A	#N/A	0.724353	5.52203	45.9512	0.14005	NO	NO	NO	MAB_0772c	0.67046	5.20485	36.8822	0.173627	NO	NO	NO	MAB_0772c	0.726247	6.06314	66.8631	0.138916	NO	NO	NO	MAB_0772c	#N/A	#N/A	#N/A	#N/A	#N/A	#N/A	#N/A
MAB_0839c	MAB_0839c	hypothetical protein	No	#N/A	#N/A	#N/A	0.875174	1.31607	2.48986	0.0579056	NO	NO	NO	MAB_0839c	0.974075	0.227371	1.1707	0.0114076	NO	NO	NO	MAB_0839c	0.990461	0.284588	1.21806	0.00416282	NO	NO	NO	MAB_0839c	#N/A	0.750425	1.68229	#N/A	#N/A	#N/A	#N/A
MAB_0925c	MAB_0925c	Putative transcriptional regulator, MarR family	No	#N/A	#N/A	#N/A	0.968307	-1.00518	0.498209	0.0139871	NO	NO	NO	MAB_0925c	0.715178	4.56289	23.6356	0.145586	NO	NO	NO	MAB_0925c	0.0582561	7.68322	205.532	1.23466	NO	NO	NO	MAB_0925c	#N/A	#N/A	#N/A	#N/A	#N/A	#N/A	#N/A
MAB_1697	MAB_1697	Putative Mce family protein	No	#N/A	#N/A	#N/A	0.729947	-2.52355	0.173915	0.136709	NO	NO	NO	MAB_1697	0.64681	5.60753	48.7566	0.189223	NO	NO	NO	MAB_1697	0.101457	7.46527	176.713	0.99372	NO	NO	NO	MAB_1697	#N/A	#N/A	#N/A	#N/A	#N/A	#N/A	#N/A
MAB_1745	MAB_1745	Hypothetical protein	YES	0	5	NO	0.986548	0.344751	1.26993	0.00588176	NO	NO	NO	MAB_1745	0.500562	6.80867	112.102	0.300542	NO	NO	NO	MAB_1745	0.932094	3.18821	9.11478	0.0305401	NO	NO	NO	MAB_1745	#N/A	#N/A	#N/A	#N/A	#N/A	#N/A	#N/A
MAB_1746	MAB_1746	Hypothetical protein	No	#N/A	#N/A	#N/A	0.989371	-0.367575	0.775084	0.00464074	NO	NO	NO	MAB_1746	0.664601	5.31563	39.8258	0.177439	NO	NO	NO	MAB_1746	0.894544	4.0602	16.6817	0.0483981	NO	NO	NO	MAB_1746	#N/A	#N/A	#N/A	#N/A	#N/A	#N/A	#N/A
MAB_1785	MAB_1785	Bacteriophage protein	No	#N/A	#N/A	#N/A	0.916133	-1.55872	0.339451	0.0380416	NO	NO	NO	MAB_1785	0.705403	4.7031	26.048	0.151563	NO	NO	NO	MAB_1785	0.726247	6.04662	66.1018	0.138916	NO	NO	NO	MAB_1785	#N/A	#N/A	#N/A	#N/A	#N/A	#N/A	#N/A
MAB_1787	MAB_1787	Bacteriophage protein	No	#N/A	#N/A	#N/A	0.958859	1.22177	2.33233	0.0182452	NO	NO	NO	MAB_1787	0.646112	5.66063	50.5847	0.189692	NO	NO	NO	MAB_1787	0.937916	2.74586	6.70788	0.0278359	NO	NO	NO	MAB_1787	#N/A	#N/A	#N/A	#N/A	#N/A	#N/A	#N/A
MAB_1792	MAB_1792	Hypothetical protein	No	#N/A	#N/A	#N/A	0.683218	5.92103	60.5908	0.165441	NO	NO	NO	MAB_1792	0.64681	5.62059	49.2003	0.189223	NO	NO	NO	MAB_1792	0.955069	2.19308	4.57282	0.0199651	NO	NO	NO	MAB_1792	#N/A	#N/A	#N/A	#N/A	#N/A	#N/A	#N/A
MAB_1793	MAB_1793	Phage associated (putative structural protein)	No	#N/A	#N/A	#N/A	0.751098	5.20094	36.7823	0.124303	NO	NO	NO	MAB_1793	0.693992	4.88377	29.5231	0.158646	NO	NO	NO	MAB_1793	0.93523	2.92621	7.60112	0.0290814	NO	NO	NO	MAB_1793	#N/A	#N/A	#N/A	#N/A	#N/A	#N/A	#N/A
MAB_1806	MAB_1806	Hypothetical protein	No	#N/A	#N/A	#N/A	0.80229	4.58167	23.9453	0.0956686	NO	NO	NO	MAB_1806	0.737433	4.26452	19.2198	0.132277	NO	NO	NO	MAB_1806	0.990461	0.792413	1.73197	0.00416282	NO	NO	NO	MAB_1806	#N/A	#N/A	#N/A	#N/A	#N/A	#N/A	#N/A
MAB_2236c	MAB_2236c	Putative short-chain dehydrogenase/reductase	No	#N/A	#N/A	#N/A	0.957833	-1.29183	0.408432	0.0187104	NO	NO	NO	MAB_2236c	0.64681	5.64755	50.1282	0.189223	NO	NO	NO	MAB_2236c	0.294282	7.5328	185.182	0.531236	NO	NO	NO	MAB_2236c	#N/A	#N/A	#N/A	#N/A	#N/A	#N/A	#N/A
MAB_2243	MAB_2243	Putative nitrate ABC transporter, ATP-binding protein	No	#N/A	#N/A	#N/A	0.990987	-0.22973	0.852795	0.0039321	NO	NO	NO	MAB_2243	0.569208	6.44165	86.9217	0.244729	NO	NO	NO	MAB_2243	0.28802	6.80892	112.122	0.540578	NO	NO	NO	MAB_2243	#N/A	#N/A	#N/A	#N/A	#N/A	#N/A	#N/A
MAB_2487	MAB_2487	Hypothetical protein	No	#N/A	#N/A	#N/A	0.724353	5.52203	45.9512	0.14005	NO	NO	NO	MAB_2487	0.67046	5.20485	36.8822	0.173627	NO	NO	NO	MAB_2487	0.956734	2.01985	4.05543	0.0192086	NO	NO	NO	MAB_2487	#N/A	#N/A	#N/A	#N/A	#N/A	#N/A	#N/A
MAB_2510c	MAB_2510c	Putative methyltransferase	YES	0	0	NO	0.957833	-1.55677	0.339911	0.0187104	NO	NO	NO	MAB_2510c	0.720829	4.47013	22.1637	0.142168	NO	NO	NO	MAB_2510c	0.390547	6.49724	90.337	0.408327	NO	NO	NO	MAB_2510c	#N/A	#N/A	#N/A	#N/A	#N/A	#N/A	#N/A
MAB_2531c	MAB_2531c	hypothetical protein	No	#N/A	#N/A	#N/A	0.477094	6.78709	110.437	0.321396	NO	NO	NO	MAB_2531c	0.493343	6.48656	89.6705	0.306851	NO	NO	NO	MAB_2531c	0.894544	4.06323	16.7169	0.0483981	NO	NO	NO	MAB_2531c	#N/A	#N/A	#N/A	#N/A	#N/A	#N/A	#N/A
MAB_2613	MAB_2613	Putative glucose/mannose:H+ symporter GlcP	No	#N/A	#N/A	#N/A	0.914168	-1.28932	0.409143	0.0389738	NO	NO	NO	MAB_2613	0.615202	5.89299	59.4247	0.210982	NO	NO	NO	MAB_2613	0.530638	6.7338	106.433	0.275202	NO	NO	NO	MAB_2613	#N/A	#N/A	#N/A	#N/A	#N/A	#N/A	#N/A
MAB_2658	MAB_2658	hypothetical protein	No	#N/A	#N/A	#N/A	0.848441	3.23145	9.39214	0.0713782	NO	NO	NO	MAB_2658	0.556479	6.56035	94.3762	0.254551	NO	NO	NO	MAB_2658	0.799767	5.62809	49.4565	0.0970367	NO	NO	NO	MAB_2658	#N/A	#N/A	#N/A	#N/A	#N/A	#N/A	#N/A
MAB_3032	MAB_3032	Probable soluble pyridine nucleotide transhydrogenase	No	#N/A	#N/A	#N/A	0.867935	-0.437606	0.738359	0.0615126	NO	NO	NO	MAB_3032	0.812274	-0.431423	0.74153	0.0902972	NO	NO	NO	MAB_3032	0.960386	0.242067	1.18269	0.0175542	NO	NO	NO	MAB_3032	#N/A	-1.267	0.415524	#N/A	#N/A	#N/A	#N/A
MAB_3146c	MAB_3146c	hypothetical protein	No	#N/A	#N/A	#N/A	0.908273	2.15495	4.45354	0.0417837	NO	NO	NO	MAB_3146c	0.605651	5.9474	61.7084	0.217777	NO	NO	NO	MAB_3146c	0.908118	3.77137	13.6551	0.0418576	NO	NO	NO	MAB_3146c	#N/A	#N/A	#N/A	#N/A	#N/A	#N/A	#N/A
MAB_3247	MAB_3247	Hypothetical protein	No	#N/A	#N/A	#N/A	0.816884	4.32883	20.096	0.0878396	NO	NO	NO	MAB_3247	0.760056	4.0011	16.0122	0.119154	NO	NO	NO	MAB_3247	0.577041	6.54775	93.5553	0.238794	NO	NO	NO	MAB_3247	#N/A	#N/A	#N/A	#N/A	#N/A	#N/A	#N/A
MAB_3709c	MAB_3709c	Hypothetical protein	No	#N/A	#N/A	#N/A	0.994635	-0.199493	0.870856	0.00233632	NO	NO	NO	MAB_3709c	0.68965	4.95396	30.9949	0.161371	NO	NO	NO	MAB_3709c	0.990461	0.792413	1.73197	0.00416282	NO	NO	NO	MAB_3709c	#N/A	#N/A	#N/A	#N/A	#N/A	#N/A	#N/A
MAB_3905	MAB_3905	Hypothetical protein	No	#N/A	#N/A	#N/A	0.0925715	8.04235	263.626	1.03352	NO	NO	NO	MAB_3905	0.137778	7.74006	213.792	0.860821	NO	NO	NO	MAB_3905	0.532587	6.69967	103.945	0.27361	NO	NO	NO	MAB_3905	#N/A	#N/A	#N/A	#N/A	#N/A	#N/A	#N/A
MAB_4076	MAB_4076	Putative nitrilase/cyanide hydratase	No	#N/A	#N/A	#N/A	0.869658	0.552181	1.4663	0.0606516	NO	NO	NO	MAB_4076	0.598835	1.09872	2.14164	0.222693	NO	NO	NO	MAB_4076	0.826144	1.00121	2.00168	0.0829443	NO	NO	NO	MAB_4076	#N/A	0.770879	1.70631	#N/A	#N/A	#N/A	#N/A
MAB_4343c	whiB	Putative transcriptional regulator, WhiB family	No	#N/A	#N/A	#N/A	0.908981	1.91269	3.7651	0.0414454	NO	NO	NO	MAB_4343c	0.451109	6.4938	90.1214	0.345719	NO	NO	NO	MAB_4343c	0.646611	5.82335	56.6243	0.189357	NO	NO	NO	MAB_4343c	#N/A	#N/A	#N/A	#N/A	#N/A	#N/A	#N/A
MAB_4491c	MAB_4491c	hypothetical protein	No	#N/A	#N/A	#N/A	0.952178	1.84569	3.59425	0.0212816	NO	NO	NO	MAB_4491c	0.772304	3.83114	14.2327	0.112212	NO	NO	NO	MAB_4491c	0.882942	4.37108	20.6932	0.054068	NO	NO	NO	MAB_4491c	#N/A	#N/A	#N/A	#N/A	#N/A	#N/A	#N/A
MAB_4517c	MAB_4517c	Putative YrbE family protein	No	#N/A	#N/A	#N/A	0.90066	-2.86824	0.136954	0.0454391	NO	NO	NO	MAB_4517c	0.862223	2.64437	6.25223	0.0643806	NO	NO	NO	MAB_4517c	0.840111	5.05283	33.1936	0.0756631	NO	NO	NO	MAB_4517c	#N/A	#N/A	#N/A	#N/A	#N/A	#N/A	#N/A
MAB_4654	MAB_4654	Conserved hypothetical protein (plastocyanin-like)	No	#N/A	#N/A	#N/A	0.9626	1.04825	2.06803	0.0165541	NO	NO	NO	MAB_4654	0.638584	5.73127	53.1232	0.194782	NO	NO	NO	MAB_4654	0.710743	6.13821	70.4345	0.148287	NO	NO	NO	MAB_4654	#N/A	#N/A	#N/A	#N/A	#N/A	#N/A	#N/A
MAB_4759	MAB_4759	Probable nitroreductase	No	#N/A	#N/A	#N/A	0.98539	-0.405152	0.755157	0.00639193	NO	NO	NO	MAB_4759	0.658888	5.36798	41.2976	0.181188	NO	NO	NO	MAB_4759	0.919777	3.53519	11.5931	0.0363177	NO	NO	NO	MAB_4759	#N/A	#N/A	#N/A	#N/A	#N/A	#N/A	#N/A
MAB_4798	MAB_4798	hypothetical protein	YES	0	0	NO	0.537356	6.51073	91.1852	0.269738	NO	NO	NO	MAB_4798	0.547716	6.19249	73.135	0.261445	NO	NO	NO	MAB_4798	0.792945	5.68177	51.3313	0.100757	NO	NO	NO	MAB_4798	#N/A	#N/A	#N/A	#N/A	#N/A	#N/A	#N/A
MAB_4803	MAB_4803	Hypothetical protein	No	#N/A	#N/A	#N/A	0.958859	-1.36319	0.388721	0.0182452	NO	NO	NO	MAB_4803	0.703313	4.73818	26.6891	0.152851	NO	NO	NO	MAB_4803	0.93523	2.92621	7.60112	0.0290814	NO	NO	NO	MAB_4803	#N/A	#N/A	#N/A	#N/A	#N/A	#N/A	#N/A
MAB_4812c	MAB_4812c	Hypothetical protein	No	#N/A	#N/A	#N/A	0.848441	-1.69361	0.309153	0.0713782	NO	NO	NO	MAB_4812c	0.542391	6.17041	72.024	0.265687	NO	NO	NO	MAB_4812c	0.783819	5.75911	54.1582	0.105784	NO	NO	NO	MAB_4812c	#N/A	#N/A	#N/A	#N/A	#N/A	#N/A	#N/A
MAB_4849c	pstB	Phosphate ABC transporter, ATP-binding protein	No	#N/A	#N/A	#N/A	0.0219295	-6.43794	0.0115342	1.65897	NO	YES	YES	MAB_4849c	0.922122	1.81353	3.51501	0.0352117	NO	NO	NO	MAB_4849c	0.814072	5.36086	41.0942	0.0893372	NO	NO	NO	MAB_4849c	#N/A	#N/A	#N/A	#N/A	#N/A	#N/A	#N/A
MAB_4851c	MAB_4851c	Phosphate ABC transporter, permease protein PstC-2	No	#N/A	#N/A	#N/A	0.885171	-2.06053	0.239728	0.0529727	NO	NO	NO	MAB_4851c	0.679954	5.07925	33.8069	0.16752	NO	NO	NO	MAB_4851c	0.0943509	7.64769	200.532	1.02525	NO	NO	NO	MAB_4851c	#N/A	#N/A	#N/A	#N/A	#N/A	#N/A	#N/A
MAB_t5036	tRNA-Gly(GCC)	tRNA-Gly(GCC)	No	#N/A	#N/A	#N/A	0.800653	-4.53136	0.0432439	0.0965555	NO	NO	NO	MAB_t5036	0.964244	0.913231	1.88326	0.0158132	NO	NO	NO	MAB_t5036	0.972394	1.48933	2.80758	0.0121576	NO	NO	NO	MAB_t5036	#N/A	#N/A	#N/A	#N/A	#N/A	#N/A	#N/A
MAB_t5040c	tRNA-Gln(CTG)	tRNA-Gln(CTG)	No	#N/A	#N/A	#N/A	0.953623	-1.07316	0.475278	0.0206235	NO	NO	NO	MAB_t5040c	0.593245	6.20636	73.8417	0.226766	NO	NO	NO	MAB_t5040c	0.710743	6.73283	106.361	0.148287	NO	NO	NO	MAB_t5040c	#N/A	#N/A	#N/A	#N/A	#N/A	#N/A	#N/A
MAB_1786	MAB_1786	Bacteriophage protein	No	#N/A	#N/A	#N/A	0.958782	1.3225	2.50099	0.0182799	NO	NO	NO	MAB_1786	0.650491	5.47205	44.3865	0.186758	NO	NO	NO	MAB_1786	0.294282	6.80448	111.777	0.531236	NO	NO	NO	MAB_1786	0.000479286	21.2415	2.47923e+06	3.31941	YES	NO	YES
MAB_2074	MAB_2074	Putative monooxygenase	No	#N/A	#N/A	#N/A	0.98165	-0.4047	0.755393	0.00804312	NO	NO	NO	MAB_2074	0.0892092	7.95387	247.944	1.04959	NO	NO	NO	MAB_2074	0.690806	6.81534	112.621	0.160644	NO	NO	NO	MAB_2074	0.000195816	21.431	2.82735e+06	3.70815	YES	NO	YES
MAB_3153c	MAB_3153c	Hypothetical protein	YES	0	0	NO	0.895367	-2.35687	0.195214	0.0479987	NO	NO	NO	MAB_3153c	0.690928	4.91877	30.248	0.160567	NO	NO	NO	MAB_3153c	0.827377	5.154	35.6048	0.0822964	NO	NO	NO	MAB_3153c	0.000479286	21.2112	2.42782e+06	3.31941	YES	NO	YES
MAB_4726	MAB_4726	hypothetical protein	No	#N/A	#N/A	#N/A	0.917845	-1.73938	0.299499	0.0372309	NO	NO	NO	MAB_4726	0.671794	5.188	36.4538	0.172764	NO	NO	NO	MAB_4726	0.180942	7.08897	136.142	0.74246	NO	NO	NO	MAB_4726	0.000479286	21.1932	2.39759e+06	3.31941	YES	NO	YES
MAB_0001	dnaA	Chromosomal replication initiator protein DnaA	No	#N/A	#N/A	#N/A	0.458852	0.724668	1.65252	0.338327	NO	NO	NO	MAB_0001	0.27214	0.900995	1.86735	0.565208	NO	NO	NO	MAB_0001	0.842644	0.543303	1.45731	0.0743558	NO	NO	NO	MAB_0001	0.999949	0.0285594	1.01999	2.20332e-05	NO	NO	NO
MAB_0002	dnaN	DNA polymerase III, beta subunit (DnaN)	No	#N/A	#N/A	#N/A	0.676154	-0.390086	0.763084	0.169955	NO	NO	NO	MAB_0002	0.355285	-0.621569	0.649964	0.449423	NO	NO	NO	MAB_0002	0.482541	-0.712574	0.610231	0.316466	NO	NO	NO	MAB_0002	0.999949	-0.506828	0.703768	2.20332e-05	NO	NO	NO
MAB_0003	gnD	6-phosphogluconate dehydrogenase Gnd	No	#N/A	#N/A	#N/A	0.487787	-0.543671	0.686023	0.311769	NO	NO	NO	MAB_0003	0.607638	-0.434417	0.739993	0.216355	NO	NO	NO	MAB_0003	0.934952	-0.245252	0.843668	0.0292108	NO	NO	NO	MAB_0003	0.999949	-0.502055	0.7061	2.20332e-05	NO	NO	NO
MAB_0004	recF	DNA replication and repair protein RecF	No	#N/A	#N/A	#N/A	0.994635	-0.0179518	0.987634	0.00233632	NO	NO	NO	MAB_0004	0.387208	0.64412	1.56279	0.412056	NO	NO	NO	MAB_0004	0.543936	0.782615	1.72025	0.264452	NO	NO	NO	MAB_0004	0.999949	0.843121	1.79393	2.20332e-05	NO	NO	NO
MAB_0005	MAB_0005	hypothetical protein	YES	0	0	NO	0.803815	-0.575681	0.67097	0.0948438	NO	NO	NO	MAB_0005	0.977144	-0.0645307	0.956256	0.0100414	NO	NO	NO	MAB_0005	0.952234	-0.187367	0.878207	0.0212561	NO	NO	NO	MAB_0005	0.999949	0.083632	1.05968	2.20332e-05	NO	NO	NO
MAB_0006	gyrB	DNA gyrase (subunit B) GyrB (DNA topoisomerase)	No	#N/A	#N/A	#N/A	0.956663	-0.114192	0.923899	0.0192409	NO	NO	NO	MAB_0006	0.932517	-0.104472	0.930145	0.0303431	NO	NO	NO	MAB_0006	0.934952	-0.25433	0.838377	0.0292108	NO	NO	NO	MAB_0006	0.999949	-0.124437	0.917362	2.20332e-05	NO	NO	NO
MAB_0007	MAB_0007	Hypothetical protein	No	#N/A	#N/A	#N/A	0.0356787	1.22051	2.33028	1.44759	YES	NO	YES	MAB_0007	0.966916	0.0614706	1.04353	0.0146113	NO	NO	NO	MAB_0007	0.997783	-0.0247576	0.982986	0.000963752	NO	NO	NO	MAB_0007	0.999949	0.179499	1.13249	2.20332e-05	NO	NO	NO
MAB_0008	MAB_0008	Hypothetical protein	No	#N/A	#N/A	#N/A	0.0785045	1.39945	2.63801	1.10511	NO	NO	NO	MAB_0008	0.522904	0.674163	1.59567	0.281578	NO	NO	NO	MAB_0008	0.973808	-0.22109	0.857917	0.0115265	NO	NO	NO	MAB_0008	0.999949	0.0594634	1.04208	2.20332e-05	NO	NO	NO
MAB_0009	MAB_0009	Hypothetical protein	No	#N/A	#N/A	#N/A	0.000307019	1.42605	2.6871	3.51283	YES	NO	YES	MAB_0009	0.417104	0.508924	1.42299	0.379756	NO	NO	NO	MAB_0009	0.726247	-0.703643	0.61402	0.138916	NO	NO	NO	MAB_0009	0.999949	-0.696213	0.61719	2.20332e-05	NO	NO	NO
MAB_0010c	MAB_0010c	Hypothetical protein	No	#N/A	#N/A	#N/A	0.000523568	1.50426	2.83678	3.28103	YES	NO	YES	MAB_0010c	0.889269	0.162075	1.1189	0.0509667	NO	NO	NO	MAB_0010c	0.967895	-0.15341	0.899123	0.0141719	NO	NO	NO	MAB_0010c	0.999949	-0.0552169	0.96245	2.20332e-05	NO	NO	NO
MAB_0011c	MAB_0011c	Hypothetical protein	No	#N/A	#N/A	#N/A	0.0902274	1.63125	3.09781	1.04466	NO	NO	NO	MAB_0011c	0.321108	0.858101	1.81265	0.493349	NO	NO	NO	MAB_0011c	0.937635	-0.336112	0.792173	0.0279662	NO	NO	NO	MAB_0011c	0.999949	0.506222	1.42033	2.20332e-05	NO	NO	NO
MAB_0012c	MAB_0012c	Hypothetical protein	No	#N/A	#N/A	#N/A	0.0320878	1.30172	2.46522	1.49366	YES	NO	YES	MAB_0012c	0.76567	-0.378522	0.769225	0.115959	NO	NO	NO	MAB_0012c	0.441504	-0.90044	0.535723	0.355065	NO	NO	NO	MAB_0012c	0.999949	-0.138379	0.90854	2.20332e-05	NO	NO	NO
MAB_0013c	MAB_0013c	Probable arylamine n-acetyl transferase	No	#N/A	#N/A	#N/A	0.803562	-0.648849	0.637789	0.0949805	NO	NO	NO	MAB_0013c	0.719959	0.846602	1.79826	0.142693	NO	NO	NO	MAB_0013c	0.697761	1.35729	2.56203	0.156293	NO	NO	NO	MAB_0013c	0.999949	0.997624	1.99671	2.20332e-05	NO	NO	NO
MAB_0014	MAB_0014	Hypothetical protein	YES	0	5	NO	0.991	-0.107515	0.928186	0.00392621	NO	NO	NO	MAB_0014	0.834356	-0.931695	0.524242	0.0786485	NO	NO	NO	MAB_0014	0.951176	-0.557749	0.679361	0.0217391	NO	NO	NO	MAB_0014	0.999949	-0.490907	0.711578	2.20332e-05	NO	NO	NO
MAB_0015	MAB_0015	Hypothetical protein	YES	0	5	NO	0.983947	-0.140334	0.907309	0.00702835	NO	NO	NO	MAB_0015	0.249346	3.46602	11.0503	0.603197	NO	NO	NO	MAB_0015	0.386069	3.38295	10.4321	0.413335	NO	NO	NO	MAB_0015	0.999949	2.37548	5.18907	2.20332e-05	NO	NO	NO
MAB_0016	MAB_0016	hypothetical protein	No	#N/A	#N/A	#N/A	0.968307	0.0997404	1.07158	0.0139871	NO	NO	NO	MAB_0016	0.9115	-0.164249	0.892393	0.0402432	NO	NO	NO	MAB_0016	0.951176	-0.248816	0.841587	0.0217391	NO	NO	NO	MAB_0016	0.999949	0.146213	1.10666	2.20332e-05	NO	NO	NO
MAB_0017	MAB_0017	hypothetical protein	YES	0	0	NO	0.967362	0.166591	1.1224	0.014411	NO	NO	NO	MAB_0017	0.719199	0.491982	1.40638	0.143151	NO	NO	NO	MAB_0017	0.997475	0.0482581	1.03402	0.00109807	NO	NO	NO	MAB_0017	0.999949	-0.129183	0.914349	2.20332e-05	NO	NO	NO
MAB_0018c	MAB_0018c	Putative methyltransferase	No	#N/A	#N/A	#N/A	0.953194	0.281007	1.21504	0.0208187	NO	NO	NO	MAB_0018c	0.945766	-0.192891	0.874851	0.0242162	NO	NO	NO	MAB_0018c	0.854045	-0.666003	0.63025	0.0685194	NO	NO	NO	MAB_0018c	0.999949	-0.138788	0.908282	2.20332e-05	NO	NO	NO
MAB_0019	gyrA	DNA gyrase (subunit A) GyrA (DNA topoisomerase)	No	#N/A	#N/A	#N/A	0.767866	-0.313201	0.804854	0.114715	NO	NO	NO	MAB_0019	0.758996	-0.22271	0.856954	0.119761	NO	NO	NO	MAB_0019	0.951176	-0.183465	0.880586	0.0217391	NO	NO	NO	MAB_0019	0.999949	0.0257611	1.01802	2.20332e-05	NO	NO	NO
MAB_0020	MAB_0020	hypothetical protein	YES	0	0	NO	0.755787	-0.338863	0.790664	0.1216	NO	NO	NO	MAB_0020	0.879827	0.153601	1.11234	0.0556027	NO	NO	NO	MAB_0020	0.957999	0.16379	1.12023	0.0186352	NO	NO	NO	MAB_0020	0.999949	0.25503	1.19336	2.20332e-05	NO	NO	NO
MAB_0022c	MAB_0022c	Probable permease	YES	0	0	NO	0.976159	0.153064	1.11193	0.0104793	NO	NO	NO	MAB_0022c	0.705395	1.13412	2.19485	0.151568	NO	NO	NO	MAB_0022c	0.76463	1.50407	2.83643	0.116549	NO	NO	NO	MAB_0022c	0.999949	-1.03161	0.489165	2.20332e-05	NO	NO	NO
MAB_0023	MAB_0023	Transcriptional regulator, LysR family	No	#N/A	#N/A	#N/A	0.985816	0.107103	1.07706	0.00620405	NO	NO	NO	MAB_0023	0.646112	1.27408	2.41844	0.189692	NO	NO	NO	MAB_0023	0.8353	1.22822	2.34278	0.0781575	NO	NO	NO	MAB_0023	0.999949	1.12436	2.18004	2.20332e-05	NO	NO	NO
MAB_0024c	cwsA	hypothetical protein	No	#N/A	#N/A	#N/A	0.291228	-0.711462	0.610701	0.535766	NO	NO	NO	MAB_0024c	0.38474	0.651931	1.57127	0.414833	NO	NO	NO	MAB_0024c	0.425812	0.737544	1.66734	0.370782	NO	NO	NO	MAB_0024c	0.473262	1.35006	2.54922	0.324898	NO	NO	NO
MAB_0026	MAB_0026	Rhomboid family protein	No	#N/A	#N/A	#N/A	0.845118	0.363477	1.28652	0.0730826	NO	NO	NO	MAB_0026	0.967107	-0.0655442	0.955585	0.0145257	NO	NO	NO	MAB_0026	0.972394	-0.130097	0.91377	0.0121576	NO	NO	NO	MAB_0026	0.999949	-0.388794	0.763768	2.20332e-05	NO	NO	NO
MAB_0027c	MAB_0027c	hypothetical protein	YES	0	0	NO	0.683094	0.798297	1.73905	0.165519	NO	NO	NO	MAB_0027c	0.586164	1.09408	2.13476	0.231981	NO	NO	NO	MAB_0027c	0.599324	1.44354	2.71988	0.222339	NO	NO	NO	MAB_0027c	0.999949	0.376674	1.29835	2.20332e-05	NO	NO	NO
MAB_0028c	MAB_0028c	hypothetical protein	No	#N/A	#N/A	#N/A	0.966139	-0.239963	0.846767	0.0149606	NO	NO	NO	MAB_0028c	0.988502	0.0563867	1.03986	0.00502246	NO	NO	NO	MAB_0028c	0.973808	0.192849	1.14302	0.0115265	NO	NO	NO	MAB_0028c	0.999949	-0.21694	0.860388	2.20332e-05	NO	NO	NO
MAB_0029c	crgA	hypothetical protein	No	#N/A	#N/A	#N/A	0.98539	-0.0712608	0.951806	0.00639193	NO	NO	NO	MAB_0029c	0.899391	0.2943	1.22629	0.0460517	NO	NO	NO	MAB_0029c	0.994691	0.0701471	1.04982	0.00231181	NO	NO	NO	MAB_0029c	0.999949	0.737745	1.66757	2.20332e-05	NO	NO	NO
MAB_0030	MAB_0030	hypothetical protein	No	#N/A	#N/A	#N/A	0.991986	0.0794758	1.05663	0.0034946	NO	NO	NO	MAB_0030	0.76758	-0.959338	0.514293	0.114876	NO	NO	NO	MAB_0030	0.937186	-1.00064	0.499778	0.028174	NO	NO	NO	MAB_0030	0.999949	-2.69603	0.154317	2.20332e-05	NO	NO	NO
MAB_0031	MAB_0031	hypothetical protein	No	#N/A	#N/A	#N/A	0.703206	0.480159	1.3949	0.152918	NO	NO	NO	MAB_0031	0.971992	0.0549698	1.03884	0.0123372	NO	NO	NO	MAB_0031	0.803727	-0.707989	0.612173	0.0948912	NO	NO	NO	MAB_0031	0.999949	-0.0113705	0.99215	2.20332e-05	NO	NO	NO
MAB_0032	MAB_0032	Glutamine amidotransferase of anthranilate synthase component II (PabA)	No	#N/A	#N/A	#N/A	0.971268	0.0844093	1.06025	0.0126608	NO	NO	NO	MAB_0032	0.850063	-0.273257	0.827449	0.0705487	NO	NO	NO	MAB_0032	0.972394	-0.158439	0.895994	0.0121576	NO	NO	NO	MAB_0032	0.999949	0.332888	1.25953	2.20332e-05	NO	NO	NO
MAB_0033c	MAB_0033c	Probable serine/threonine-protein kinase PknB	YES	0	0	NO	0.985153	-0.0399188	0.97271	0.00649634	NO	NO	NO	MAB_0033c	0.542391	0.394565	1.31455	0.265687	NO	NO	NO	MAB_0033c	0.899553	0.245589	1.18558	0.0459733	NO	NO	NO	MAB_0033c	0.999949	0.0890272	1.06365	2.20332e-05	NO	NO	NO
MAB_0034c	MAB_0034c	Putative serine/threonine-protein kinase PknA	No	#N/A	#N/A	#N/A	0.849433	0.261216	1.19849	0.0708707	NO	NO	NO	MAB_0034c	0.0427467	0.929712	1.9049	1.3691	NO	NO	NO	MAB_0034c	0.139383	1.00641	2.0089	0.855789	NO	NO	NO	MAB_0034c	0.999949	0.745332	1.67636	2.20332e-05	NO	NO	NO
MAB_0035c	MAB_0035c	Probable penicillin-binding protein PbpA	No	#N/A	#N/A	#N/A	0.382087	0.773104	1.70894	0.417838	NO	NO	NO	MAB_0035c	0.234795	0.953214	1.93618	0.62931	NO	NO	NO	MAB_0035c	0.432613	0.920134	1.89229	0.3639	NO	NO	NO	MAB_0035c	0.999949	0.242482	1.18303	2.20332e-05	NO	NO	NO
MAB_0036c	MAB_0036c	Probable cell division protein RodA	No	#N/A	#N/A	#N/A	0.968307	0.0872662	1.06236	0.0139871	NO	NO	NO	MAB_0036c	0.562041	0.643977	1.56263	0.250232	NO	NO	NO	MAB_0036c	0.582278	1.04513	2.06355	0.234869	NO	NO	NO	MAB_0036c	0.999949	-0.0465726	0.968234	2.20332e-05	NO	NO	NO
MAB_0037c	MAB_0037c	Possible serine/threonine phosphatase Ppp	YES	0	0	NO	0.465448	0.485134	1.39972	0.332129	NO	NO	NO	MAB_0037c	0.463658	0.515249	1.42924	0.333802	NO	NO	NO	MAB_0037c	0.805178	0.4911	1.40552	0.0941079	NO	NO	NO	MAB_0037c	0.999949	0.224485	1.16836	2.20332e-05	NO	NO	NO
MAB_0038c	MAB_0038c	Possible forkhead-associated protein	No	#N/A	#N/A	#N/A	0.804913	-0.449661	0.732215	0.0942512	NO	NO	NO	MAB_0038c	0.932517	-0.132049	0.912534	0.0303431	NO	NO	NO	MAB_0038c	0.997783	-0.0204266	0.985941	0.000963752	NO	NO	NO	MAB_0038c	0.999949	0.109806	1.07908	2.20332e-05	NO	NO	NO
MAB_0039c	MAB_0039c	hypothetical protein	YES	0	6	YES	0.620053	0.31635	1.24518	0.207571	NO	NO	NO	MAB_0039c	0.357039	0.406159	1.32515	0.447285	NO	NO	NO	MAB_0039c	0.900654	0.340715	1.26638	0.0454422	NO	NO	NO	MAB_0039c	0.999949	0.382254	1.30338	2.20332e-05	NO	NO	NO
MAB_0042	MAB_0042	hypothetical protein	YES	6	7	YES	0.00701634	2.2046	4.60947	2.15389	YES	NO	YES	MAB_0042	0.942836	-0.244621	0.844037	0.0255639	NO	NO	NO	MAB_0042	0.715708	-1.34642	0.393266	0.145264	NO	NO	NO	MAB_0042	0.999949	-1.19678	0.436247	2.20332e-05	NO	NO	NO
MAB_0043	MAB_0043	Putative glutathionylspermidine synthase	No	#N/A	#N/A	#N/A	0.180822	0.955683	1.9395	0.74275	NO	NO	NO	MAB_0043	0.689261	0.455635	1.37139	0.161616	NO	NO	NO	MAB_0043	0.932827	-0.47397	0.719981	0.0301988	NO	NO	NO	MAB_0043	0.999949	-0.659352	0.633163	2.20332e-05	NO	NO	NO
MAB_0044	MAB_0044	hypothetical protein	No	#N/A	#N/A	#N/A	0.803562	0.788126	1.72683	0.0949805	NO	NO	NO	MAB_0044	0.890177	0.608086	1.52424	0.0505238	NO	NO	NO	MAB_0044	0.9899	-0.2546	0.83822	0.00440854	NO	NO	NO	MAB_0044	0.999949	-0.427025	0.743794	2.20332e-05	NO	NO	NO
MAB_0045	MAB_0045	Hypothetical TetR transcriptional regulator	YES	0	0	NO	0.931762	0.292762	1.22498	0.0306952	NO	NO	NO	MAB_0045	0.834356	0.414566	1.3329	0.0786485	NO	NO	NO	MAB_0045	0.9596	-0.256589	0.837065	0.0179099	NO	NO	NO	MAB_0045	0.999949	0.0501979	1.03541	2.20332e-05	NO	NO	NO
MAB_0046	MAB_0046	Probable PE family protein	No	#N/A	#N/A	#N/A	0.98539	-0.390587	0.762819	0.00639193	NO	NO	NO	MAB_0046	0.90569	1.93086	3.81282	0.0430205	NO	NO	NO	MAB_0046	0.726247	3.29202	9.79481	0.138916	NO	NO	NO	MAB_0046	0.999949	5.2214	37.3077	2.20332e-05	NO	NO	NO
MAB_0047	MAB_0047	Probable PPE family protein	No	#N/A	#N/A	#N/A	0.754026	-0.909263	0.532457	0.122614	NO	NO	NO	MAB_0047	0.882393	0.558578	1.47282	0.0543379	NO	NO	NO	MAB_0047	0.997475	0.0649164	1.04602	0.00109807	NO	NO	NO	MAB_0047	0.999949	1.46141	2.75378	2.20332e-05	NO	NO	NO
MAB_0048	MAB_0048	Probable PE family protein	No	#N/A	#N/A	#N/A	0.803815	-0.958638	0.514542	0.0948438	NO	NO	NO	MAB_0048	0.802087	-0.65834	0.633607	0.0957785	NO	NO	NO	MAB_0048	0.733755	-1.1547	0.449159	0.134449	NO	NO	NO	MAB_0048	0.999949	-0.143617	0.905247	2.20332e-05	NO	NO	NO
MAB_0049	MAB_0049	ESAT-6-like protein	No	#N/A	#N/A	#N/A	0.983947	0.151228	1.11051	0.00702835	NO	NO	NO	MAB_0049	0.605651	-1.65158	0.318291	0.217777	NO	NO	NO	MAB_0049	0.965733	-0.414871	0.750086	0.0151428	NO	NO	NO	MAB_0049	0.999949	-0.617903	0.651617	2.20332e-05	NO	NO	NO
MAB_0050c	MAB_0050c	hypothetical protein	No	#N/A	#N/A	#N/A	0.952646	1.25535	2.38724	0.0210685	NO	NO	NO	MAB_0050c	0.688619	3.7716	13.6573	0.162021	NO	NO	NO	MAB_0050c	0.936663	2.65355	6.29215	0.0284168	NO	NO	NO	MAB_0050c	0.999949	5.76025	54.2011	2.20332e-05	NO	NO	NO
MAB_0051	MAB_0051	hypothetical protein	No	#N/A	#N/A	#N/A	0.958859	0.680932	1.60317	0.0182452	NO	NO	NO	MAB_0051	0.899798	0.975198	1.96591	0.045855	NO	NO	NO	MAB_0051	0.937819	1.19025	2.28192	0.0278808	NO	NO	NO	MAB_0051	0.999949	1.02338	2.03268	2.20332e-05	NO	NO	NO
MAB_0052	MAB_0052	hypothetical protein	No	#N/A	#N/A	#N/A	0.972717	0.470327	1.38542	0.0120135	NO	NO	NO	MAB_0052	0.973234	0.392048	1.31226	0.0117826	NO	NO	NO	MAB_0052	0.712368	-6.57459	0.0104919	0.147296	NO	NO	NO	MAB_0052	0.999949	3.66267	12.6641	2.20332e-05	NO	NO	NO
MAB_0053c	MAB_0053c	Probable cytidine/deoxycytidylate deaminase	No	#N/A	#N/A	#N/A	0.987953	0.424875	1.34246	0.00526385	NO	NO	NO	MAB_0053c	0.664601	5.31563	39.8258	0.177439	NO	NO	NO	MAB_0053c	0.541863	6.68417	102.834	0.26611	NO	NO	NO	MAB_0053c	0.999949	6.71967	105.395	2.20332e-05	NO	NO	NO
MAB_0054c	cynS	Probable cyanate hydratase (Cyanase)	No	#N/A	#N/A	#N/A	0.991986	0.226259	1.1698	0.0034946	NO	NO	NO	MAB_0054c	0.650491	5.45213	43.7777	0.186758	NO	NO	NO	MAB_0054c	0.503318	6.78662	110.402	0.298158	NO	NO	NO	MAB_0054c	0.999949	6.52224	91.9159	2.20332e-05	NO	NO	NO
MAB_0055c	MAB_0055c	Transcription regulator LysR family	No	#N/A	#N/A	#N/A	0.973677	-0.209817	0.864647	0.0115849	NO	NO	NO	MAB_0055c	0.784422	1.26545	2.40402	0.10545	NO	NO	NO	MAB_0055c	0.972394	0.675074	1.59668	0.0121576	NO	NO	NO	MAB_0055c	0.999949	-0.0627912	0.95741	2.20332e-05	NO	NO	NO
MAB_0056c	MAB_0056c	ATP-dependent helicase HrpA	No	#N/A	#N/A	#N/A	0.797909	-0.349088	0.78508	0.0980466	NO	NO	NO	MAB_0056c	0.682455	0.386897	1.30758	0.165926	NO	NO	NO	MAB_0056c	0.892517	0.365672	1.28848	0.0493833	NO	NO	NO	MAB_0056c	0.999949	-0.0860653	0.942089	2.20332e-05	NO	NO	NO
MAB_0057	MAB_0057	Putative short chain dehydrogenase/reductase	No	#N/A	#N/A	#N/A	0.861845	-1.30731	0.404073	0.0645706	NO	NO	NO	MAB_0057	0.832411	-1.11156	0.462793	0.0796621	NO	NO	NO	MAB_0057	0.960347	-0.355719	0.78148	0.0175717	NO	NO	NO	MAB_0057	0.999949	-1.3385	0.395431	2.20332e-05	NO	NO	NO
MAB_0058c	MAB_0058c	hypothetical protein	YES	0	0	NO	0.761714	-0.344305	0.787688	0.118208	NO	NO	NO	MAB_0058c	0.829433	0.201203	1.14966	0.0812186	NO	NO	NO	MAB_0058c	0.994958	-0.0458946	0.968689	0.00219516	NO	NO	NO	MAB_0058c	0.999949	-0.167991	0.890081	2.20332e-05	NO	NO	NO
MAB_0059c	MAB_0059c	Hypothetical protein	No	#N/A	#N/A	#N/A	0.666589	6.12494	69.7895	0.176142	NO	NO	NO	MAB_0059c	0.63197	5.80775	56.0153	0.199303	NO	NO	NO	MAB_0059c	0.659502	6.43878	86.7491	0.180784	NO	NO	NO	MAB_0059c	0.278352	8.71237	419.454	0.555406	NO	NO	NO
MAB_0060	MAB_0060	Possible nitrate/nitrite response transcriptional regulatory protein NarL (LuxR family)	No	#N/A	#N/A	#N/A	0.676976	-1.39611	0.379952	0.169427	NO	NO	NO	MAB_0060	0.520805	-1.60143	0.329549	0.283325	NO	NO	NO	MAB_0060	0.986422	0.13469	1.09786	0.00593745	NO	NO	NO	MAB_0060	0.999949	-0.258025	0.836232	2.20332e-05	NO	NO	NO
MAB_0061	MAB_0061	Possible two component sensor kinase	No	#N/A	#N/A	#N/A	0.5864	-2.067	0.238654	0.231806	NO	NO	NO	MAB_0061	0.485423	-2.21872	0.214831	0.31388	NO	NO	NO	MAB_0061	0.8121	-0.827784	0.563394	0.0903907	NO	NO	NO	MAB_0061	0.999949	-0.34481	0.787412	2.20332e-05	NO	NO	NO
MAB_0062	MAB_0062	Pyridine nucleotide-disulphide oxidoreductase family	YES	0	0	NO	0.968307	0.089354	1.06389	0.0139871	NO	NO	NO	MAB_0062	0.653277	0.475818	1.39071	0.184903	NO	NO	NO	MAB_0062	0.540951	0.832099	1.78027	0.266842	NO	NO	NO	MAB_0062	0.999949	0.688394	1.61149	2.20332e-05	NO	NO	NO
MAB_0063c	MAB_0063c	hypothetical protein	YES	0	0	NO	0.697145	-1.10985	0.463341	0.156677	NO	NO	NO	MAB_0063c	0.817953	1.21002	2.31341	0.0872714	NO	NO	NO	MAB_0063c	0.951176	1.16507	2.24244	0.0217391	NO	NO	NO	MAB_0063c	0.999949	1.13164	2.19107	2.20332e-05	NO	NO	NO
MAB_0064c	MAB_0064c	Probable lipase LipE	No	#N/A	#N/A	#N/A	0.96822	-0.100937	0.932427	0.0140258	NO	NO	NO	MAB_0064c	0.756957	-0.347257	0.786077	0.120929	NO	NO	NO	MAB_0064c	0.725608	-0.562399	0.677175	0.139298	NO	NO	NO	MAB_0064c	0.999949	-0.276509	0.825586	2.20332e-05	NO	NO	NO
MAB_0065c	MAB_0065c	Probable acyl-CoA dehydrogenase (FadE)	No	#N/A	#N/A	#N/A	0.797909	-0.340483	0.789777	0.0980466	NO	NO	NO	MAB_0065c	0.207012	-0.721657	0.606401	0.684005	NO	NO	NO	MAB_0065c	0.664544	-0.502035	0.70611	0.177476	NO	NO	NO	MAB_0065c	0.999949	-0.329657	0.795726	2.20332e-05	NO	NO	NO
MAB_0066c	MAB_0066c	Putative transcriptional regulator, AraC family	No	#N/A	#N/A	#N/A	0.996486	-0.0293769	0.979843	0.00152894	NO	NO	NO	MAB_0066c	0.541038	-1.31748	0.401234	0.266773	NO	NO	NO	MAB_0066c	0.912343	-0.572556	0.672424	0.0398417	NO	NO	NO	MAB_0066c	0.999949	-0.720663	0.606819	2.20332e-05	NO	NO	NO
MAB_0068	MAB_0068	Putative transcriptional regulator, GntR family	No	#N/A	#N/A	#N/A	0.842975	0.603119	1.519	0.0741854	NO	NO	NO	MAB_0068	0.999008	-0.00488908	0.996617	0.00043092	NO	NO	NO	MAB_0068	0.882657	0.619891	1.53676	0.054208	NO	NO	NO	MAB_0068	0.999949	0.28796	1.22091	2.20332e-05	NO	NO	NO
MAB_0070	MAB_0070	hypothetical protein	No	#N/A	#N/A	#N/A	0.994635	-0.022522	0.98451	0.00233632	NO	NO	NO	MAB_0070	0.849697	-0.385085	0.765734	0.0707357	NO	NO	NO	MAB_0070	0.659502	-1.01354	0.495328	0.180784	NO	NO	NO	MAB_0070	0.999949	-0.631384	0.645557	2.20332e-05	NO	NO	NO
MAB_0071c	MAB_0071c	Putative thiosulfate sulfurtransferase (SseB)	No	#N/A	#N/A	#N/A	0.78193	0.641691	1.56016	0.106832	NO	NO	NO	MAB_0071c	0.892184	0.304414	1.23492	0.0495454	NO	NO	NO	MAB_0071c	0.996551	-0.0633391	0.957047	0.00150054	NO	NO	NO	MAB_0071c	0.999949	-0.425059	0.744808	2.20332e-05	NO	NO	NO
MAB_0072c	MAB_0072c	Putative short chain dehydrogenase/reductase	No	#N/A	#N/A	#N/A	0.716297	-1.82103	0.283019	0.144907	NO	NO	NO	MAB_0072c	0.989789	0.147924	1.10797	0.00445738	NO	NO	NO	MAB_0072c	0.899622	2.0916	4.26221	0.0459401	NO	NO	NO	MAB_0072c	0.999949	0.14701	1.10727	2.20332e-05	NO	NO	NO
MAB_0073c	MAB_0073c	Putative short chain dehydrogenase/reductase	YES	0	5	NO	0.705984	-2.2406	0.211598	0.151205	NO	NO	NO	MAB_0073c	0.726068	-1.87332	0.272945	0.139022	NO	NO	NO	MAB_0073c	0.975082	-0.253777	0.838698	0.0109586	NO	NO	NO	MAB_0073c	0.999949	-3.05894	0.119996	2.20332e-05	NO	NO	NO
MAB_0074c	MAB_0074c	Putative (cyclohexanone) monooxygenase	No	#N/A	#N/A	#N/A	0.958859	0.3384	1.26435	0.0182452	NO	NO	NO	MAB_0074c	0.741543	1.5355	2.89889	0.129864	NO	NO	NO	MAB_0074c	0.849303	1.87153	3.6592	0.0709374	NO	NO	NO	MAB_0074c	0.999949	0.456415	1.37213	2.20332e-05	NO	NO	NO
MAB_0075	MAB_0075	Putative hydroxylase	No	#N/A	#N/A	#N/A	0.427328	-1.77335	0.292529	0.369239	NO	NO	NO	MAB_0075	0.971992	-0.179589	0.882955	0.0123372	NO	NO	NO	MAB_0075	0.951195	0.64133	1.55977	0.0217305	NO	NO	NO	MAB_0075	0.999949	-1.09905	0.466823	2.20332e-05	NO	NO	NO
MAB_0076	MAB_0076	2,3-dihydroxybiphenyl 1,2-dioxygenase	No	#N/A	#N/A	#N/A	0.344504	-1.27574	0.413012	0.462806	NO	NO	NO	MAB_0076	0.944209	-0.251257	0.840164	0.0249317	NO	NO	NO	MAB_0076	0.97506	0.182093	1.13453	0.0109686	NO	NO	NO	MAB_0076	0.999949	0.44082	1.35738	2.20332e-05	NO	NO	NO
MAB_0077	MAB_0077	Putative transcriptional regulator, IclR family	YES	0	6	YES	0.0384892	-1.64407	0.319952	1.41466	NO	YES	YES	MAB_0077	0.937677	-0.180943	0.882126	0.0279466	NO	NO	NO	MAB_0077	0.97506	0.137828	1.10025	0.0109686	NO	NO	NO	MAB_0077	0.999949	-1.31754	0.401219	2.20332e-05	NO	NO	NO
MAB_0078	MAB_0078	Putative lipase/esterase	No	#N/A	#N/A	#N/A	0.894951	1.12326	2.17839	0.0482006	NO	NO	NO	MAB_0078	0.827586	1.10922	2.15728	0.0821869	NO	NO	NO	MAB_0078	0.947238	0.935892	1.91307	0.0235409	NO	NO	NO	MAB_0078	0.999949	1.68285	3.21062	2.20332e-05	NO	NO	NO
MAB_0079c	MAB_0079c	hypothetical protein	No	#N/A	#N/A	#N/A	0.593071	4.69135	25.8366	0.226893	NO	NO	NO	MAB_0079c	0.966238	-0.484018	0.714984	0.0149161	NO	NO	NO	MAB_0079c	0.973808	-0.791629	0.577691	0.0115265	NO	NO	NO	MAB_0079c	0.999949	0.133769	1.09716	2.20332e-05	NO	NO	NO
MAB_0080c	MAB_0080c	Putative oxygenase	No	#N/A	#N/A	#N/A	0.592888	-0.949608	0.517773	0.227027	NO	NO	NO	MAB_0080c	0.74396	0.790192	1.7293	0.12845	NO	NO	NO	MAB_0080c	0.762726	1.25183	2.38143	0.117632	NO	NO	NO	MAB_0080c	0.999949	1.2913	2.44748	2.20332e-05	NO	NO	NO
MAB_0081	MAB_0081	Putative 3-ketosteroid 1-dehydrogenase or fumarate reductase/succinate dehydrogenase	YES	0	5	NO	0.163933	-1.78644	0.289886	0.785334	NO	NO	NO	MAB_0081	0.966916	-0.200844	0.870041	0.0146113	NO	NO	NO	MAB_0081	0.997475	0.101845	1.07314	0.00109807	NO	NO	NO	MAB_0081	0.999949	-0.075065	0.949299	2.20332e-05	NO	NO	NO
MAB_0082c	MAB_0082c	hypothetical protein	YES	0	0	NO	0.435009	0.853102	1.80638	0.361502	NO	NO	NO	MAB_0082c	0.635863	0.48826	1.40275	0.196636	NO	NO	NO	MAB_0082c	0.973808	0.128766	1.09336	0.0115265	NO	NO	NO	MAB_0082c	0.999949	-0.167031	0.890674	2.20332e-05	NO	NO	NO
MAB_0083	MAB_0083	Putative transcriptional regulator, MarR family	No	#N/A	#N/A	#N/A	0.667306	-1.06347	0.478481	0.175675	NO	NO	NO	MAB_0083	0.516374	2.01153	4.0321	0.287035	NO	NO	NO	MAB_0083	0.837182	1.56256	2.95377	0.0771802	NO	NO	NO	MAB_0083	0.999949	3.24616	9.4884	2.20332e-05	NO	NO	NO
MAB_0084	MAB_0084	hypothetical protein	No	#N/A	#N/A	#N/A	0.620058	-0.766934	0.587665	0.207568	NO	NO	NO	MAB_0084	0.958594	-0.144211	0.904874	0.0183653	NO	NO	NO	MAB_0084	0.962636	0.232852	1.17516	0.0165381	NO	NO	NO	MAB_0084	0.999949	0.355734	1.27964	2.20332e-05	NO	NO	NO
MAB_0085c	MAB_0085c	Putative transcriptional regulator	YES	0	0	NO	0.816986	0.828746	1.77614	0.0877852	NO	NO	NO	MAB_0085c	0.988502	0.0670407	1.04757	0.00502246	NO	NO	NO	MAB_0085c	0.956734	-0.508905	0.702756	0.0192086	NO	NO	NO	MAB_0085c	0.999949	-1.65503	0.317531	2.20332e-05	NO	NO	NO
MAB_0086	MAB_0086	Putative taurine dioxygenase	No	#N/A	#N/A	#N/A	0.968307	-0.215516	0.861238	0.0139871	NO	NO	NO	MAB_0086	0.330214	-1.31411	0.402174	0.481205	NO	NO	NO	MAB_0086	0.449821	-1.28969	0.409038	0.34696	NO	NO	NO	MAB_0086	0.999949	-1.37316	0.386044	2.20332e-05	NO	NO	NO
MAB_0087c	MAB_0087c	Probable alkaline phosphatase	No	#N/A	#N/A	#N/A	0.875178	0.48474	1.39933	0.0579039	NO	NO	NO	MAB_0087c	0.817953	0.47436	1.3893	0.0872714	NO	NO	NO	MAB_0087c	0.570536	0.92082	1.89319	0.243717	NO	NO	NO	MAB_0087c	0.999949	1.17793	2.26252	2.20332e-05	NO	NO	NO
MAB_0088c	MAB_0088c	Putative oxidoreductase	No	#N/A	#N/A	#N/A	0.968307	-0.0833234	0.943881	0.0139871	NO	NO	NO	MAB_0088c	0.95211	0.116385	1.08402	0.0213128	NO	NO	NO	MAB_0088c	0.85969	0.542114	1.45611	0.0656582	NO	NO	NO	MAB_0088c	0.999949	0.645949	1.56477	2.20332e-05	NO	NO	NO
MAB_0089c	MAB_0089c	hypothetical protein	No	#N/A	#N/A	#N/A	0.948273	0.139542	1.10156	0.0230668	NO	NO	NO	MAB_0089c	0.880583	-0.196496	0.872667	0.0552298	NO	NO	NO	MAB_0089c	0.994691	0.0522281	1.03687	0.00231181	NO	NO	NO	MAB_0089c	0.999949	0.518648	1.43261	2.20332e-05	NO	NO	NO
MAB_0090c	MAB_0090c	Probable oxidoreductase EphD	YES	0	6	YES	0.968307	0.109323	1.07872	0.0139871	NO	NO	NO	MAB_0090c	0.92819	-0.15617	0.897404	0.032363	NO	NO	NO	MAB_0090c	0.914098	-0.291295	0.817168	0.0390074	NO	NO	NO	MAB_0090c	0.999949	-0.173264	0.886834	2.20332e-05	NO	NO	NO
MAB_0091	MAB_0091	Putative ferredoxin-dependent glutamate synthase	No	#N/A	#N/A	#N/A	0.193966	0.495379	1.40969	0.712275	NO	NO	NO	MAB_0091	0.195376	0.476827	1.39168	0.709128	NO	NO	NO	MAB_0091	0.833356	0.381488	1.30268	0.0791693	NO	NO	NO	MAB_0091	0.999949	0.194837	1.14459	2.20332e-05	NO	NO	NO
MAB_0092	MAB_0092	Probable NADH-dependent glutamate synthase (small subunit) GltD	No	#N/A	#N/A	#N/A	0.674376	0.301909	1.23277	0.171098	NO	NO	NO	MAB_0092	0.617724	0.303647	1.23426	0.209206	NO	NO	NO	MAB_0092	0.917321	0.229537	1.17246	0.0374787	NO	NO	NO	MAB_0092	0.999949	-0.121742	0.919077	2.20332e-05	NO	NO	NO
MAB_0093	MAB_0093	hypothetical protein	YES	5	7	YES	0.661062	-0.462458	0.725749	0.179758	NO	NO	NO	MAB_0093	0.376694	-0.685995	0.621577	0.424012	NO	NO	NO	MAB_0093	0.753971	-0.755279	0.592432	0.122645	NO	NO	NO	MAB_0093	0.999949	-0.290493	0.817623	2.20332e-05	NO	NO	NO
MAB_0094c	map	Probable methionine aminopeptidase, type I (MAP)	No	#N/A	#N/A	#N/A	0.777037	0.509745	1.4238	0.109558	NO	NO	NO	MAB_0094c	0.976302	0.0552883	1.03907	0.0104156	NO	NO	NO	MAB_0094c	0.889892	0.433684	1.35068	0.0506625	NO	NO	NO	MAB_0094c	0.999949	0.296287	1.22798	2.20332e-05	NO	NO	NO
MAB_0095	MAB_0095	Hypothetical helix-turn-helix domain protein	No	#N/A	#N/A	#N/A	0.909438	-1.05679	0.4807	0.0412271	NO	NO	NO	MAB_0095	0.809529	-1.40143	0.378554	0.0917673	NO	NO	NO	MAB_0095	0.95136	-0.770513	0.586209	0.0216551	NO	NO	NO	MAB_0095	0.999949	-0.512277	0.701115	2.20332e-05	NO	NO	NO
MAB_0096	MAB_0096	hypothetical protein	No	#N/A	#N/A	#N/A	0.00132376	2.11672	4.33708	2.87819	YES	NO	YES	MAB_0096	0.499672	0.931836	1.9077	0.301315	NO	NO	NO	MAB_0096	0.98966	0.105969	1.07622	0.0045139	NO	NO	NO	MAB_0096	0.999949	-0.990844	0.503183	2.20332e-05	NO	NO	NO
MAB_0097	MAB_0097	Conserved hypothetical protein (PHP domain protein)	No	#N/A	#N/A	#N/A	0.948116	-0.173023	0.886982	0.0231384	NO	NO	NO	MAB_0097	0.0605203	-1.16346	0.44644	1.2181	NO	NO	NO	MAB_0097	0.463186	-0.929117	0.52518	0.334244	NO	NO	NO	MAB_0097	0.999949	-0.978791	0.507405	2.20332e-05	NO	NO	NO
MAB_0098	MAB_0098	Putative TetR-family transcriptional regulator	No	#N/A	#N/A	#N/A	0.806217	0.973252	1.96326	0.0935482	NO	NO	NO	MAB_0098	0.756957	-0.793909	0.576779	0.120929	NO	NO	NO	MAB_0098	0.937916	-0.709508	0.611529	0.0278359	NO	NO	NO	MAB_0098	0.999949	0.515096	1.42909	2.20332e-05	NO	NO	NO
MAB_0099	MAB_0099	Probable monooxygenase	No	#N/A	#N/A	#N/A	0.928743	-0.328991	0.796093	0.0321046	NO	NO	NO	MAB_0099	0.90569	0.308175	1.23814	0.0430205	NO	NO	NO	MAB_0099	0.926942	0.469794	1.38491	0.0329475	NO	NO	NO	MAB_0099	0.999949	0.53619	1.45014	2.20332e-05	NO	NO	NO
MAB_0100	MAB_0100	Putative short chain dehydrogenase/reductase	No	#N/A	#N/A	#N/A	0.985947	0.0994422	1.07136	0.00614653	NO	NO	NO	MAB_0100	0.947178	-0.210523	0.864224	0.0235682	NO	NO	NO	MAB_0100	0.718649	-1.176	0.442575	0.143483	NO	NO	NO	MAB_0100	0.999949	-0.475877	0.719029	2.20332e-05	NO	NO	NO
MAB_0101	MAB_0101	Probable cytochrome P450	No	#N/A	#N/A	#N/A	0.913583	0.51216	1.42618	0.0392521	NO	NO	NO	MAB_0101	0.703313	-0.818551	0.567011	0.152851	NO	NO	NO	MAB_0101	0.919777	-0.476142	0.718898	0.0363177	NO	NO	NO	MAB_0101	0.999949	-0.966969	0.51158	2.20332e-05	NO	NO	NO
MAB_0102	MAB_0102	Putative methyltransferase	No	#N/A	#N/A	#N/A	0.991986	-0.109742	0.926754	0.0034946	NO	NO	NO	MAB_0102	0.489564	-1.53748	0.344488	0.310191	NO	NO	NO	MAB_0102	0.710743	-2.29573	0.203665	0.148287	NO	NO	NO	MAB_0102	0.999949	-0.830468	0.562347	2.20332e-05	NO	NO	NO
MAB_0103	MAB_0103	Probable monooxygenase EthA	No	#N/A	#N/A	#N/A	0.818599	0.332546	1.25923	0.0869289	NO	NO	NO	MAB_0103	0.964907	0.071155	1.05056	0.0155146	NO	NO	NO	MAB_0103	0.97506	-0.0977386	0.934497	0.0109686	NO	NO	NO	MAB_0103	0.999949	0.028469	1.01993	2.20332e-05	NO	NO	NO
MAB_0104	MAB_0104	Probable enoyl-CoA hydratase/isomerase	No	#N/A	#N/A	#N/A	0.961669	-0.200636	0.870167	0.0169746	NO	NO	NO	MAB_0104	0.952442	-0.162615	0.893404	0.0211613	NO	NO	NO	MAB_0104	0.918946	-0.455882	0.729065	0.0367102	NO	NO	NO	MAB_0104	0.999949	-0.58699	0.66573	2.20332e-05	NO	NO	NO
MAB_0105c	MAB_0105c	Probable oxidoreductase	No	#N/A	#N/A	#N/A	0.767866	0.452888	1.36878	0.114715	NO	NO	NO	MAB_0105c	0.883011	0.261167	1.19845	0.0540341	NO	NO	NO	MAB_0105c	0.98966	0.0928214	1.06645	0.0045139	NO	NO	NO	MAB_0105c	0.999949	-0.325417	0.798068	2.20332e-05	NO	NO	NO
MAB_0106c	MAB_0106c	hypothetical protein	No	#N/A	#N/A	#N/A	0.953577	0.19313	1.14324	0.0206444	NO	NO	NO	MAB_0106c	0.856609	-0.238163	0.847824	0.0672173	NO	NO	NO	MAB_0106c	0.963278	0.164729	1.12096	0.0162484	NO	NO	NO	MAB_0106c	0.999949	-0.282849	0.821966	2.20332e-05	NO	NO	NO
MAB_0107c	MAB_0107c	hypothetical protein	No	#N/A	#N/A	#N/A	0.827408	0.361979	1.28519	0.0822802	NO	NO	NO	MAB_0107c	0.989218	0.0256101	1.01791	0.00470796	NO	NO	NO	MAB_0107c	0.957999	0.186024	1.13762	0.0186352	NO	NO	NO	MAB_0107c	0.999949	-0.156022	0.897496	2.20332e-05	NO	NO	NO
MAB_0108c	MAB_0108c	Hypothetical protein	YES	0	0	NO	0.957833	0.201885	1.1502	0.0187104	NO	NO	NO	MAB_0108c	0.884967	0.249816	1.18906	0.0530728	NO	NO	NO	MAB_0108c	0.904584	0.520525	1.43448	0.0435513	NO	NO	NO	MAB_0108c	0.999949	1.06737	2.09561	2.20332e-05	NO	NO	NO
MAB_0109c	MAB_0109c	Putative copper resistance protein, CopC family	No	#N/A	#N/A	#N/A	0.918766	0.196463	1.14589	0.0367949	NO	NO	NO	MAB_0109c	0.812274	-0.255616	0.83763	0.0902972	NO	NO	NO	MAB_0109c	0.981732	-0.113335	0.924448	0.00800694	NO	NO	NO	MAB_0109c	0.999949	-0.157942	0.896303	2.20332e-05	NO	NO	NO
MAB_0110c	MAB_0110c	hypothetical protein	No	#N/A	#N/A	#N/A	0.755899	0.391507	1.31176	0.121536	NO	NO	NO	MAB_0110c	0.985599	0.0269073	1.01883	0.00629981	NO	NO	NO	MAB_0110c	0.994691	-0.0484548	0.966971	0.00231181	NO	NO	NO	MAB_0110c	0.999949	0.153759	1.11246	2.20332e-05	NO	NO	NO
MAB_0111c	MAB_0111c	hypothetical protein	No	#N/A	#N/A	#N/A	0.950855	0.18868	1.13972	0.0218859	NO	NO	NO	MAB_0111c	0.880689	0.238624	1.17987	0.0551773	NO	NO	NO	MAB_0111c	0.97506	0.128738	1.09334	0.0109686	NO	NO	NO	MAB_0111c	0.999949	0.558623	1.47286	2.20332e-05	NO	NO	NO
MAB_0112	MAB_0112	Hypothetical protein	No	#N/A	#N/A	#N/A	0.271844	0.639682	1.55799	0.565681	NO	NO	NO	MAB_0112	0.158501	0.775929	1.71229	0.799967	NO	NO	NO	MAB_0112	0.892517	0.350423	1.27493	0.0493833	NO	NO	NO	MAB_0112	0.999949	0.305263	1.23564	2.20332e-05	NO	NO	NO
MAB_0113	MAB_0113	hypothetical protein	YES	0	6	YES	0.683129	0.424641	1.34224	0.165497	NO	NO	NO	MAB_0113	0.884967	0.162855	1.1195	0.0530728	NO	NO	NO	MAB_0113	0.997475	-0.033354	0.977146	0.00109807	NO	NO	NO	MAB_0113	0.999949	-0.519446	0.69764	2.20332e-05	NO	NO	NO
MAB_0114	MAB_0114	hypothetical protein	No	#N/A	#N/A	#N/A	0.671963	0.607501	1.52362	0.172655	NO	NO	NO	MAB_0114	0.412814	0.758921	1.69222	0.384245	NO	NO	NO	MAB_0114	0.999447	0.00148254	1.00103	0.000240381	NO	NO	NO	MAB_0114	0.999949	-0.448106	0.733005	2.20332e-05	NO	NO	NO
MAB_0115c	MAB_0115c	hypothetical protein	YES	0	5	NO	0.927295	0.135043	1.09813	0.0327821	NO	NO	NO	MAB_0115c	0.970882	0.0359918	1.02526	0.0128335	NO	NO	NO	MAB_0115c	0.928789	-0.255614	0.837631	0.0320829	NO	NO	NO	MAB_0115c	0.999949	-0.127692	0.915294	2.20332e-05	NO	NO	NO
MAB_0116	MAB_0116	Hypothetical protein	YES	0	0	NO	0.969298	-0.21655	0.860621	0.0135425	NO	NO	NO	MAB_0116	0.731449	-0.863614	0.549574	0.135816	NO	NO	NO	MAB_0116	0.923262	-0.679077	0.624565	0.0346751	NO	NO	NO	MAB_0116	0.999949	0.077404	1.05512	2.20332e-05	NO	NO	NO
MAB_0117c	MAB_0117c	hypothetical protein	YES	0	0	NO	0.804913	-0.44558	0.734289	0.0942512	NO	NO	NO	MAB_0117c	0.690928	-0.503074	0.705602	0.160567	NO	NO	NO	MAB_0117c	0.372	-0.856499	0.552291	0.429457	NO	NO	NO	MAB_0117c	0.999949	-0.262363	0.833721	2.20332e-05	NO	NO	NO
MAB_0118c	MAB_0118c	Probable superoxide dismutase (Mn)	YES	0	0	NO	0.666066	-0.402708	0.756437	0.176482	NO	NO	NO	MAB_0118c	0.598951	-0.328857	0.796167	0.222608	NO	NO	NO	MAB_0118c	0.889527	0.305444	1.2358	0.050841	NO	NO	NO	MAB_0118c	0.999949	0.109015	1.07849	2.20332e-05	NO	NO	NO
MAB_0120	msrA	Probable peptide methionine sulfoxide reductase	No	#N/A	#N/A	#N/A	0.904684	0.252003	1.19086	0.0435029	NO	NO	NO	MAB_0120	0.426405	-0.666562	0.630006	0.370178	NO	NO	NO	MAB_0120	0.994691	-0.0545564	0.96289	0.00231181	NO	NO	NO	MAB_0120	0.999949	-0.224271	0.856027	2.20332e-05	NO	NO	NO
MAB_0121	MAB_0121	Rhodanese-like protein	YES	0	0	NO	0.948273	-0.287341	0.819411	0.0230668	NO	NO	NO	MAB_0121	0.503736	-1.00858	0.497035	0.297797	NO	NO	NO	MAB_0121	0.898719	-0.535611	0.689867	0.046376	NO	NO	NO	MAB_0121	0.999949	-1.03661	0.487472	2.20332e-05	NO	NO	NO
MAB_0122	MAB_0122	hypothetical protein	No	#N/A	#N/A	#N/A	0.873578	0.237816	1.17921	0.0586982	NO	NO	NO	MAB_0122	0.954224	0.0758565	1.05399	0.0203496	NO	NO	NO	MAB_0122	0.956734	-0.15596	0.897535	0.0192086	NO	NO	NO	MAB_0122	0.999949	-0.859531	0.551132	2.20332e-05	NO	NO	NO
MAB_0123	MAB_0123	Putative glycerophosphoryl diester phosphodiesterase	No	#N/A	#N/A	#N/A	0.916133	-0.206516	0.866628	0.0380416	NO	NO	NO	MAB_0123	0.939112	0.11951	1.08637	0.0272828	NO	NO	NO	MAB_0123	0.923262	0.27017	1.20595	0.0346751	NO	NO	NO	MAB_0123	0.999949	0.0967388	1.06935	2.20332e-05	NO	NO	NO
MAB_0124	MAB_0124	Conserved hypothetical protein (GGDEF domain)	No	#N/A	#N/A	#N/A	0.845671	-0.392589	0.761761	0.0727985	NO	NO	NO	MAB_0124	0.808908	-0.368057	0.774825	0.0921008	NO	NO	NO	MAB_0124	0.990461	-0.0792613	0.946542	0.00416282	NO	NO	NO	MAB_0124	0.999949	0.132892	1.09649	2.20332e-05	NO	NO	NO
MAB_0125c	MAB_0125c	hypothetical protein	YES	0	0	NO	0.251524	0.824747	1.77122	0.599421	NO	NO	NO	MAB_0125c	0.214576	0.879234	1.8394	0.668419	NO	NO	NO	MAB_0125c	0.424876	0.866018	1.82263	0.371738	NO	NO	NO	MAB_0125c	0.999949	0.446633	1.36286	2.20332e-05	NO	NO	NO
MAB_0126c	MAB_0126c	Possible bacterioferritin BfrB	No	#N/A	#N/A	#N/A	0.174669	0.903613	1.87075	0.757784	NO	NO	NO	MAB_0126c	0.0737923	1.00028	2.00039	1.13199	NO	NO	NO	MAB_0126c	0.141122	0.987024	1.98209	0.850404	NO	NO	NO	MAB_0126c	0.787649	0.940687	1.91944	0.103667	NO	NO	NO
MAB_0127c	MAB_0127c	Possible bacterioferritin BfrB	No	#N/A	#N/A	#N/A	0.695163	-0.989468	0.503664	0.157914	NO	NO	NO	MAB_0127c	0.784422	-0.645257	0.639379	0.10545	NO	NO	NO	MAB_0127c	0.786646	0.745879	1.677	0.104221	NO	NO	NO	MAB_0127c	0.999949	0.0401231	1.0282	2.20332e-05	NO	NO	NO
MAB_0128c	MAB_0128c	Possible transcriptional regulator	YES	0	0	NO	0.272837	1.22349	2.3351	0.564097	NO	NO	NO	MAB_0128c	0.491034	1.1	2.14354	0.308888	NO	NO	NO	MAB_0128c	0.854045	0.790934	1.73019	0.0685194	NO	NO	NO	MAB_0128c	0.999949	0.924683	1.89827	2.20332e-05	NO	NO	NO
MAB_0129c	MAB_0129c	Abortive infection protein	No	#N/A	#N/A	#N/A	0.76742	0.563465	1.47781	0.114967	NO	NO	NO	MAB_0129c	0.755242	0.55733	1.47154	0.121914	NO	NO	NO	MAB_0129c	0.996159	-0.0718499	0.951417	0.00167132	NO	NO	NO	MAB_0129c	0.999949	0.243851	1.18415	2.20332e-05	NO	NO	NO
MAB_0130	MAB_0130	Putative hydrolase	No	#N/A	#N/A	#N/A	0.351594	-0.52111	0.696835	0.453959	NO	NO	NO	MAB_0130	0.329777	-0.679349	0.624447	0.481779	NO	NO	NO	MAB_0130	0.951176	-0.257049	0.836798	0.0217391	NO	NO	NO	MAB_0130	0.999949	-0.629262	0.646507	2.20332e-05	NO	NO	NO
MAB_0131c	MAB_0131c	hypothetical protein	No	#N/A	#N/A	#N/A	0.968307	-0.568545	0.674296	0.0139871	NO	NO	NO	MAB_0131c	0.755419	-1.85078	0.277243	0.121812	NO	NO	NO	MAB_0131c	0.992804	-0.288936	0.818506	0.00313668	NO	NO	NO	MAB_0131c	0.999949	-1.4555	0.36463	2.20332e-05	NO	NO	NO
MAB_0132	pheA	Probable prephenate dehydratase PheA	No	#N/A	#N/A	#N/A	0.978805	-0.0761586	0.94858	0.00930377	NO	NO	NO	MAB_0132	0.937677	-0.114245	0.923866	0.0279466	NO	NO	NO	MAB_0132	0.972394	0.134579	1.09777	0.0121576	NO	NO	NO	MAB_0132	0.999949	0.0918327	1.06572	2.20332e-05	NO	NO	NO
MAB_0133	MAB_0133	Probable phosphoglycerate mutase	YES	0	0	NO	0.898455	0.247357	1.18703	0.0465036	NO	NO	NO	MAB_0133	0.97978	-0.0376574	0.974236	0.00887133	NO	NO	NO	MAB_0133	0.899553	-0.302102	0.81107	0.0459733	NO	NO	NO	MAB_0133	0.999949	0.221582	1.16601	2.20332e-05	NO	NO	NO
MAB_0134c	MAB_0134c	Probable pyruvate dehydrogenase	YES	0	0	NO	0.898764	0.312351	1.24173	0.0463541	NO	NO	NO	MAB_0134c	0.84879	-0.293538	0.815899	0.0712	NO	NO	NO	MAB_0134c	0.997475	-0.0314315	0.978449	0.00109807	NO	NO	NO	MAB_0134c	0.999949	0.829591	1.77718	2.20332e-05	NO	NO	NO
MAB_0136	MAB_0136	hypothetical protein	No	#N/A	#N/A	#N/A	0.932703	-0.759918	0.59053	0.0302566	NO	NO	NO	MAB_0136	0.781498	-1.18859	0.438733	0.107072	NO	NO	NO	MAB_0136	0.973178	-0.196038	0.872944	0.0118076	NO	NO	NO	MAB_0136	0.999949	-1.48528	0.357178	2.20332e-05	NO	NO	NO
MAB_0137	MAB_0137	hypothetical protein	No	#N/A	#N/A	#N/A	0.995728	-0.026062	0.982097	0.00185931	NO	NO	NO	MAB_0137	0.618542	-1.4652	0.362184	0.208631	NO	NO	NO	MAB_0137	0.65981	-1.49365	0.355113	0.180581	NO	NO	NO	MAB_0137	0.0951058	-8.16801	0.00347683	1.02179	NO	NO	NO
MAB_0138	MAB_0138	Putative transcriptional regulator, TetR family	YES	5	0	NO	0.96489	0.151418	1.11066	0.0155221	NO	NO	NO	MAB_0138	0.901322	-0.261454	0.834247	0.0451198	NO	NO	NO	MAB_0138	0.937213	-0.429363	0.74259	0.0281617	NO	NO	NO	MAB_0138	0.999949	0.318695	1.2472	2.20332e-05	NO	NO	NO
MAB_0139c	MAB_0139c	Probable hydrolase, alpha/beta fold family	No	#N/A	#N/A	#N/A	0.948116	0.384005	1.30496	0.0231384	NO	NO	NO	MAB_0139c	0.912126	0.590785	1.50607	0.0399453	NO	NO	NO	MAB_0139c	0.898676	-1.98983	0.251768	0.046397	NO	NO	NO	MAB_0139c	0.999949	0.394371	1.31437	2.20332e-05	NO	NO	NO
MAB_0140c	MAB_0140c	Probable monooxygenase	YES	0	0	NO	0.914485	-0.429674	0.742429	0.0388235	NO	NO	NO	MAB_0140c	0.930588	-0.24064	0.84637	0.0312426	NO	NO	NO	MAB_0140c	0.934952	0.395368	1.31528	0.0292108	NO	NO	NO	MAB_0140c	0.999949	0.843433	1.79431	2.20332e-05	NO	NO	NO
MAB_0141c	MAB_0141c	Putative esterase	No	#N/A	#N/A	#N/A	0.983374	-0.155045	0.898105	0.00728125	NO	NO	NO	MAB_0141c	0.942416	-0.316002	0.803293	0.0257571	NO	NO	NO	MAB_0141c	0.876948	-1.65576	0.317371	0.0570261	NO	NO	NO	MAB_0141c	0.999949	0.473375	1.38835	2.20332e-05	NO	NO	NO
MAB_0142c	MAB_0142c	Putative monooxygenase	YES	0	0	NO	0.398184	-1.0735	0.475165	0.399916	NO	NO	NO	MAB_0142c	0.715114	0.674197	1.59571	0.145625	NO	NO	NO	MAB_0142c	0.697761	0.884735	1.84643	0.156293	NO	NO	NO	MAB_0142c	0.999949	1.6939	3.23531	2.20332e-05	NO	NO	NO
MAB_0143c	MAB_0143c	Putative oxidoreductase EphD	No	#N/A	#N/A	#N/A	0.93021	0.397129	1.31688	0.0314189	NO	NO	NO	MAB_0143c	0.933744	0.288422	1.2213	0.0297722	NO	NO	NO	MAB_0143c	0.937635	0.556924	1.47113	0.0279662	NO	NO	NO	MAB_0143c	0.999949	0.769847	1.70509	2.20332e-05	NO	NO	NO
MAB_0144c	MAB_0144c	Putative oxidoreductase EphD	No	#N/A	#N/A	#N/A	0.986854	-0.0769776	0.948042	0.00574722	NO	NO	NO	MAB_0144c	0.715245	-0.766711	0.587756	0.145545	NO	NO	NO	MAB_0144c	0.851316	-1.60266	0.32927	0.0699092	NO	NO	NO	MAB_0144c	0.999949	0.476356	1.39123	2.20332e-05	NO	NO	NO
MAB_0145c	MAB_0145c	Probable transcriptional regulator, TetR family	YES	0	5	NO	0.991986	0.0412943	1.02904	0.0034946	NO	NO	NO	MAB_0145c	0.943414	0.193423	1.14347	0.0252975	NO	NO	NO	MAB_0145c	0.999447	0.00126708	1.00088	0.000240381	NO	NO	NO	MAB_0145c	0.999949	1.33442	2.52175	2.20332e-05	NO	NO	NO
MAB_0146	MAB_0146	Putative magnesium transport MgtC family protein	No	#N/A	#N/A	#N/A	0.923458	-1.81172	0.284851	0.0345828	NO	NO	NO	MAB_0146	0.917596	-1.4366	0.369437	0.0373484	NO	NO	NO	MAB_0146	0.97506	-0.706226	0.612921	0.0109686	NO	NO	NO	MAB_0146	0.999949	1	2	2.20332e-05	NO	NO	NO
MAB_0148c	MAB_0148c	PPE family protein	No	#N/A	#N/A	#N/A	5.26608e-09	1.7028	3.25532	8.27851	YES	NO	YES	MAB_0148c	0.0671619	0.756918	1.68988	1.17288	NO	NO	NO	MAB_0148c	0.844961	-0.467174	0.72338	0.0731632	NO	NO	NO	MAB_0148c	0.999949	-0.283399	0.647158	2.20332e-05	NO	NO	NO
MAB_0149c	MAB_0149c	Hypothetical protein	YES	5	6	YES	4.36184e-06	1.80795	3.50145	5.36033	YES	NO	YES	MAB_0149c	0.699897	0.338449	1.2644	0.154966	NO	NO	NO	MAB_0149c	0.997475	0.0392153	1.02755	0.00109807	NO	NO	NO	MAB_0149c	0.999949	-0.61919	0.651037	2.20332e-05	NO	NO	NO
MAB_0150c	MAB_0150c	hypothetical protein	No	#N/A	#N/A	#N/A	0.613641	-0.755661	0.592275	0.212086	NO	NO	NO	MAB_0150c	0.937348	-0.1941	0.874118	0.028099	NO	NO	NO	MAB_0150c	0.957956	0.28873	1.22156	0.0186544	NO	NO	NO	MAB_0150c	0.999949	0.324608	1.25232	2.20332e-05	NO	NO	NO
MAB_0151c	MAB_0151c	hypothetical protein	No	#N/A	#N/A	#N/A	0.338437	0.661731	1.58198	0.470523	NO	NO	NO	MAB_0151c	0.326223	0.753482	1.68586	0.486485	NO	NO	NO	MAB_0151c	0.582937	0.849938	1.80242	0.234378	NO	NO	NO	MAB_0151c	0.999949	0.903184	1.87019	2.20332e-05	NO	NO	NO
MAB_0152	MAB_0152	Putative ankyrin-like protein	No	#N/A	#N/A	#N/A	0.0995707	1.62453	3.08341	1.00187	NO	NO	NO	MAB_0152	0.814907	0.427172	1.3446	0.0888919	NO	NO	NO	MAB_0152	0.825536	-0.660053	0.632855	0.0832639	NO	NO	NO	MAB_0152	0.999949	-0.321646	0.800157	2.20332e-05	NO	NO	NO
MAB_0153	serS	seryl-tRNA synthetase (SerS)	No	#N/A	#N/A	#N/A	0.78392	-0.301243	0.811553	0.105728	NO	NO	NO	MAB_0153	0.562243	-0.386567	0.764948	0.250076	NO	NO	NO	MAB_0153	0.762845	-0.536762	0.689316	0.117564	NO	NO	NO	MAB_0153	0.999949	-0.546451	0.684702	2.20332e-05	NO	NO	NO
MAB_0154	MAB_0154	hypothetical protein	YES	0	0	NO	0.860563	-0.404532	0.755482	0.0652174	NO	NO	NO	MAB_0154	0.646307	-0.607856	0.656171	0.189561	NO	NO	NO	MAB_0154	0.919777	-0.285799	0.820287	0.0363177	NO	NO	NO	MAB_0154	0.999949	-0.254639	0.838197	2.20332e-05	NO	NO	NO
MAB_0155	MAB_0155	hypothetical protein	No	#N/A	#N/A	#N/A	0.727605	-1.14477	0.452263	0.138104	NO	NO	NO	MAB_0155	0.672477	-1.11913	0.460373	0.172323	NO	NO	NO	MAB_0155	0.934952	-0.610013	0.655191	0.0292108	NO	NO	NO	MAB_0155	0.999949	-0.118106	0.921396	2.20332e-05	NO	NO	NO
MAB_0156c	MAB_0156c	Iron-sulfur cluster-binding protein, RIESKE family	No	#N/A	#N/A	#N/A	0.848441	-0.301052	0.811661	0.0713782	NO	NO	NO	MAB_0156c	0.964292	0.0698202	1.04959	0.0157916	NO	NO	NO	MAB_0156c	0.957072	0.166892	1.12264	0.0190555	NO	NO	NO	MAB_0156c	0.999949	0.0969291	1.06949	2.20332e-05	NO	NO	NO
MAB_0157	MAB_0157	Hypothetical transcriptional regulator, MarR	YES	0	0	NO	0.4202	2.16031	4.4701	0.376544	NO	NO	NO	MAB_0157	0.541449	1.7916	3.46198	0.266442	NO	NO	NO	MAB_0157	0.631576	1.7448	3.35147	0.199574	NO	NO	NO	MAB_0157	0.999949	0.290368	1.22295	2.20332e-05	NO	NO	NO
MAB_0158c	MAB_0158c	ABC transporter, ATP-binding protein	No	#N/A	#N/A	#N/A	0.800653	1.34468	2.53973	0.0965555	NO	NO	NO	MAB_0158c	0.964244	0.191434	1.1419	0.0158132	NO	NO	NO	MAB_0158c	0.994691	-0.0998637	0.933121	0.00231181	NO	NO	NO	MAB_0158c	0.999949	-2.46446	0.181186	2.20332e-05	NO	NO	NO
MAB_0159	MAB_0159	Hypothetical 2-nitropropane dioxygenase	No	#N/A	#N/A	#N/A	0.958859	0.247316	1.187	0.0182452	NO	NO	NO	MAB_0159	0.806044	-0.532135	0.69153	0.093641	NO	NO	NO	MAB_0159	0.982302	-0.121735	0.919081	0.00775482	NO	NO	NO	MAB_0159	0.999949	-0.375982	0.770581	2.20332e-05	NO	NO	NO
MAB_0160	MAB_0160	Probable 4-oxalocrotonate tautomerase	No	#N/A	#N/A	#N/A	0.971102	-0.352195	0.783391	0.012735	NO	NO	NO	MAB_0160	0.782367	-1.28388	0.41069	0.106589	NO	NO	NO	MAB_0160	0.956734	-0.72488	0.605047	0.0192086	NO	NO	NO	MAB_0160	0.999949	0.0891461	1.06374	2.20332e-05	NO	NO	NO
MAB_0161	MAB_0161	Probable transcriptional regulator, LysR family	No	#N/A	#N/A	#N/A	0.727605	-0.829932	0.562556	0.138104	NO	NO	NO	MAB_0161	0.926325	-0.254199	0.838453	0.0332366	NO	NO	NO	MAB_0161	0.827377	-0.75097	0.594204	0.0822964	NO	NO	NO	MAB_0161	0.999949	-0.577155	0.670284	2.20332e-05	NO	NO	NO
MAB_0162c	MAB_0162c	hypothetical protein	No	#N/A	#N/A	#N/A	0.800344	0.522867	1.43681	0.0967235	NO	NO	NO	MAB_0162c	0.35363	1.26134	2.39719	0.451451	NO	NO	NO	MAB_0162c	0.186854	1.87305	3.66307	0.728498	NO	NO	NO	MAB_0162c	0.999949	0.354234	1.27831	2.20332e-05	NO	NO	NO
MAB_0163c	MAB_0163c	Probable phosphotransferase	No	#N/A	#N/A	#N/A	0.515687	-0.581168	0.668422	0.287614	NO	NO	NO	MAB_0163c	0.690928	-0.421158	0.746825	0.160567	NO	NO	NO	MAB_0163c	0.976701	0.0985031	1.07066	0.0102384	NO	NO	NO	MAB_0163c	0.999949	0.879903	1.84025	2.20332e-05	NO	NO	NO
MAB_0164	MAB_0164	Probable short chain dehydrogenase/reductase	No	#N/A	#N/A	#N/A	0.889084	-0.306219	0.808759	0.0510572	NO	NO	NO	MAB_0164	0.84714	-0.194774	0.87371	0.0720447	NO	NO	NO	MAB_0164	0.892517	-0.330013	0.795529	0.0493833	NO	NO	NO	MAB_0164	0.999949	-0.0345787	0.976317	2.20332e-05	NO	NO	NO
MAB_0165	MAB_0165	Putative acyltransferase	No	#N/A	#N/A	#N/A	0.683218	-0.438658	0.73782	0.165441	NO	NO	NO	MAB_0165	0.0209093	-0.951823	0.516979	1.67966	NO	NO	NO	MAB_0165	0.815096	-0.414806	0.75012	0.0887912	NO	NO	NO	MAB_0165	0.551853	-1.06085	0.47935	0.258177	NO	NO	NO
MAB_0166	MAB_0166	Putative acyltransferase	No	#N/A	#N/A	#N/A	0.956663	-0.151431	0.900357	0.0192409	NO	NO	NO	MAB_0166	0.796847	-0.308713	0.807362	0.0986249	NO	NO	NO	MAB_0166	0.85969	0.457438	1.3731	0.0656582	NO	NO	NO	MAB_0166	0.999949	-0.199967	0.87057	2.20332e-05	NO	NO	NO
MAB_0167	MAB_0167	Putative hydrolase	No	#N/A	#N/A	#N/A	0.830102	-0.427119	0.743745	0.0808686	NO	NO	NO	MAB_0167	0.967049	-0.0754406	0.949052	0.0145514	NO	NO	NO	MAB_0167	0.834109	0.455343	1.37111	0.078777	NO	NO	NO	MAB_0167	0.999949	-0.178847	0.883409	2.20332e-05	NO	NO	NO
MAB_0168c	MAB_0168c	Putative N-acetymuramoyl-L-alanine amidase	YES	0	0	NO	0.921789	0.163224	1.11979	0.0353683	NO	NO	NO	MAB_0168c	0.0171553	0.869907	1.82754	1.7656	NO	NO	NO	MAB_0168c	0.461032	0.848497	1.80062	0.336269	NO	NO	NO	MAB_0168c	0.999949	0.905473	1.87316	2.20332e-05	NO	NO	NO
MAB_0169c	MAB_0169c	Putative exported repetitive protein precursor	YES	0	5	NO	0.916133	0.170404	1.12537	0.0380416	NO	NO	NO	MAB_0169c	0.932517	0.103567	1.07443	0.0303431	NO	NO	NO	MAB_0169c	0.951176	0.280793	1.21486	0.0217391	NO	NO	NO	MAB_0169c	0.999949	0.334247	1.26072	2.20332e-05	NO	NO	NO
MAB_0170	MAB_0170	UDP-galactopyranose mutase (Glf)	No	#N/A	#N/A	#N/A	0.949107	-0.150196	0.901128	0.0226846	NO	NO	NO	MAB_0170	0.6718	0.391282	1.31156	0.17276	NO	NO	NO	MAB_0170	0.98966	0.0702584	1.0499	0.0045139	NO	NO	NO	MAB_0170	0.999949	-0.174199	0.88626	2.20332e-05	NO	NO	NO
MAB_0171	MAB_0171	galactofuranosyl transferase	No	#N/A	#N/A	#N/A	0.958859	-0.103201	0.930965	0.0182452	NO	NO	NO	MAB_0171	0.296881	0.55134	1.46545	0.527418	NO	NO	NO	MAB_0171	0.891771	0.329009	1.25615	0.0497468	NO	NO	NO	MAB_0171	0.999949	0.383222	1.30425	2.20332e-05	NO	NO	NO
MAB_0172	MAB_0172	Probable phosphoesterase	YES	5	0	NO	0.878838	0.240281	1.18122	0.0560913	NO	NO	NO	MAB_0172	0.631074	0.489385	1.40385	0.19992	NO	NO	NO	MAB_0172	0.993289	0.0684638	1.0486	0.00292432	NO	NO	NO	MAB_0172	0.999949	-0.288861	0.818548	2.20332e-05	NO	NO	NO
MAB_0173	MAB_0173	UbiA prenyltransferase family protein	No	#N/A	#N/A	#N/A	0.444017	-0.646712	0.638734	0.3526	NO	NO	NO	MAB_0173	0.832411	0.2986	1.22995	0.0796621	NO	NO	NO	MAB_0173	0.990461	-0.0874746	0.941169	0.00416282	NO	NO	NO	MAB_0173	0.999949	-0.165793	0.891438	2.20332e-05	NO	NO	NO
MAB_0174	MAB_0174	hypothetical protein	No	#N/A	#N/A	#N/A	0.986378	-0.0296465	0.97966	0.00595664	NO	NO	NO	MAB_0174	0.906086	-0.122687	0.918475	0.0428307	NO	NO	NO	MAB_0174	0.956734	0.149294	1.10903	0.0192086	NO	NO	NO	MAB_0174	0.999949	-0.741565	0.59809	2.20332e-05	NO	NO	NO
MAB_0175	MAB_0175	Antigen 85-C precursor	YES	0	0	NO	0.18459	-0.818052	0.567207	0.733791	NO	NO	NO	MAB_0175	0.276466	-0.698592	0.616173	0.558359	NO	NO	NO	MAB_0175	0.973808	-0.097674	0.934538	0.0115265	NO	NO	NO	MAB_0175	0.999949	-0.171133	0.888145	2.20332e-05	NO	NO	NO
MAB_0176	MAB_0176	Antigen 85-A precursor	No	#N/A	#N/A	#N/A	0.0500479	-0.685828	0.621649	1.30061	NO	NO	NO	MAB_0176	0.099106	-0.60157	0.659036	1.0039	NO	NO	NO	MAB_0176	0.956734	-0.136291	0.909855	0.0192086	NO	NO	NO	MAB_0176	0.999949	-0.0623996	0.95767	2.20332e-05	NO	NO	NO
MAB_0177	MAB_0177	Antigen 85-A/B/C precursor	No	#N/A	#N/A	#N/A	0.702191	0.282214	1.21606	0.153545	NO	NO	NO	MAB_0177	0.0229056	0.746523	1.67775	1.64006	NO	NO	NO	MAB_0177	0.710743	0.506409	1.42051	0.148287	NO	NO	NO	MAB_0177	0.999949	0.258638	1.19635	2.20332e-05	NO	NO	NO
MAB_0178	MAB_0178	Hypothetical cutinase precursor	No	#N/A	#N/A	#N/A	0.613641	-0.429458	0.742541	0.212086	NO	NO	NO	MAB_0178	0.953682	0.0608685	1.04309	0.0205964	NO	NO	NO	MAB_0178	0.967382	-0.10334	0.930875	0.0144018	NO	NO	NO	MAB_0178	0.999949	0.459477	1.37504	2.20332e-05	NO	NO	NO
MAB_0179	MAB_0179	Probable fatty-acid-CoA ligase FadD	YES	0	0	NO	0.886723	0.201741	1.15009	0.0522118	NO	NO	NO	MAB_0179	0.605651	0.323024	1.25095	0.217777	NO	NO	NO	MAB_0179	0.998191	0.0139398	1.00971	0.000786318	NO	NO	NO	MAB_0179	0.999949	0.24152	1.18224	2.20332e-05	NO	NO	NO
MAB_0180	MAB_0180	Polyketide synthase PKS13	No	#N/A	#N/A	#N/A	0.720195	-0.279016	0.824153	0.14255	NO	NO	NO	MAB_0180	0.80263	-0.164867	0.892011	0.0954847	NO	NO	NO	MAB_0180	0.854045	-0.28313	0.821806	0.0685194	NO	NO	NO	MAB_0180	0.999949	0.0704697	1.05006	2.20332e-05	NO	NO	NO
MAB_0181	MAB_0181	Propionyl-CoA carboxylase, beta subunit (PccB)	YES	0	0	NO	0.948116	0.11106	1.08002	0.0231384	NO	NO	NO	MAB_0181	0.97978	-0.0272503	0.981289	0.00887133	NO	NO	NO	MAB_0181	0.95466	-0.132455	0.912277	0.0201512	NO	NO	NO	MAB_0181	0.999949	-0.127686	0.915298	2.20332e-05	NO	NO	NO
MAB_0182c	MAB_0182c	Hypothetical protein	YES	0	0	NO	0.935647	-0.373411	0.771955	0.0288881	NO	NO	NO	MAB_0182c	0.928007	-0.332741	0.794026	0.0324486	NO	NO	NO	MAB_0182c	0.726247	1.1273	2.18449	0.138916	NO	NO	NO	MAB_0182c	0.999949	0.270164	1.20595	2.20332e-05	NO	NO	NO
MAB_0183c	MAB_0183c	Putative cation transporter	YES	0	0	NO	0.968307	0.11932	1.08622	0.0139871	NO	NO	NO	MAB_0183c	0.511292	0.815239	1.75959	0.291331	NO	NO	NO	MAB_0183c	0.919777	0.411392	1.32997	0.0363177	NO	NO	NO	MAB_0183c	0.999949	0.4226	1.34034	2.20332e-05	NO	NO	NO
MAB_0184c	MAB_0184c	Hypothetical protein	No	#N/A	#N/A	#N/A	0.990911	0.131478	1.09542	0.00396538	NO	NO	NO	MAB_0184c	0.0801991	7.36733	165.115	1.09583	NO	NO	NO	MAB_0184c	0.720534	6.57622	95.42	0.142345	NO	NO	NO	MAB_0184c	0.312555	8.37002	330.847	0.505074	NO	NO	NO
MAB_0185c	MAB_0185c	Probable arabinosyltransferase B	No	#N/A	#N/A	#N/A	0.865269	0.234188	1.17624	0.0628488	NO	NO	NO	MAB_0185c	0.658537	0.353836	1.27795	0.18142	NO	NO	NO	MAB_0185c	0.951176	0.208022	1.1551	0.0217391	NO	NO	NO	MAB_0185c	0.999949	-0.0543204	0.963048	2.20332e-05	NO	NO	NO
MAB_0186c	MAB_0186c	Probable arabinosyltransferase A	No	#N/A	#N/A	#N/A	0.671963	0.42825	1.3456	0.172655	NO	NO	NO	MAB_0186c	0.296881	0.648668	1.56772	0.527418	NO	NO	NO	MAB_0186c	0.889118	0.486986	1.40151	0.0510408	NO	NO	NO	MAB_0186c	0.999949	-0.182117	0.881409	2.20332e-05	NO	NO	NO
MAB_0187	MAB_0187	hypothetical protein	YES	0	5	NO	0.859281	-0.500499	0.706862	0.0658649	NO	NO	NO	MAB_0187	0.63197	-0.748214	0.59534	0.199303	NO	NO	NO	MAB_0187	0.825705	-0.590498	0.664113	0.083175	NO	NO	NO	MAB_0187	0.999949	-0.0888204	0.940291	2.20332e-05	NO	NO	NO
MAB_0188c	MAB_0188c	Hypothetical protein	No	#N/A	#N/A	#N/A	0.98539	0.356588	1.28039	0.00639193	NO	NO	NO	MAB_0188c	0.984707	0.259234	1.19684	0.00669277	NO	NO	NO	MAB_0188c	0.999447	-0.127936	0.91514	0.000240381	NO	NO	NO	MAB_0188c	0.999949	-5.95397	0.0161316	2.20332e-05	NO	NO	NO
MAB_0189c	MAB_0189c	Probable arabinosyltransferase C	No	#N/A	#N/A	#N/A	0.967971	-0.0965169	0.935288	0.0141376	NO	NO	NO	MAB_0189c	0.727857	0.292003	1.22434	0.137954	NO	NO	NO	MAB_0189c	0.898751	0.313286	1.24253	0.0463608	NO	NO	NO	MAB_0189c	0.999949	-0.259858	0.83517	2.20332e-05	NO	NO	NO
MAB_0190c	MAB_0190c	hypothetical protein	No	#N/A	#N/A	#N/A	0.960837	0.200364	1.14899	0.0173505	NO	NO	NO	MAB_0190c	0.950051	0.161261	1.11826	0.0222533	NO	NO	NO	MAB_0190c	0.934952	0.371924	1.29408	0.0292108	NO	NO	NO	MAB_0190c	0.999949	0.18481	1.13667	2.20332e-05	NO	NO	NO
MAB_0191c	MAB_0191c	Putative short chain dehydrogenase/reductase	YES	0	0	NO	0.932703	-0.249924	0.840941	0.0302566	NO	NO	NO	MAB_0191c	0.90569	0.185766	1.13742	0.0430205	NO	NO	NO	MAB_0191c	0.859451	0.398268	1.31792	0.0657791	NO	NO	NO	MAB_0191c	0.999949	0.217987	1.16311	2.20332e-05	NO	NO	NO
MAB_0192c	MAB_0192c	Probable oxidoreductase	No	#N/A	#N/A	#N/A	0.983947	0.0519519	1.03667	0.00702835	NO	NO	NO	MAB_0192c	0.769538	0.341214	1.26682	0.11377	NO	NO	NO	MAB_0192c	0.899076	0.425111	1.34268	0.0462038	NO	NO	NO	MAB_0192c	0.999949	0.453112	1.36899	2.20332e-05	NO	NO	NO
MAB_0193c	MAB_0193c	hypothetical protein	No	#N/A	#N/A	#N/A	0.296465	-1.71148	0.305346	0.528027	NO	NO	NO	MAB_0193c	0.648398	-1.09598	0.467819	0.188158	NO	NO	NO	MAB_0193c	0.6445	-1.41066	0.376138	0.190777	NO	NO	NO	MAB_0193c	0.999949	0.366627	1.28934	2.20332e-05	NO	NO	NO
MAB_0194	MAB_0194	Dihydroxyacetone kinase family protein	YES	0	0	NO	0.941936	-0.191649	0.875605	0.0259784	NO	NO	NO	MAB_0194	0.883011	0.199313	1.14815	0.0540341	NO	NO	NO	MAB_0194	0.97506	0.0987816	1.07087	0.0109686	NO	NO	NO	MAB_0194	0.999949	0.1026	1.07371	2.20332e-05	NO	NO	NO
MAB_0195c	MAB_0195c	Putative hydrolase, alpha/beta hydrolase fold	No	#N/A	#N/A	#N/A	0.967362	-0.758185	0.59124	0.014411	NO	NO	NO	MAB_0195c	0.489564	6.3698	82.6991	0.310191	NO	NO	NO	MAB_0195c	0.233542	7.67429	204.264	0.631636	NO	NO	NO	MAB_0195c	0.999949	7.04608	132.155	2.20332e-05	NO	NO	NO
MAB_0196c	MAB_0196c	Putative transcriptional regulator, GntR family	No	#N/A	#N/A	#N/A	0.991986	0.116881	1.08439	0.0034946	NO	NO	NO	MAB_0196c	0.89836	1.06458	2.09156	0.0465497	NO	NO	NO	MAB_0196c	0.986102	-0.48468	0.714656	0.00607797	NO	NO	NO	MAB_0196c	0.999949	-0.0813732	0.945158	2.20332e-05	NO	NO	NO
MAB_0197	MAB_0197	Putative alkylhydroperoxidase AhpD core	No	#N/A	#N/A	#N/A	0.886723	-1.34972	0.392369	0.0522118	NO	NO	NO	MAB_0197	0.846745	-1.26273	0.416756	0.0722472	NO	NO	NO	MAB_0197	0.970325	-0.474809	0.719562	0.0130828	NO	NO	NO	MAB_0197	0.999949	0.233962	1.17606	2.20332e-05	NO	NO	NO
MAB_0198	MAB_0198	hypothetical protein	No	#N/A	#N/A	#N/A	0.429016	0.862894	1.81868	0.367527	NO	NO	NO	MAB_0198	0.629577	0.621764	1.53876	0.200951	NO	NO	NO	MAB_0198	0.97506	-0.119326	0.920618	0.0109686	NO	NO	NO	MAB_0198	0.999949	-0.93384	0.523463	2.20332e-05	NO	NO	NO
MAB_0199	MAB_0199	Probable phosphoesterase, PA-phosphatase related protein	No	#N/A	#N/A	#N/A	0.904217	0.261305	1.19856	0.0437274	NO	NO	NO	MAB_0199	0.83729	0.28182	1.21573	0.0771242	NO	NO	NO	MAB_0199	0.999447	-0.00606812	0.995803	0.000240381	NO	NO	NO	MAB_0199	0.999949	0.226969	1.17037	2.20332e-05	NO	NO	NO
MAB_0200c	MAB_0200c	Probable phosphoesterase, PA-phosphatase related protein	No	#N/A	#N/A	#N/A	0.990911	0.0433233	1.03048	0.00396538	NO	NO	NO	MAB_0200c	0.832669	0.350169	1.27471	0.0795278	NO	NO	NO	MAB_0200c	0.783819	0.631419	1.54909	0.105784	NO	NO	NO	MAB_0200c	0.999949	1.14001	2.20383	2.20332e-05	NO	NO	NO
MAB_0201c	MAB_0201c	Probable O-antigen/lipopolysaccharide transport integral membrane protein ABC transporter RfbD	No	#N/A	#N/A	#N/A	0.727605	0.778762	1.71566	0.138104	NO	NO	NO	MAB_0201c	0.489564	1.11849	2.1712	0.310191	NO	NO	NO	MAB_0201c	0.999447	0.00133067	1.00092	0.000240381	NO	NO	NO	MAB_0201c	0.999949	-0.53916	0.688172	2.20332e-05	NO	NO	NO
MAB_0202c	MAB_0202c	Probable glycosyl transferase	No	#N/A	#N/A	#N/A	0.802991	0.400049	1.31955	0.0952893	NO	NO	NO	MAB_0202c	0.64681	0.55937	1.47363	0.189223	NO	NO	NO	MAB_0202c	0.231579	1.34664	2.54318	0.6353	NO	NO	NO	MAB_0202c	0.999949	0.506925	1.42102	2.20332e-05	NO	NO	NO
MAB_0203c	MAB_0203c	Probable o-antigen/lipopolysaccharide transport ATP-binding protein ABC transporter RfbE	No	#N/A	#N/A	#N/A	0.959387	0.128403	1.09308	0.018006	NO	NO	NO	MAB_0203c	0.952442	-0.108165	0.927767	0.0211613	NO	NO	NO	MAB_0203c	0.908118	-0.430941	0.741778	0.0418576	NO	NO	NO	MAB_0203c	0.999949	-0.244226	0.844269	2.20332e-05	NO	NO	NO
MAB_0204c	MAB_0204c	hypothetical protein	YES	0	0	NO	0.983947	-0.0475721	0.967563	0.00702835	NO	NO	NO	MAB_0204c	0.825175	0.242337	1.18291	0.0834542	NO	NO	NO	MAB_0204c	0.951895	0.242844	1.18332	0.0214112	NO	NO	NO	MAB_0204c	0.999949	0.0493208	1.03478	2.20332e-05	NO	NO	NO
MAB_0205c	MAB_0205c	hypothetical protein	YES	0	0	NO	0.539425	1.1274	2.18465	0.268069	NO	NO	NO	MAB_0205c	0.964907	0.117035	1.0845	0.0155146	NO	NO	NO	MAB_0205c	0.845209	0.58724	1.50237	0.0730356	NO	NO	NO	MAB_0205c	0.999949	0.294658	1.22659	2.20332e-05	NO	NO	NO
MAB_0206	MAB_0206	Possible aminotransferase/cysteine desulfurase	YES	0	0	NO	0.587455	0.451713	1.36766	0.231026	NO	NO	NO	MAB_0206	0.0691553	0.769222	1.70435	1.16017	NO	NO	NO	MAB_0206	0.951176	0.148459	1.10838	0.0217391	NO	NO	NO	MAB_0206	0.999949	0.239492	1.18058	2.20332e-05	NO	NO	NO
MAB_0207c	MAB_0207c	Probable quinone oxidoreductase	No	#N/A	#N/A	#N/A	0.910769	0.344955	1.27011	0.0405919	NO	NO	NO	MAB_0207c	0.990058	0.0303101	1.02123	0.00433958	NO	NO	NO	MAB_0207c	0.875617	-0.660999	0.63244	0.0576859	NO	NO	NO	MAB_0207c	0.999949	-0.696609	0.617021	2.20332e-05	NO	NO	NO
MAB_0209	MAB_0209	Hypothetical protein	YES	0	0	NO	0.0437802	1.43795	2.70935	1.35872	YES	NO	YES	MAB_0209	0.67046	0.518767	1.43273	0.173627	NO	NO	NO	MAB_0209	0.897815	-0.475805	0.719065	0.046813	NO	NO	NO	MAB_0209	0.999949	-1.5079	0.351622	2.20332e-05	NO	NO	NO
MAB_0210	MAB_0210	hypothetical protein	YES	0	0	NO	0.68141	5.96674	62.5413	0.166591	NO	NO	NO	MAB_0210	0.713817	-2.51614	0.17481	0.146413	NO	NO	NO	MAB_0210	0.663642	-3.84866	0.0694124	0.178066	NO	NO	NO	MAB_0210	0.999949	-1.03523	0.487938	2.20332e-05	NO	NO	NO
MAB_0211	MAB_0211	Hypothetical protein	YES	0	0	NO	0.917845	-0.339279	0.790436	0.0372309	NO	NO	NO	MAB_0211	0.798108	0.578156	1.49294	0.0979381	NO	NO	NO	MAB_0211	0.956734	-0.381513	0.767632	0.0192086	NO	NO	NO	MAB_0211	0.999949	0.61348	1.52994	2.20332e-05	NO	NO	NO
MAB_0212	MAB_0212	hypothetical protein	No	#N/A	#N/A	#N/A	0.767866	-1.67677	0.312781	0.114715	NO	NO	NO	MAB_0212	0.949927	-0.621114	0.650169	0.0223097	NO	NO	NO	MAB_0212	0.889062	-3.59104	0.0829833	0.0510682	NO	NO	NO	MAB_0212	0.999949	-6.70639	0.00957583	2.20332e-05	NO	NO	NO
MAB_0213c	MAB_0213c	hypothetical protein	No	#N/A	#N/A	#N/A	0.781269	0.636806	1.55488	0.107199	NO	NO	NO	MAB_0213c	0.781165	-0.472721	0.720604	0.107257	NO	NO	NO	MAB_0213c	0.834406	-0.700308	0.615441	0.0786224	NO	NO	NO	MAB_0213c	0.999949	-1.37512	0.385521	2.20332e-05	NO	NO	NO
MAB_0214c	MAB_0214c	Conserved hypothetical protein (OsmC-like)	No	#N/A	#N/A	#N/A	0.916133	0.454076	1.36991	0.0380416	NO	NO	NO	MAB_0214c	0.861275	0.486846	1.40138	0.0648581	NO	NO	NO	MAB_0214c	0.851316	0.835148	1.78404	0.0699092	NO	NO	NO	MAB_0214c	0.999949	1.02654	2.03713	2.20332e-05	NO	NO	NO
MAB_0215	MAB_0215	Possible transcriptional regulator	YES	0	0	NO	0.847813	-0.753146	0.593308	0.0717001	NO	NO	NO	MAB_0215	0.904204	-0.471943	0.720993	0.0437334	NO	NO	NO	MAB_0215	0.956734	-0.429146	0.742701	0.0192086	NO	NO	NO	MAB_0215	0.999949	-0.829412	0.562759	2.20332e-05	NO	NO	NO
MAB_0216	MAB_0216	hypothetical protein	No	#N/A	#N/A	#N/A	0.969298	0.248845	1.18826	0.0135425	NO	NO	NO	MAB_0216	0.804959	1.25889	2.39311	0.0942265	NO	NO	NO	MAB_0216	0.908118	1.38023	2.6031	0.0418576	NO	NO	NO	MAB_0216	0.999949	0.304347	1.23486	2.20332e-05	NO	NO	NO
MAB_0217c	MAB_0217c	Probable cysteine desulfurase	No	#N/A	#N/A	#N/A	0.98165	-0.0463291	0.968397	0.00804312	NO	NO	NO	MAB_0217c	0.884967	-0.110531	0.926247	0.0530728	NO	NO	NO	MAB_0217c	0.788739	0.32698	1.25438	0.103067	NO	NO	NO	MAB_0217c	0.999949	0.459975	1.37552	2.20332e-05	NO	NO	NO
MAB_0218c	MAB_0218c	hypothetical protein	YES	0	6	YES	0.755787	-0.368216	0.77474	0.1216	NO	NO	NO	MAB_0218c	0.207012	-0.717375	0.608203	0.684005	NO	NO	NO	MAB_0218c	0.864816	-0.366965	0.775412	0.0630764	NO	NO	NO	MAB_0218c	0.999949	-0.536708	0.689342	2.20332e-05	NO	NO	NO
MAB_0219	MAB_0219	hypothetical protein	YES	0	0	NO	0.796526	0.779191	1.71617	0.0987998	NO	NO	NO	MAB_0219	0.977251	0.104227	1.07492	0.00999374	NO	NO	NO	MAB_0219	0.98966	-0.180269	0.882539	0.0045139	NO	NO	NO	MAB_0219	0.999949	0.432383	1.34946	2.20332e-05	NO	NO	NO
MAB_0220c	pat	Putative phenylalanine aminotransferase	No	#N/A	#N/A	#N/A	0.95138	0.364929	1.28782	0.0216462	NO	NO	NO	MAB_0220c	0.958594	-0.333575	0.793568	0.0183653	NO	NO	NO	MAB_0220c	0.990106	0.266535	1.20292	0.00431833	NO	NO	NO	MAB_0220c	0.999949	-0.712394	0.610307	2.20332e-05	NO	NO	NO
MAB_0221c	MAB_0221c	Putative phage integrase	No	#N/A	#N/A	#N/A	0.97163	-0.0681849	0.953837	0.0124993	NO	NO	NO	MAB_0221c	0.800321	-0.254205	0.838449	0.0967357	NO	NO	NO	MAB_0221c	0.562906	-0.642362	0.640663	0.249564	NO	NO	NO	MAB_0221c	0.999949	0.363591	1.28662	2.20332e-05	NO	NO	NO
MAB_0222c	MAB_0222c	Putative DNA-binding protein	No	#N/A	#N/A	#N/A	0.0946206	-1.27309	0.413772	1.02401	NO	NO	NO	MAB_0222c	0.328877	-0.989737	0.50357	0.482966	NO	NO	NO	MAB_0222c	0.623397	-1.17894	0.441677	0.205235	NO	NO	NO	MAB_0222c	0.999949	0.273006	1.20832	2.20332e-05	NO	NO	NO
MAB_0224	MAB_0224	Hypothetical protein	No	#N/A	#N/A	#N/A	0.716029	-3.46685	0.0904431	0.145069	NO	NO	NO	MAB_0224	0.772133	3.83718	14.2924	0.112308	NO	NO	NO	MAB_0224	0.5681	6.61887	98.2833	0.245575	NO	NO	NO	MAB_0224	0.999949	7.61885	196.563	2.20332e-05	NO	NO	NO
MAB_0229	MAB_0229	Hypothetical protein	No	#N/A	#N/A	#N/A	0.98165	0.370474	1.29278	0.00804312	NO	NO	NO	MAB_0229	0.0962784	7.4516	175.047	1.01647	NO	NO	NO	MAB_0229	0.101728	7.37043	165.47	0.992558	NO	NO	NO	MAB_0229	0.999949	6.96244	124.711	2.20332e-05	NO	NO	NO
MAB_0230	MAB_0230	Hypothetical protein	No	#N/A	#N/A	#N/A	0.78392	-1.52091	0.348467	0.105728	NO	NO	NO	MAB_0230	0.955638	-0.385507	0.76551	0.0197066	NO	NO	NO	MAB_0230	0.985356	0.265071	1.2017	0.0064069	NO	NO	NO	MAB_0230	0.999949	0.934704	1.9115	2.20332e-05	NO	NO	NO
MAB_0231	MAB_0231	hypothetical protein	No	#N/A	#N/A	#N/A	0.958859	-1.33861	0.395401	0.0182452	NO	NO	NO	MAB_0231	0.690928	4.91877	30.248	0.160567	NO	NO	NO	MAB_0231	0.710743	6.16569	71.7891	0.148287	NO	NO	NO	MAB_0231	0.999949	6.08602	67.932	2.20332e-05	NO	NO	NO
MAB_0232	MAB_0232	Hypothetical protein	No	#N/A	#N/A	#N/A	0.233466	7.37678	166.2	0.631776	NO	NO	NO	MAB_0232	0.672477	3.3427	10.145	0.172323	NO	NO	NO	MAB_0232	0.899553	2.76579	6.80118	0.0459733	NO	NO	NO	MAB_0232	0.999949	3.57476	11.9154	2.20332e-05	NO	NO	NO
MAB_0233	MAB_0233	Putative phage tail tape measure protein TMP	No	#N/A	#N/A	#N/A	0.957833	-0.793645	0.576885	0.0187104	NO	NO	NO	MAB_0233	0.984206	0.216693	1.16207	0.00691383	NO	NO	NO	MAB_0233	0.972394	0.653707	1.5732	0.0121576	NO	NO	NO	MAB_0233	0.999949	1.25952	2.39416	2.20332e-05	NO	NO	NO
MAB_0235	MAB_0235	Hypothetical protein	No	#N/A	#N/A	#N/A	0.800653	4.61847	24.564	0.0965555	NO	NO	NO	MAB_0235	0.812274	-2.76429	0.147186	0.0902972	NO	NO	NO	MAB_0235	0.937213	-1.66396	0.315572	0.0281617	NO	NO	NO	MAB_0235	0.999949	-2.88084	0.135763	2.20332e-05	NO	NO	NO
MAB_0237	MAB_0237	Bacteriophage protein	No	#N/A	#N/A	#N/A	0.848441	-3.8149	0.071056	0.0713782	NO	NO	NO	MAB_0237	0.883011	-2.27583	0.206493	0.0540341	NO	NO	NO	MAB_0237	0.73922	3.48352	11.1852	0.131226	NO	NO	NO	MAB_0237	0.999949	-4.15221	0.056242	2.20332e-05	NO	NO	NO
MAB_0240	MAB_0240	thiopurine S-methyltransferase	No	#N/A	#N/A	#N/A	0.966338	-0.97988	0.507022	0.014871	NO	NO	NO	MAB_0240	0.64681	-2.70871	0.152967	0.189223	NO	NO	NO	MAB_0240	0.894544	-1.84354	0.278637	0.0483981	NO	NO	NO	MAB_0240	0.999949	-1.06485	0.478022	2.20332e-05	NO	NO	NO
MAB_0241	MAB_0241	Bacteriophage protein	No	#N/A	#N/A	#N/A	0.995728	-0.0284007	0.980507	0.00185931	NO	NO	NO	MAB_0241	0.881871	1.0088	2.01224	0.0545951	NO	NO	NO	MAB_0241	0.996424	0.280828	1.21489	0.00155587	NO	NO	NO	MAB_0241	0.999949	0.31782	1.24645	2.20332e-05	NO	NO	NO
MAB_0242	MAB_0242	Hypothetical protein	YES	0	6	YES	0.755787	0.58187	1.49679	0.1216	NO	NO	NO	MAB_0242	0.807976	-0.300192	0.812144	0.0926014	NO	NO	NO	MAB_0242	0.967382	-0.124825	0.917115	0.0144018	NO	NO	NO	MAB_0242	0.999949	-0.831924	0.56178	2.20332e-05	NO	NO	NO
MAB_0243	MAB_0243	Hypothetical protein	No	#N/A	#N/A	#N/A	0.317614	0.628616	1.54608	0.4981	NO	NO	NO	MAB_0243	0.90648	0.126318	1.0915	0.0426416	NO	NO	NO	MAB_0243	0.998191	0.0290822	1.02036	0.000786318	NO	NO	NO	MAB_0243	0.999949	-0.527079	0.693959	2.20332e-05	NO	NO	NO
MAB_0244	MAB_0244	Hypothetical protein	YES	0	0	NO	0.845118	0.326347	1.25383	0.0730826	NO	NO	NO	MAB_0244	0.867316	0.265545	1.20209	0.0618229	NO	NO	NO	MAB_0244	0.97593	0.14106	1.10272	0.0105812	NO	NO	NO	MAB_0244	0.999949	0.500094	1.41431	2.20332e-05	NO	NO	NO
MAB_0245c	MAB_0245c	Hypothetical protein	No	#N/A	#N/A	#N/A	0.961189	-0.210384	0.864307	0.0171912	NO	NO	NO	MAB_0245c	0.360322	-1.20204	0.434661	0.443309	NO	NO	NO	MAB_0245c	0.541863	-1.04277	0.485395	0.26611	NO	NO	NO	MAB_0245c	0.999949	-1.17528	0.442798	2.20332e-05	NO	NO	NO
MAB_0246	MAB_0246	Hypothetical protein	No	#N/A	#N/A	#N/A	0.94077	0.240987	1.1818	0.0265163	NO	NO	NO	MAB_0246	0.748509	0.513612	1.42762	0.125803	NO	NO	NO	MAB_0246	0.722963	0.801367	1.74275	0.140884	NO	NO	NO	MAB_0246	0.999949	0.695422	1.61936	2.20332e-05	NO	NO	NO
MAB_0247c	MAB_0247c	Putative acetyltransferase	No	#N/A	#N/A	#N/A	0.916133	-0.582838	0.667649	0.0380416	NO	NO	NO	MAB_0247c	0.76244	1.09798	2.14055	0.117795	NO	NO	NO	MAB_0247c	0.95702	0.773356	1.70924	0.019079	NO	NO	NO	MAB_0247c	0.999949	1.83224	3.5609	2.20332e-05	NO	NO	NO
MAB_0248c	MAB_0248c	Putative regulatory protein, TetR family	No	#N/A	#N/A	#N/A	0.996684	-0.03201	0.978057	0.00144264	NO	NO	NO	MAB_0248c	0.964994	-0.297691	0.813554	0.0154755	NO	NO	NO	MAB_0248c	0.999447	-0.0485609	0.9669	0.000240381	NO	NO	NO	MAB_0248c	0.999949	0.81824	1.76325	2.20332e-05	NO	NO	NO
MAB_0249	MAB_0249	hypothetical protein	No	#N/A	#N/A	#N/A	#N/A	#N/A	#N/A	#N/A	#N/A	#N/A	#N/A	MAB_0249	0.440554	-7.21071	0.00675085	0.356	NO	NO	NO	MAB_0249	0.97506	-0.851321	0.554277	0.0109686	NO	NO	NO	MAB_0249	0.999949	-6.85793	0.00862098	2.20332e-05	NO	NO	NO
MAB_0250	MAB_0250	Hypothetical GMC-type oxidoreductase	No	#N/A	#N/A	#N/A	0.953194	-0.156408	0.897256	0.0208187	NO	NO	NO	MAB_0250	0.825175	-0.290369	0.817693	0.0834542	NO	NO	NO	MAB_0250	0.892517	-0.410843	0.752184	0.0493833	NO	NO	NO	MAB_0250	0.999949	0.305218	1.23561	2.20332e-05	NO	NO	NO
MAB_0251	MAB_0251	Hypothetical protein	YES	0	5	NO	0.564518	1.11464	2.16541	0.248322	NO	NO	NO	MAB_0251	0.982729	0.068776	1.04883	0.00756627	NO	NO	NO	MAB_0251	0.54892	-1.07616	0.474289	0.260491	NO	NO	NO	MAB_0251	0.999949	-0.180923	0.882138	2.20332e-05	NO	NO	NO
MAB_0252	MAB_0252	hypothetical protein	No	#N/A	#N/A	#N/A	0.229997	0.941034	1.9199	0.638279	NO	NO	NO	MAB_0252	0.906086	0.17132	1.12609	0.0428307	NO	NO	NO	MAB_0252	0.951176	0.172955	1.12737	0.0217391	NO	NO	NO	MAB_0252	0.999949	0.117697	1.085	2.20332e-05	NO	NO	NO
MAB_0253	MAB_0253	Hypothetical protein	No	#N/A	#N/A	#N/A	0.0163329	1.59219	3.01507	1.78694	YES	NO	YES	MAB_0253	0.608238	0.622037	1.53905	0.215926	NO	NO	NO	MAB_0253	0.957999	-0.196204	0.872844	0.0186352	NO	NO	NO	MAB_0253	0.999949	0.0631584	1.04475	2.20332e-05	NO	NO	NO
MAB_0254c	MAB_0254c	Putative phosphoglycerate mutase	No	#N/A	#N/A	#N/A	0.845118	-0.468143	0.722895	0.0730826	NO	NO	NO	MAB_0254c	0.9115	0.219046	1.16396	0.0402432	NO	NO	NO	MAB_0254c	0.997237	0.0478074	1.03369	0.00120168	NO	NO	NO	MAB_0254c	0.999949	0.448564	1.36468	2.20332e-05	NO	NO	NO
MAB_0255	MAB_0255	Putative acyl-CoA dehydrogenase	No	#N/A	#N/A	#N/A	0.988213	-0.0520477	0.964566	0.00514952	NO	NO	NO	MAB_0255	0.500369	-0.835877	0.560242	0.30071	NO	NO	NO	MAB_0255	0.697761	-0.635993	0.643498	0.156293	NO	NO	NO	MAB_0255	0.999949	-0.100787	0.932524	2.20332e-05	NO	NO	NO
MAB_0256c	MAB_0256c	hypothetical protein	No	#N/A	#N/A	#N/A	0.929631	-0.315135	0.803775	0.0316893	NO	NO	NO	MAB_0256c	0.798108	-0.480773	0.716594	0.0979381	NO	NO	NO	MAB_0256c	0.829696	-0.621304	0.650083	0.0810811	NO	NO	NO	MAB_0256c	0.999949	-0.379531	0.768687	2.20332e-05	NO	NO	NO
MAB_0257c	MAB_0257c	Hypothetical protein	No	#N/A	#N/A	#N/A	0.904952	0.390291	1.31066	0.0433747	NO	NO	NO	MAB_0257c	0.832411	0.416438	1.33463	0.0796621	NO	NO	NO	MAB_0257c	0.899622	0.465443	1.38074	0.0459401	NO	NO	NO	MAB_0257c	0.999949	0.768053	1.70297	2.20332e-05	NO	NO	NO
MAB_0258c	MAB_0258c	Putative dihydropicolinate reductase	No	#N/A	#N/A	#N/A	0.888521	-0.31559	0.803522	0.0513323	NO	NO	NO	MAB_0258c	0.601046	-0.771684	0.585733	0.221092	NO	NO	NO	MAB_0258c	0.937213	-0.373971	0.771655	0.0281617	NO	NO	NO	MAB_0258c	0.999949	-0.588758	0.664915	2.20332e-05	NO	NO	NO
MAB_0259c	MAB_0259c	Putative short-chain dehydrogenase/reductase	YES	5	0	NO	0.953577	-0.199888	0.870618	0.0206444	NO	NO	NO	MAB_0259c	0.970882	-0.0691669	0.953188	0.0128335	NO	NO	NO	MAB_0259c	0.972617	0.196583	1.14598	0.0120583	NO	NO	NO	MAB_0259c	0.999949	0.252595	1.19135	2.20332e-05	NO	NO	NO
MAB_0260	MAB_0260	Probable transcriptional regulator, TetR	No	#N/A	#N/A	#N/A	0.948116	0.707742	1.63325	0.0231384	NO	NO	NO	MAB_0260	0.970882	-0.129881	0.913907	0.0128335	NO	NO	NO	MAB_0260	0.98379	0.182492	1.13484	0.00709743	NO	NO	NO	MAB_0260	0.999949	-0.378153	0.769422	2.20332e-05	NO	NO	NO
MAB_0261	MAB_0261	Probable amino acid ABC transporter, substrate binding	No	#N/A	#N/A	#N/A	0.663826	0.534171	1.44811	0.177946	NO	NO	NO	MAB_0261	0.944209	0.117392	1.08477	0.0249317	NO	NO	NO	MAB_0261	0.999447	-0.00648518	0.995515	0.000240381	NO	NO	NO	MAB_0261	0.999949	-0.583481	0.667352	2.20332e-05	NO	NO	NO
MAB_0262	MAB_0262	Probable amino acid ABC transporter, ATP-binding	YES	5	5	NO	0.78777	0.598036	1.51365	0.103601	NO	NO	NO	MAB_0262	0.503736	0.916186	1.88712	0.297797	NO	NO	NO	MAB_0262	0.969721	0.246029	1.18594	0.0133532	NO	NO	NO	MAB_0262	0.999949	0.852019	1.80502	2.20332e-05	NO	NO	NO
MAB_0263	MAB_0263	Possible osmoprotectant (glycine betaine/ carnitine/choline/l-proline) ABC transporter ProW	No	#N/A	#N/A	#N/A	0.849593	0.811351	1.75485	0.0707892	NO	NO	NO	MAB_0263	0.772304	1.38026	2.60315	0.112212	NO	NO	NO	MAB_0263	0.919777	1.27586	2.42144	0.0363177	NO	NO	NO	MAB_0263	0.999949	0.862883	1.81867	2.20332e-05	NO	NO	NO
MAB_0264	MAB_0264	Possible osmoprotectant (glycine betaine/ carnitine/choline/l-proline) ABC transporter ProZ	No	#N/A	#N/A	#N/A	0.663546	1.38913	2.61921	0.178129	NO	NO	NO	MAB_0264	0.205761	2.80801	7.0032	0.686637	NO	NO	NO	MAB_0264	0.294282	2.79163	6.92412	0.531236	NO	NO	NO	MAB_0264	0.999949	0.530244	1.44417	2.20332e-05	NO	NO	NO
MAB_0265	MAB_0265	hypothetical protein	No	#N/A	#N/A	#N/A	0.569248	0.718142	1.64506	0.244699	NO	NO	NO	MAB_0265	0.346704	0.964027	1.95075	0.460041	NO	NO	NO	MAB_0265	0.883452	0.657532	1.57738	0.053817	NO	NO	NO	MAB_0265	0.999949	-0.398395	0.758702	2.20332e-05	NO	NO	NO
MAB_0266c	MAB_0266c	Probable prephenate dehydrogenase TyrA	No	#N/A	#N/A	#N/A	0.444017	-0.985759	0.50496	0.3526	NO	NO	NO	MAB_0266c	0.988502	-0.0539636	0.963286	0.00502246	NO	NO	NO	MAB_0266c	0.934952	0.521841	1.43579	0.0292108	NO	NO	NO	MAB_0266c	0.999949	0.997842	1.99701	2.20332e-05	NO	NO	NO
MAB_0267	MAB_0267	hypothetical protein	No	#N/A	#N/A	#N/A	0.882774	-0.352409	0.783275	0.0541505	NO	NO	NO	MAB_0267	0.982729	0.0495339	1.03493	0.00756627	NO	NO	NO	MAB_0267	0.899076	-0.434504	0.739948	0.0462038	NO	NO	NO	MAB_0267	0.999949	-1.04112	0.485951	2.20332e-05	NO	NO	NO
MAB_0268	tadA	Cytidine/deoxycytidylate deaminase family protein	No	#N/A	#N/A	#N/A	0.956663	0.351485	1.27587	0.0192409	NO	NO	NO	MAB_0268	0.803014	-0.514335	0.700116	0.0952769	NO	NO	NO	MAB_0268	0.851226	-0.72546	0.604804	0.0699553	NO	NO	NO	MAB_0268	0.999949	-0.857662	0.551846	2.20332e-05	NO	NO	NO
MAB_0269c	MAB_0269c	Hypothetical protein	No	#N/A	#N/A	#N/A	0.994925	-0.0540015	0.963261	0.00220948	NO	NO	NO	MAB_0269c	0.214905	7.56128	188.874	0.667753	NO	NO	NO	MAB_0269c	0.335686	6.66878	101.743	0.474067	NO	NO	NO	MAB_0269c	0.999949	2.45331	5.47673	2.20332e-05	NO	NO	NO
MAB_0271	MAB_0271	Hypothetical protein	YES	0	0	NO	0.844073	0.359246	1.28276	0.0736199	NO	NO	NO	MAB_0271	0.926325	0.157512	1.11536	0.0332366	NO	NO	NO	MAB_0271	0.918946	-0.699966	0.615587	0.0367102	NO	NO	NO	MAB_0271	0.999949	-0.31425	0.804269	2.20332e-05	NO	NO	NO
MAB_0272	MAB_0272	Hypothetical protein	YES	0	5	NO	0.287065	0.683501	1.60603	0.54202	NO	NO	NO	MAB_0272	0.462663	0.519798	1.43375	0.334735	NO	NO	NO	MAB_0272	0.919777	-0.363979	0.777019	0.0363177	NO	NO	NO	MAB_0272	0.999949	0.737611	1.66741	2.20332e-05	NO	NO	NO
MAB_0273c	MAB_0273c	Hypothetical protein	No	#N/A	#N/A	#N/A	0.581787	-1.31961	0.400643	0.235236	NO	NO	NO	MAB_0273c	0.982738	-0.109254	0.927068	0.00756231	NO	NO	NO	MAB_0273c	0.764192	1.30304	2.46748	0.116797	NO	NO	NO	MAB_0273c	0.999949	-0.822975	0.565275	2.20332e-05	NO	NO	NO
MAB_0274c	MAB_0274c	hypothetical protein	No	#N/A	#N/A	#N/A	0.988276	-0.0437148	0.970154	0.00512191	NO	NO	NO	MAB_0274c	0.658537	0.713243	1.63949	0.18142	NO	NO	NO	MAB_0274c	0.933403	0.400613	1.32007	0.0299307	NO	NO	NO	MAB_0274c	0.999949	0.800448	1.74164	2.20332e-05	NO	NO	NO
MAB_0275	tgt	Queuine tRNA-ribosyltransferase (TGT)	No	#N/A	#N/A	#N/A	0.84323	-0.321248	0.800377	0.074054	NO	NO	NO	MAB_0275	0.984474	-0.033216	0.977239	0.0067957	NO	NO	NO	MAB_0275	0.939654	-0.253084	0.839101	0.0270321	NO	NO	NO	MAB_0275	0.999949	-0.235261	0.849531	2.20332e-05	NO	NO	NO
MAB_0276	MAB_0276	Probable cytochrome P450	No	#N/A	#N/A	#N/A	0.914485	0.266837	1.20317	0.0388235	NO	NO	NO	MAB_0276	0.990058	0.0205563	1.01435	0.00433958	NO	NO	NO	MAB_0276	0.480662	0.835397	1.78435	0.318161	NO	NO	NO	MAB_0276	0.999949	0.0581107	1.0411	2.20332e-05	NO	NO	NO
MAB_0277c	MAB_0277c	Probable amino acid ABC transporter, permease	No	#N/A	#N/A	#N/A	0.98432	0.0762059	1.05424	0.00686363	NO	NO	NO	MAB_0277c	0.767493	0.485733	1.4003	0.114926	NO	NO	NO	MAB_0277c	0.993188	0.0918159	1.06571	0.00296873	NO	NO	NO	MAB_0277c	0.999949	-0.235951	0.849125	2.20332e-05	NO	NO	NO
MAB_0278c	MAB_0278c	Putative glutamyl-tRNA synthetase or glutamyl-Q tRNA(Asp) synthetase	No	#N/A	#N/A	#N/A	0.878838	0.594294	1.50973	0.0560913	NO	NO	NO	MAB_0278c	0.996707	-0.0104132	0.992808	0.00143236	NO	NO	NO	MAB_0278c	0.934952	-0.493749	0.710177	0.0292108	NO	NO	NO	MAB_0278c	0.999949	0.0050924	1.00354	2.20332e-05	NO	NO	NO
MAB_0279c	MAB_0279c	Probable DNA ligase LigC	YES	0	0	NO	0.951118	-0.188495	0.877521	0.0217658	NO	NO	NO	MAB_0279c	0.834356	-0.389826	0.763222	0.0786485	NO	NO	NO	MAB_0279c	0.864575	-0.611744	0.654405	0.0631974	NO	NO	NO	MAB_0279c	0.999949	-0.422053	0.746362	2.20332e-05	NO	NO	NO
MAB_0280	MAB_0280	hypothetical protein	No	#N/A	#N/A	#N/A	0.904952	0.23348	1.17567	0.0433747	NO	NO	NO	MAB_0280	0.724114	0.398368	1.31802	0.140193	NO	NO	NO	MAB_0280	0.845209	0.462304	1.37774	0.0730356	NO	NO	NO	MAB_0280	0.999949	-0.119052	0.920792	2.20332e-05	NO	NO	NO
MAB_0281	MAB_0281	hypothetical protein	No	#N/A	#N/A	#N/A	0.787435	0.445587	1.36187	0.103785	NO	NO	NO	MAB_0281	0.719959	0.497364	1.41163	0.142693	NO	NO	NO	MAB_0281	0.996551	0.0546802	1.03863	0.00150054	NO	NO	NO	MAB_0281	0.999949	-0.715331	0.609065	2.20332e-05	NO	NO	NO
MAB_0282	MAB_0282	hypothetical protein	No	#N/A	#N/A	#N/A	0.904276	0.680367	1.60255	0.043699	NO	NO	NO	MAB_0282	0.768295	-0.575807	0.670911	0.114472	NO	NO	NO	MAB_0282	0.982302	0.122571	1.08867	0.00775482	NO	NO	NO	MAB_0282	0.999949	-0.939278	0.521494	2.20332e-05	NO	NO	NO
MAB_0283c	MAB_0283c	hypothetical protein	YES	0	5	NO	0.416116	0.957082	1.94138	0.380786	NO	NO	NO	MAB_0283c	0.693644	0.571557	1.48613	0.158863	NO	NO	NO	MAB_0283c	0.982302	0.104968	1.07547	0.00775482	NO	NO	NO	MAB_0283c	0.999949	-0.871922	0.546418	2.20332e-05	NO	NO	NO
MAB_0284c	MAB_0284c	Major facilitator superfamily	No	#N/A	#N/A	#N/A	0.961583	1.145	2.21146	0.0170131	NO	NO	NO	MAB_0284c	0.576358	6.39419	84.109	0.239307	NO	NO	NO	MAB_0284c	0.898719	3.99821	15.9802	0.046376	NO	NO	NO	MAB_0284c	0.999949	5.75868	54.142	2.20332e-05	NO	NO	NO
MAB_0285	MAB_0285	Putative oxidoreductase	YES	0	0	NO	0.923458	-0.467215	0.723359	0.0345828	NO	NO	NO	MAB_0285	0.952022	0.227849	1.17109	0.0213529	NO	NO	NO	MAB_0285	0.994691	0.130294	1.09452	0.00231181	NO	NO	NO	MAB_0285	0.999949	-0.325207	0.798184	2.20332e-05	NO	NO	NO
MAB_0286	MAB_0286	hypothetical protein	YES	0	0	NO	0.910582	-1.54375	0.342993	0.0406807	NO	NO	NO	MAB_0286	0.76244	-2.47786	0.179511	0.117795	NO	NO	NO	MAB_0286	0.956734	-0.94023	0.52115	0.0192086	NO	NO	NO	MAB_0286	0.999949	-2.87682	0.136141	2.20332e-05	NO	NO	NO
MAB_0287	MAB_0287	Probable fatty-acid-CoA ligase FadD	No	#N/A	#N/A	#N/A	0.93591	2.08797	4.25149	0.0287658	NO	NO	NO	MAB_0287	0.945766	-0.988394	0.504038	0.0242162	NO	NO	NO	MAB_0287	0.998714	0.0993096	1.07126	0.000558662	NO	NO	NO	MAB_0287	0.999949	-6.57876	0.0104616	2.20332e-05	NO	NO	NO
MAB_0288	MAB_0288	Putative monooxygenase (salicylate/ hydroxybenzoate hydroxylase	YES	6	0	YES	0.727605	5.46328	44.1174	0.138104	NO	NO	NO	MAB_0288	0.672477	5.1461	35.4104	0.172323	NO	NO	NO	MAB_0288	0.88694	4.31852	19.9528	0.0521058	NO	NO	NO	MAB_0288	0.999949	6.23013	75.068	2.20332e-05	NO	NO	NO
MAB_0289	MAB_0289	hypothetical protein	No	#N/A	#N/A	#N/A	0.998762	-0.00640827	0.995568	0.00053784	NO	NO	NO	MAB_0289	0.812494	1.84197	3.58499	0.0901797	NO	NO	NO	MAB_0289	0.544224	2.72153	6.59572	0.264222	NO	NO	NO	MAB_0289	0.999949	-0.4286	0.742982	2.20332e-05	NO	NO	NO
MAB_0290	MAB_0290	Probable 3-carboxymuconate cycloisomerase (PcaB)	No	#N/A	#N/A	#N/A	0.851703	-0.656566	0.634387	0.0697119	NO	NO	NO	MAB_0290	0.385482	-1.39472	0.380318	0.413996	NO	NO	NO	MAB_0290	0.899622	-0.598605	0.660392	0.0459401	NO	NO	NO	MAB_0290	0.999949	-0.890772	0.539325	2.20332e-05	NO	NO	NO
MAB_0291	MAB_0291	CdaR family transcriptional regulator	YES	0	0	NO	0.829857	-0.570524	0.673372	0.0809967	NO	NO	NO	MAB_0291	0.841881	0.530141	1.44407	0.0747491	NO	NO	NO	MAB_0291	0.926916	0.58413	1.49914	0.0329599	NO	NO	NO	MAB_0291	0.999949	0.970738	1.95984	2.20332e-05	NO	NO	NO
MAB_0292c	MAB_0292c	Putative ISXo8 transposase	No	#N/A	#N/A	#N/A	0.953194	0.835676	1.78469	0.0208187	NO	NO	NO	MAB_0292c	0.79411	2.11421	4.32951	0.100119	NO	NO	NO	MAB_0292c	0.95466	1.40707	2.65198	0.0201512	NO	NO	NO	MAB_0292c	0.999949	0.436196	1.35303	2.20332e-05	NO	NO	NO
MAB_0295	MAB_0295	Putative phenazine biosynthesis protein PhzC	No	#N/A	#N/A	#N/A	0.98165	0.705622	1.63085	0.00804312	NO	NO	NO	MAB_0295	0.642158	5.6893	51.6	0.192358	NO	NO	NO	MAB_0295	0.209984	7.0602	133.454	0.677814	NO	NO	NO	MAB_0295	0.999949	5.83865	57.228	2.20332e-05	NO	NO	NO
MAB_0296	MAB_0296	2,3-dihydro-2,3-dihydroxybenzoate dehydrogenase	No	#N/A	#N/A	#N/A	0.985947	-0.297835	0.813472	0.00614653	NO	NO	NO	MAB_0296	0.96897	-0.415806	0.749601	0.0136896	NO	NO	NO	MAB_0296	0.999447	0.0604644	1.0428	0.000240381	NO	NO	NO	MAB_0296	0.999949	-0.0474474	0.967647	2.20332e-05	NO	NO	NO
MAB_0297	MAB_0297	Probable isochorismatase (phenazine biosynthesis) PhzD	YES	0	0	NO	0.370885	-4.18551	0.0549586	0.430761	NO	NO	NO	MAB_0297	0.732441	-2.86155	0.137591	0.135228	NO	NO	NO	MAB_0297	0.97506	-0.407417	0.753972	0.0109686	NO	NO	NO	MAB_0297	0.999949	-0.584668	0.666803	2.20332e-05	NO	NO	NO
MAB_0298	MAB_0298	Putative phenazine biosynthesis protein PhzE	No	#N/A	#N/A	#N/A	0.861249	-1.29328	0.408023	0.0648714	NO	NO	NO	MAB_0298	0.796847	-1.28403	0.410647	0.0986249	NO	NO	NO	MAB_0298	0.997475	0.0777402	1.05536	0.00109807	NO	NO	NO	MAB_0298	0.999949	-1.6869	0.310594	2.20332e-05	NO	NO	NO
MAB_0299	MAB_0299	Putative amidohydrolase (aminocarboxymuconate-semialdehyde decarboxylase)	No	#N/A	#N/A	#N/A	0.755787	-0.684123	0.622384	0.1216	NO	NO	NO	MAB_0299	0.936366	-0.217264	0.860195	0.0285542	NO	NO	NO	MAB_0299	0.894544	-0.555655	0.680348	0.0483981	NO	NO	NO	MAB_0299	0.999949	0.588441	1.50362	2.20332e-05	NO	NO	NO
MAB_0300c	MAB_0300c	Putative transcriptional regulator, TetR family	No	#N/A	#N/A	#N/A	0.93021	-0.610381	0.655024	0.0314189	NO	NO	NO	MAB_0300c	0.796847	-1.40285	0.378181	0.0986249	NO	NO	NO	MAB_0300c	0.994691	0.200991	1.14949	0.00231181	NO	NO	NO	MAB_0300c	0.999949	0.187054	1.13844	2.20332e-05	NO	NO	NO
MAB_0301	MAB_0301	Putative carboxylesterase	No	#N/A	#N/A	#N/A	0.93591	-0.684888	0.622054	0.0287658	NO	NO	NO	MAB_0301	0.984206	-0.14172	0.906438	0.00691383	NO	NO	NO	MAB_0301	0.999447	0.0096029	1.00668	0.000240381	NO	NO	NO	MAB_0301	0.999949	2.13179	4.3826	2.20332e-05	NO	NO	NO
MAB_0302	MAB_0302	Putative monooxygenase	No	#N/A	#N/A	#N/A	0.976278	-0.26356	0.83303	0.0104263	NO	NO	NO	MAB_0302	0.970882	0.284426	1.21793	0.0128335	NO	NO	NO	MAB_0302	0.999447	0.0644434	1.04568	0.000240381	NO	NO	NO	MAB_0302	0.999949	-0.200332	0.87035	2.20332e-05	NO	NO	NO
MAB_0303	MAB_0303	Putative dioxygenase (1H-3-hydroxy-4-oxoquinaldine 2,4-dioxygenase)	No	#N/A	#N/A	#N/A	0.949107	-0.304532	0.809705	0.0226846	NO	NO	NO	MAB_0303	0.958594	0.174413	1.12851	0.0183653	NO	NO	NO	MAB_0303	0.951895	-0.72139	0.606513	0.0214112	NO	NO	NO	MAB_0303	0.999949	-0.884298	0.541751	2.20332e-05	NO	NO	NO
MAB_0304	MAB_0304	Hypothetical protein	YES	5	0	NO	0.960084	-0.22385	0.856277	0.0176906	NO	NO	NO	MAB_0304	0.666703	0.924209	1.89764	0.176067	NO	NO	NO	MAB_0304	0.943519	-0.511832	0.701331	0.0252495	NO	NO	NO	MAB_0304	0.999949	-1.0307	0.489472	2.20332e-05	NO	NO	NO
MAB_0305	MAB_0305	Putative aminotransferase	No	#N/A	#N/A	#N/A	0.941936	0.159614	1.11699	0.0259784	NO	NO	NO	MAB_0305	0.771894	0.250219	1.18939	0.112442	NO	NO	NO	MAB_0305	0.706864	0.551705	1.46582	0.150664	NO	NO	NO	MAB_0305	0.999949	0.549086	1.46316	2.20332e-05	NO	NO	NO
MAB_0306c	MAB_0306c	Hypothetical protein	No	#N/A	#N/A	#N/A	0.849593	0.594386	1.50983	0.0707892	NO	NO	NO	MAB_0306c	0.814907	0.39406	1.31409	0.0888919	NO	NO	NO	MAB_0306c	0.997475	0.038899	1.02733	0.00109807	NO	NO	NO	MAB_0306c	0.999949	0.300193	1.23131	2.20332e-05	NO	NO	NO
MAB_0307c	MAB_0307c	Hypothetical protein	No	#N/A	#N/A	#N/A	0.958859	-0.16078	0.894542	0.0182452	NO	NO	NO	MAB_0307c	0.430731	-0.767586	0.587399	0.365794	NO	NO	NO	MAB_0307c	0.0852885	-1.43513	0.369814	1.06911	NO	NO	NO	MAB_0307c	0.999949	-0.895073	0.53772	2.20332e-05	NO	NO	NO
MAB_0308c	MAB_0308c	Hypothetical protein	YES	0	0	NO	0.639879	1.24813	2.37533	0.193902	NO	NO	NO	MAB_0308c	0.869921	0.742926	1.67357	0.0605202	NO	NO	NO	MAB_0308c	0.937916	-0.910163	0.532125	0.0278359	NO	NO	NO	MAB_0308c	0.999949	0.210367	1.15698	2.20332e-05	NO	NO	NO
MAB_0309	dnaX	DNA polymerase III, subunit gamma/tau	No	#N/A	#N/A	#N/A	0.848441	-0.322105	0.799902	0.0713782	NO	NO	NO	MAB_0309	0.954172	0.0921283	1.06594	0.0203735	NO	NO	NO	MAB_0309	0.998714	0.0219412	1.01532	0.000558662	NO	NO	NO	MAB_0309	0.999949	0.168512	1.1239	2.20332e-05	NO	NO	NO
MAB_0310c	MAB_0310c	Putative cyclopropane-fatty-acyl-phospholipid synthase	No	#N/A	#N/A	#N/A	0.802991	-0.32743	0.796955	0.0952893	NO	NO	NO	MAB_0310c	0.664601	-0.389179	0.763564	0.177439	NO	NO	NO	MAB_0310c	0.999447	-0.00137388	0.999048	0.000240381	NO	NO	NO	MAB_0310c	0.999949	0.22782	1.17106	2.20332e-05	NO	NO	NO
MAB_0311c	MAB_0311c	hypothetical protein	No	#N/A	#N/A	#N/A	0.957992	0.121749	1.08805	0.0186381	NO	NO	NO	MAB_0311c	0.737433	0.294913	1.22681	0.132277	NO	NO	NO	MAB_0311c	0.213226	0.88645	1.84862	0.671161	NO	NO	NO	MAB_0311c	0.999949	0.558929	1.47318	2.20332e-05	NO	NO	NO
MAB_0312c	eno	Enolase (Eno)	No	#N/A	#N/A	#N/A	0.830954	-0.326143	0.797666	0.080423	NO	NO	NO	MAB_0312c	0.715178	-0.384321	0.766139	0.145586	NO	NO	NO	MAB_0312c	0.997475	-0.023006	0.98418	0.00109807	NO	NO	NO	MAB_0312c	0.999949	-0.116363	0.92251	2.20332e-05	NO	NO	NO
MAB_0313c	MAB_0313c	Putative aminoglycoside phosphotransferase	No	#N/A	#N/A	#N/A	0.685888	0.699892	1.62438	0.163747	NO	NO	NO	MAB_0313c	0.899798	0.252778	1.1915	0.045855	NO	NO	NO	MAB_0313c	0.733755	0.654187	1.57373	0.134449	NO	NO	NO	MAB_0313c	0.999949	-0.498589	0.707799	2.20332e-05	NO	NO	NO
MAB_0314c	MAB_0314c	Possible transcriptional regulator, TetR family	YES	0	0	NO	0.998689	-0.00296337	0.997948	0.000569848	NO	NO	NO	MAB_0314c	0.249346	-1.2092	0.432509	0.603197	NO	NO	NO	MAB_0314c	0.659502	-1.14387	0.452544	0.180784	NO	NO	NO	MAB_0314c	0.999949	-0.0674875	0.954298	2.20332e-05	NO	NO	NO
MAB_0315	MAB_0315	hypothetical protein	No	#N/A	#N/A	#N/A	0.917774	-0.254037	0.838547	0.0372645	NO	NO	NO	MAB_0315	0.926325	-0.181481	0.881797	0.0332366	NO	NO	NO	MAB_0315	0.951895	-0.322283	0.799803	0.0214112	NO	NO	NO	MAB_0315	0.999949	0.583024	1.49799	2.20332e-05	NO	NO	NO
MAB_0316	MAB_0316	Probable enoyl-CoA hydratase	No	#N/A	#N/A	#N/A	0.727605	1.20955	2.31265	0.138104	NO	NO	NO	MAB_0316	0.881495	0.537943	1.4519	0.0547804	NO	NO	NO	MAB_0316	0.994958	0.106976	1.07697	0.00219516	NO	NO	NO	MAB_0316	0.999949	-0.126128	0.916287	2.20332e-05	NO	NO	NO
MAB_0317	MAB_0317	hypothetical protein	YES	0	5	NO	0.977473	-0.0694672	0.95299	0.00989508	NO	NO	NO	MAB_0317	0.988502	-0.0268232	0.981579	0.00502246	NO	NO	NO	MAB_0317	0.407485	-0.820918	0.566082	0.389888	NO	NO	NO	MAB_0317	0.999949	-0.593577	0.662698	2.20332e-05	NO	NO	NO
MAB_0318c	MAB_0318c	hypothetical protein	No	#N/A	#N/A	#N/A	0.964886	0.080729	1.05755	0.015524	NO	NO	NO	MAB_0318c	0.814907	0.160635	1.11778	0.0888919	NO	NO	NO	MAB_0318c	0.733755	0.500836	1.41503	0.134449	NO	NO	NO	MAB_0318c	0.999949	0.714627	1.64106	2.20332e-05	NO	NO	NO
MAB_0319	MAB_0319	hypothetical protein	YES	0	0	NO	0.142823	-1.04243	0.485508	0.845202	NO	NO	NO	MAB_0319	0.207918	-0.729725	0.603019	0.682108	NO	NO	NO	MAB_0319	0.889118	-0.439056	0.737617	0.0510408	NO	NO	NO	MAB_0319	0.999949	-0.642484	0.640609	2.20332e-05	NO	NO	NO
MAB_0320	recR	Recombination protein RecR	No	#N/A	#N/A	#N/A	0.886723	0.235575	1.17738	0.0522118	NO	NO	NO	MAB_0320	0.812274	0.269224	1.20516	0.0902972	NO	NO	NO	MAB_0320	0.989746	-0.080123	0.945977	0.00447646	NO	NO	NO	MAB_0320	0.999949	-0.298456	0.813122	2.20332e-05	NO	NO	NO
MAB_0321c	MAB_0321c	Hypothetical protein	No	#N/A	#N/A	#N/A	0.932849	-0.558102	0.679195	0.0301885	NO	NO	NO	MAB_0321c	0.932517	-0.446311	0.733917	0.0303431	NO	NO	NO	MAB_0321c	0.911035	-0.997683	0.500804	0.040465	NO	NO	NO	MAB_0321c	0.999949	0.364832	1.28773	2.20332e-05	NO	NO	NO
MAB_0322c	MAB_0322c	Hypothetical protein	No	#N/A	#N/A	#N/A	0.982294	0.212985	1.15908	0.00775856	NO	NO	NO	MAB_0322c	0.892184	-0.435545	0.739414	0.0495454	NO	NO	NO	MAB_0322c	0.951895	-0.548736	0.683619	0.0214112	NO	NO	NO	MAB_0322c	0.999949	0.106298	1.07646	2.20332e-05	NO	NO	NO
MAB_0324c	MAB_0324c	Putative Mur ligase family protein	No	#N/A	#N/A	#N/A	0.981192	-0.0655209	0.9556	0.008246	NO	NO	NO	MAB_0324c	0.373392	0.736724	1.66639	0.427835	NO	NO	NO	MAB_0324c	0.692232	0.652411	1.57179	0.159748	NO	NO	NO	MAB_0324c	0.999949	0.305186	1.23558	2.20332e-05	NO	NO	NO
MAB_0325c	MAB_0325c	Hypothetical protein	No	#N/A	#N/A	#N/A	0.609093	6.65131	100.518	0.215316	NO	NO	NO	MAB_0325c	0.952013	-0.717542	0.608133	0.0213573	NO	NO	NO	MAB_0325c	0.864575	1.40815	2.65397	0.0631974	NO	NO	NO	MAB_0325c	0.999949	1.44861	2.72945	2.20332e-05	NO	NO	NO
MAB_0326	MAB_0326	Putative transcriptional regulator, MarR family	No	#N/A	#N/A	#N/A	0.867299	-0.535336	0.689998	0.0618309	NO	NO	NO	MAB_0326	0.861759	-0.517864	0.698405	0.0646142	NO	NO	NO	MAB_0326	0.919777	-0.822497	0.565463	0.0363177	NO	NO	NO	MAB_0326	0.999949	-0.0534695	0.963616	2.20332e-05	NO	NO	NO
MAB_0327	MAB_0327	Possible aminoglycoside phosphotransferase	No	#N/A	#N/A	#N/A	0.996684	-0.011206	0.992263	0.00144264	NO	NO	NO	MAB_0327	0.991219	-0.0200918	0.98617	0.00383027	NO	NO	NO	MAB_0327	0.951895	0.366678	1.28938	0.0214112	NO	NO	NO	MAB_0327	0.999949	0.639565	1.55786	2.20332e-05	NO	NO	NO
MAB_0328	MAB_0328	Putative acyl-CoA dehydrogenase	No	#N/A	#N/A	#N/A	0.284264	-0.965988	0.511928	0.546279	NO	NO	NO	MAB_0328	0.108455	-1.24554	0.421749	0.964751	NO	NO	NO	MAB_0328	0.811524	-0.605893	0.657065	0.0906986	NO	NO	NO	MAB_0328	0.999949	-0.738502	0.599361	2.20332e-05	NO	NO	NO
MAB_0329	MAB_0329	DNA polymerase III, epsilon subunit (DnaQ)	No	#N/A	#N/A	#N/A	0.982294	0.0631068	1.04471	0.00775856	NO	NO	NO	MAB_0329	0.689261	0.499354	1.41358	0.161616	NO	NO	NO	MAB_0329	0.804079	0.575092	1.48977	0.0947014	NO	NO	NO	MAB_0329	0.999949	0.559521	1.47378	2.20332e-05	NO	NO	NO
MAB_0330	MAB_0330	Beta-lactamase	No	#N/A	#N/A	#N/A	0.575265	0.647111	1.56603	0.240132	NO	NO	NO	MAB_0330	0.251616	1.01866	2.02603	0.599262	NO	NO	NO	MAB_0330	0.373494	1.10025	2.14392	0.427716	NO	NO	NO	MAB_0330	0.999949	0.997254	1.9962	2.20332e-05	NO	NO	NO
MAB_0331c	rpsR.2	30S ribosomal protein S18	No	#N/A	#N/A	#N/A	0.738849	4.58331	23.9726	0.131444	NO	NO	NO	MAB_0331c	0.976302	-0.421264	0.74677	0.0104156	NO	NO	NO	MAB_0331c	0.877664	2.11113	4.32029	0.0566718	NO	NO	NO	MAB_0331c	0.999949	1.00415	2.00576	2.20332e-05	NO	NO	NO
MAB_0332c	rpsN	30s ribosomal protein S14.2	No	#N/A	#N/A	#N/A	0.797909	-1.83397	0.280491	0.0980466	NO	NO	NO	MAB_0332c	0.472007	-2.57303	0.168051	0.326052	NO	NO	NO	MAB_0332c	0.97714	0.175116	1.12906	0.0100434	NO	NO	NO	MAB_0332c	0.999949	0.553723	1.46787	2.20332e-05	NO	NO	NO
MAB_0333c	rpmG1	50S ribosomal protein L33	No	#N/A	#N/A	#N/A	0.948273	0.743285	1.67398	0.0230668	NO	NO	NO	MAB_0333c	0.224	-2.10579	0.232324	0.649752	NO	NO	NO	MAB_0333c	0.899076	-0.738837	0.599222	0.0462038	NO	NO	NO	MAB_0333c	0.999949	-0.92355	0.52721	2.20332e-05	NO	NO	NO
MAB_0334c	rpmB.2	50S ribosomal protein L28	No	#N/A	#N/A	#N/A	0.90486	-1.65926	0.316602	0.0434187	NO	NO	NO	MAB_0334c	0.796968	-1.98466	0.252673	0.0985592	NO	NO	NO	MAB_0334c	0.330372	1.8614	3.63359	0.480996	NO	NO	NO	MAB_0334c	0.999949	-0.0556388	0.962168	2.20332e-05	NO	NO	NO
MAB_0335	MAB_0335	Probable cobalamin synthesis protein	YES	0	5	NO	0.829857	0.653858	1.57337	0.0809967	NO	NO	NO	MAB_0335	0.516374	-0.907114	0.533251	0.287035	NO	NO	NO	MAB_0335	0.214719	1.0945	2.13539	0.66813	NO	NO	NO	MAB_0335	0.999949	0.579995	1.49484	2.20332e-05	NO	NO	NO
MAB_0336	rpmE2	50S ribosomal protein L31 type B	No	#N/A	#N/A	#N/A	0.802991	1.78588	3.4483	0.0952893	NO	NO	NO	MAB_0336	0.849268	0.932663	1.9088	0.0709554	NO	NO	NO	MAB_0336	0.68729	1.89302	3.71412	0.16286	NO	NO	NO	MAB_0336	0.999949	-0.233201	0.850745	2.20332e-05	NO	NO	NO
MAB_0337c	leuA	2-isopropylmalate synthase	No	#N/A	#N/A	#N/A	0.604533	-0.394249	0.760885	0.21858	NO	NO	NO	MAB_0337c	0.755419	0.222797	1.16699	0.121812	NO	NO	NO	MAB_0337c	0.925613	0.230492	1.17323	0.0335704	NO	NO	NO	MAB_0337c	0.999949	0.6579	1.57778	2.20332e-05	NO	NO	NO
MAB_0338c	MAB_0338c	Hypothetical protein	No	#N/A	#N/A	#N/A	0.983947	0.571675	1.48625	0.00702835	NO	NO	NO	MAB_0338c	0.832411	3.00878	8.04883	0.0796621	NO	NO	NO	MAB_0338c	0.892517	3.55191	11.7282	0.0493833	NO	NO	NO	MAB_0338c	0.999949	2.93372	7.64075	2.20332e-05	NO	NO	NO
MAB_0339	MAB_0339	Hypothetical protein	YES	6	5	YES	0.786052	0.533279	1.44721	0.104549	NO	NO	NO	MAB_0339	0.849268	-0.291251	0.817193	0.0709554	NO	NO	NO	MAB_0339	0.464267	-0.966276	0.511825	0.333232	NO	NO	NO	MAB_0339	0.999949	-1.3986	0.379296	2.20332e-05	NO	NO	NO
MAB_0340	MAB_0340	Hypothetical protein	No	#N/A	#N/A	#N/A	0.552345	1.04893	2.069	0.257789	NO	NO	NO	MAB_0340	0.926325	0.247415	1.18708	0.0332366	NO	NO	NO	MAB_0340	0.877664	0.579105	1.49392	0.0566718	NO	NO	NO	MAB_0340	0.999949	-1.53049	0.346159	2.20332e-05	NO	NO	NO
MAB_0341	MAB_0341	Putative transcriptional regulator, TetR family	YES	0	0	NO	0.939431	-0.258299	0.836073	0.027135	NO	NO	NO	MAB_0341	0.23982	-1.02894	0.49007	0.620114	NO	NO	NO	MAB_0341	0.508964	-1.13224	0.456208	0.293313	NO	NO	NO	MAB_0341	0.999949	-1.2558	0.41876	2.20332e-05	NO	NO	NO
MAB_0342c	MAB_0342c	Putative nitroreductase family protein	No	#N/A	#N/A	#N/A	0.894951	0.409706	1.32842	0.0482006	NO	NO	NO	MAB_0342c	0.943656	0.184702	1.13658	0.0251862	NO	NO	NO	MAB_0342c	0.938302	-0.489368	0.712337	0.0276573	NO	NO	NO	MAB_0342c	0.999949	-0.696039	0.617265	2.20332e-05	NO	NO	NO
MAB_0343	MAB_0343	Aspartate kinase	No	#N/A	#N/A	#N/A	0.968307	-0.0850364	0.942761	0.0139871	NO	NO	NO	MAB_0343	0.631074	-0.391171	0.762511	0.19992	NO	NO	NO	MAB_0343	0.990106	0.0496261	1.035	0.00431833	NO	NO	NO	MAB_0343	0.999949	-0.256055	0.837374	2.20332e-05	NO	NO	NO
MAB_0344	asd	Aspartate-semialdehyde dehydrogenase (Asd)	No	#N/A	#N/A	#N/A	0.327069	-0.613538	0.653592	0.485361	NO	NO	NO	MAB_0344	0.689261	-0.326491	0.797474	0.161616	NO	NO	NO	MAB_0344	0.659502	-0.530585	0.692274	0.180784	NO	NO	NO	MAB_0344	0.999949	-0.247596	0.842299	2.20332e-05	NO	NO	NO
MAB_0345	MAB_0345	Hypothetical protein	No	#N/A	#N/A	#N/A	0.951061	-0.246964	0.842668	0.0217915	NO	NO	NO	MAB_0345	0.943414	-0.166926	0.890739	0.0252975	NO	NO	NO	MAB_0345	0.95702	0.204179	1.15203	0.019079	NO	NO	NO	MAB_0345	0.999949	0.191062	1.1416	2.20332e-05	NO	NO	NO
MAB_0346	MAB_0346	hypothetical protein	YES	0	0	NO	0.983947	-0.0670379	0.954596	0.00702835	NO	NO	NO	MAB_0346	0.947679	0.128989	1.09353	0.0233387	NO	NO	NO	MAB_0346	0.997475	-0.0341511	0.976606	0.00109807	NO	NO	NO	MAB_0346	0.999949	-0.574372	0.671579	2.20332e-05	NO	NO	NO
MAB_0347	MAB_0347	Cell division control protein 48 CDC48	YES	5	6	YES	0.0766369	1.66344	3.16771	1.11556	NO	NO	NO	MAB_0347	0.402007	0.903694	1.87085	0.395767	NO	NO	NO	MAB_0347	0.577041	0.877516	1.83721	0.238794	NO	NO	NO	MAB_0347	0.999949	0.371775	1.29394	2.20332e-05	NO	NO	NO
MAB_0348	MAB_0348	Hypothetical conserved TPR domain protein	YES	0	0	NO	0.207879	2.13578	4.39474	0.682189	NO	NO	NO	MAB_0348	0.634499	0.823112	1.76922	0.197569	NO	NO	NO	MAB_0348	0.972394	0.231929	1.1744	0.0121576	NO	NO	NO	MAB_0348	0.999949	0.364895	1.28779	2.20332e-05	NO	NO	NO
MAB_0349c	MAB_0349c	Putative hydrolase, alpha/beta fold	No	#N/A	#N/A	#N/A	0.916133	0.204411	1.15222	0.0380416	NO	NO	NO	MAB_0349c	0.781165	0.314064	1.2432	0.107257	NO	NO	NO	MAB_0349c	0.765889	0.536074	1.45002	0.115834	NO	NO	NO	MAB_0349c	0.999949	0.805424	1.74766	2.20332e-05	NO	NO	NO
MAB_0351	MAB_0351	Catalase	YES	0	0	NO	0.948116	-0.127462	0.915441	0.0231384	NO	NO	NO	MAB_0351	0.0062281	-0.995723	0.501484	2.20564	NO	NO	NO	MAB_0351	0.76463	-0.499529	0.707338	0.116549	NO	NO	NO	MAB_0351	0.999949	-0.236805	0.848623	2.20332e-05	NO	NO	NO
MAB_0352	MAB_0352	hypothetical protein	No	#N/A	#N/A	#N/A	0.803815	-0.331782	0.794555	0.0948438	NO	NO	NO	MAB_0352	0.556477	-0.442196	0.736014	0.254553	NO	NO	NO	MAB_0352	0.899727	-0.296482	0.814236	0.0458894	NO	NO	NO	MAB_0352	0.999949	0.0739696	1.05261	2.20332e-05	NO	NO	NO
MAB_0353	MAB_0353	hypothetical protein	No	#N/A	#N/A	#N/A	0.98165	-0.0680403	0.953933	0.00804312	NO	NO	NO	MAB_0353	0.899798	0.177581	1.13099	0.045855	NO	NO	NO	MAB_0353	0.95702	-0.152993	0.899383	0.019079	NO	NO	NO	MAB_0353	0.999949	0.352994	1.27721	2.20332e-05	NO	NO	NO
MAB_0354c	MAB_0354c	Oxidoreductase, 2-nitropropane dioxygenase family	No	#N/A	#N/A	#N/A	0.909438	0.517783	1.43175	0.0412271	NO	NO	NO	MAB_0354c	0.878868	-0.525303	0.694813	0.0560765	NO	NO	NO	MAB_0354c	0.999447	-0.0334312	0.977094	0.000240381	NO	NO	NO	MAB_0354c	0.999949	0.642331	1.56085	2.20332e-05	NO	NO	NO
MAB_0355	MAB_0355	Probable ammonium transporter	YES	0	5	NO	0.665568	-0.686396	0.621404	0.176807	NO	NO	NO	MAB_0355	0.321108	-0.933318	0.523653	0.493349	NO	NO	NO	MAB_0355	0.7332	-0.62927	0.646503	0.134778	NO	NO	NO	MAB_0355	0.999949	-0.486973	0.713521	2.20332e-05	NO	NO	NO
MAB_0356c	MAB_0356c	hypothetical protein	No	#N/A	#N/A	#N/A	0.0287136	-0.848282	0.555446	1.54191	NO	NO	NO	MAB_0356c	0.67046	-0.402344	0.756628	0.173627	NO	NO	NO	MAB_0356c	0.815182	-0.500209	0.707004	0.0887453	NO	NO	NO	MAB_0356c	0.999949	-0.0278578	0.980876	2.20332e-05	NO	NO	NO
MAB_0357c	MAB_0357c	hypothetical protein	No	#N/A	#N/A	#N/A	0.761714	-0.582767	0.667682	0.118208	NO	NO	NO	MAB_0357c	0.977144	0.0603117	1.04269	0.0100414	NO	NO	NO	MAB_0357c	0.996551	-0.0520778	0.964546	0.00150054	NO	NO	NO	MAB_0357c	0.999949	0.890483	1.8538	2.20332e-05	NO	NO	NO
MAB_0358	MAB_0358	Hypothetical conserved membrane protein PknM or conserved lipoprotein LppH	No	#N/A	#N/A	#N/A	0.422673	0.874929	1.83392	0.373996	NO	NO	NO	MAB_0358	0.964244	-0.0990372	0.933656	0.0158132	NO	NO	NO	MAB_0358	0.922494	-0.392685	0.76171	0.0350366	NO	NO	NO	MAB_0358	0.999949	0.460164	1.3757	2.20332e-05	NO	NO	NO
MAB_0359	MAB_0359	Putative fructokinase	No	#N/A	#N/A	#N/A	0.575265	0.878322	1.83824	0.240132	NO	NO	NO	MAB_0359	0.231053	1.38513	2.61195	0.636288	NO	NO	NO	MAB_0359	0.932094	0.497457	1.41172	0.0305401	NO	NO	NO	MAB_0359	0.999949	0.971864	1.96137	2.20332e-05	NO	NO	NO
MAB_0360	MAB_0360	hypothetical protein	No	#N/A	#N/A	#N/A	2.18016e-05	2.2625	4.79822	4.66151	YES	NO	YES	MAB_0360	0.618898	0.563666	1.47802	0.208381	NO	NO	NO	MAB_0360	0.470063	-1.31589	0.401678	0.327844	NO	NO	NO	MAB_0360	0.999949	-1.50799	0.3516	2.20332e-05	NO	NO	NO
MAB_0362c	MAB_0362c	N-acetylglucosamine-6-phosphate deacetylase NagA	No	#N/A	#N/A	#N/A	0.84707	0.447306	1.36349	0.0720806	NO	NO	NO	MAB_0362c	0.692271	0.533171	1.44711	0.159724	NO	NO	NO	MAB_0362c	0.918946	0.421753	1.33955	0.0367102	NO	NO	NO	MAB_0362c	0.999949	0.32826	1.2555	2.20332e-05	NO	NO	NO
MAB_0363c	MAB_0363c	Glutamine-fructose-6-phosphate transaminase	No	#N/A	#N/A	#N/A	0.93591	0.198303	1.14735	0.0287658	NO	NO	NO	MAB_0363c	0.963464	-0.0787044	0.946908	0.0161647	NO	NO	NO	MAB_0363c	0.919777	-0.377884	0.769566	0.0363177	NO	NO	NO	MAB_0363c	0.999949	-0.0658562	0.955378	2.20332e-05	NO	NO	NO
MAB_0364c	MAB_0364c	ATPase, BadF/BadG/BcrA/BcrD type	No	#N/A	#N/A	#N/A	0.966822	-0.106795	0.928649	0.0146536	NO	NO	NO	MAB_0364c	0.854268	0.267247	1.20351	0.0684057	NO	NO	NO	MAB_0364c	0.8121	0.537039	1.45099	0.0903907	NO	NO	NO	MAB_0364c	0.999949	1.12675	2.18366	2.20332e-05	NO	NO	NO
MAB_0365c	MAB_0365c	Probable sugar-transport integral membrane protein	YES	0	0	NO	0.967971	-0.131617	0.912808	0.0141376	NO	NO	NO	MAB_0365c	0.777898	0.466142	1.38141	0.109077	NO	NO	NO	MAB_0365c	0.997475	0.0675477	1.04793	0.00109807	NO	NO	NO	MAB_0365c	0.999949	0.605595	1.52161	2.20332e-05	NO	NO	NO
MAB_0366	MAB_0366	hypothetical protein	No	#N/A	#N/A	#N/A	0.918766	0.27599	1.21083	0.0367949	NO	NO	NO	MAB_0366	0.755242	0.64661	1.56549	0.121914	NO	NO	NO	MAB_0366	0.999447	-0.0129363	0.991073	0.000240381	NO	NO	NO	MAB_0366	0.999949	-0.211709	0.863514	2.20332e-05	NO	NO	NO
MAB_0367c	MAB_0367c	hypothetical protein	No	#N/A	#N/A	#N/A	0.944834	-0.185402	0.879404	0.0246447	NO	NO	NO	MAB_0367c	0.680654	-0.467788	0.723072	0.167073	NO	NO	NO	MAB_0367c	0.715708	-0.761272	0.589976	0.145264	NO	NO	NO	MAB_0367c	0.999949	-0.0938098	0.937045	2.20332e-05	NO	NO	NO
MAB_0368	MAB_0368	Short-chain dehydrogenase/reductas	No	#N/A	#N/A	#N/A	0.796526	-0.328158	0.796553	0.0987998	NO	NO	NO	MAB_0368	0.774471	-0.224999	0.855596	0.110995	NO	NO	NO	MAB_0368	0.967382	-0.103538	0.930748	0.0144018	NO	NO	NO	MAB_0368	0.999949	-0.657613	0.633926	2.20332e-05	NO	NO	NO
MAB_0369	egtA	Glutamate--cysteine ligase GshA	No	#N/A	#N/A	#N/A	0.968307	-0.0780211	0.947356	0.0139871	NO	NO	NO	MAB_0369	0.932517	0.105249	1.07568	0.0303431	NO	NO	NO	MAB_0369	0.973048	-0.108241	0.927718	0.0118655	NO	NO	NO	MAB_0369	0.999949	0.205896	1.1534	2.20332e-05	NO	NO	NO
MAB_0370	egtB	hypothetical protein	No	#N/A	#N/A	#N/A	0.738849	-0.410705	0.752256	0.131444	NO	NO	NO	MAB_0370	0.862582	-0.295272	0.814919	0.0641996	NO	NO	NO	MAB_0370	0.951895	-0.276537	0.82557	0.0214112	NO	NO	NO	MAB_0370	0.999949	0.213198	1.15925	2.20332e-05	NO	NO	NO
MAB_0371	egtC	hypothetical protein	No	#N/A	#N/A	#N/A	0.998311	-0.00459063	0.996823	0.000734135	NO	NO	NO	MAB_0371	0.782367	-0.566191	0.675398	0.106589	NO	NO	NO	MAB_0371	0.877664	-0.576116	0.670767	0.0566718	NO	NO	NO	MAB_0371	0.999949	0.386856	1.30754	2.20332e-05	NO	NO	NO
MAB_0372	egtD	hypothetical protein	No	#N/A	#N/A	#N/A	0.968307	-0.0920637	0.93818	0.0139871	NO	NO	NO	MAB_0372	0.209755	-0.824976	0.564491	0.678288	NO	NO	NO	MAB_0372	0.867723	-0.504626	0.704843	0.061619	NO	NO	NO	MAB_0372	0.999949	-1.03784	0.487057	2.20332e-05	NO	NO	NO
MAB_0373	egtE	Probable aminotransferase	No	#N/A	#N/A	#N/A	0.983947	0.0693938	1.04928	0.00702835	NO	NO	NO	MAB_0373	0.467142	0.977529	1.96909	0.330551	NO	NO	NO	MAB_0373	0.793665	0.847831	1.79979	0.100363	NO	NO	NO	MAB_0373	0.999949	-0.0814755	0.945091	2.20332e-05	NO	NO	NO
MAB_0374c	MAB_0374c	hypothetical protein	No	#N/A	#N/A	#N/A	0.558092	0.997508	1.99655	0.253294	NO	NO	NO	MAB_0374c	0.890177	0.267253	1.20351	0.0505238	NO	NO	NO	MAB_0374c	0.816651	0.560395	1.47467	0.0879637	NO	NO	NO	MAB_0374c	0.999949	0.108539	1.07814	2.20332e-05	NO	NO	NO
MAB_0375	MAB_0375	Hypothetical protein	YES	0	7	YES	0.328156	0.869529	1.82707	0.483919	NO	NO	NO	MAB_0375	0.932517	0.1521	1.11119	0.0303431	NO	NO	NO	MAB_0375	0.995636	0.0578772	1.04093	0.00189926	NO	NO	NO	MAB_0375	0.999949	-0.213529	0.862425	2.20332e-05	NO	NO	NO
MAB_0376	MAB_0376	Conserved hypothetical protein (peptidase?)	No	#N/A	#N/A	#N/A	6.46919e-07	1.48125	2.79191	6.18915	YES	NO	YES	MAB_0376	0.573103	0.451313	1.36728	0.241767	NO	NO	NO	MAB_0376	0.692739	-0.679456	0.624401	0.15943	NO	NO	NO	MAB_0376	0.999949	-0.537892	0.688777	2.20332e-05	NO	NO	NO
MAB_0377	MAB_0377	Putative transcriptional regulator, TetR family	No	#N/A	#N/A	#N/A	0.466984	0.918567	1.89024	0.330698	NO	NO	NO	MAB_0377	0.516374	-0.677437	0.625275	0.287035	NO	NO	NO	MAB_0377	0.0934164	-1.4113	0.375973	1.02958	NO	NO	NO	MAB_0377	0.999949	-0.7379	0.599612	2.20332e-05	NO	NO	NO
MAB_0378	MAB_0378	Probable lipid-transfer protein Ltp1/thiolase	YES	0	0	NO	0.491078	-0.747243	0.595741	0.30885	NO	NO	NO	MAB_0378	0.195158	-0.996356	0.501264	0.709615	NO	NO	NO	MAB_0378	0.937916	-0.27295	0.827625	0.0278359	NO	NO	NO	MAB_0378	0.999949	-0.531065	0.692044	2.20332e-05	NO	NO	NO
MAB_0379	MAB_0379	Conserved hypothetical protein (MaoC-like dehydratase?)	No	#N/A	#N/A	#N/A	0.370655	-1.09337	0.468666	0.43103	NO	NO	NO	MAB_0379	0.932517	-0.248719	0.841643	0.0303431	NO	NO	NO	MAB_0379	0.986422	0.121866	1.08814	0.00593745	NO	NO	NO	MAB_0379	0.999949	-0.0346386	0.976276	2.20332e-05	NO	NO	NO
MAB_0380	MAB_0380	Probable short-chain dehydrogenase/reductase	YES	0	0	NO	0.70006	-0.560627	0.678007	0.154865	NO	NO	NO	MAB_0380	0.562243	-0.615676	0.652624	0.250076	NO	NO	NO	MAB_0380	0.733755	-0.730456	0.602713	0.134449	NO	NO	NO	MAB_0380	0.999949	-0.315477	0.803585	2.20332e-05	NO	NO	NO
MAB_0381	MAB_0381	Glycerol uptake facilitator protein (GlpF)	No	#N/A	#N/A	#N/A	0.848441	-0.50414	0.705081	0.0713782	NO	NO	NO	MAB_0381	0.669734	-0.756205	0.592052	0.174098	NO	NO	NO	MAB_0381	0.932827	-0.461516	0.726223	0.0301988	NO	NO	NO	MAB_0381	0.999949	0.39473	1.3147	2.20332e-05	NO	NO	NO
MAB_0382	glpK	Glycerol kinase (GlpK)	No	#N/A	#N/A	#N/A	0.887093	-0.248978	0.841492	0.052031	NO	NO	NO	MAB_0382	0.648398	-0.390082	0.763086	0.188158	NO	NO	NO	MAB_0382	0.955067	-0.228385	0.85359	0.019966	NO	NO	NO	MAB_0382	0.999949	-0.224187	0.856077	2.20332e-05	NO	NO	NO
MAB_0383c	MAB_0383c	Putative transcriptional regulator, PadR-like	YES	0	0	NO	0.620053	0.623768	1.54089	0.207571	NO	NO	NO	MAB_0383c	0.489564	0.693491	1.61719	0.310191	NO	NO	NO	MAB_0383c	0.937916	0.311971	1.2414	0.0278359	NO	NO	NO	MAB_0383c	0.999949	0.34761	1.27245	2.20332e-05	NO	NO	NO
MAB_0384	MAB_0384	hypothetical protein	No	#N/A	#N/A	#N/A	0.781103	-0.524752	0.695078	0.107292	NO	NO	NO	MAB_0384	0.582879	0.791079	1.73037	0.234422	NO	NO	NO	MAB_0384	0.932094	0.403643	1.32284	0.0305401	NO	NO	NO	MAB_0384	0.999949	1.41676	2.66985	2.20332e-05	NO	NO	NO
MAB_0385	MAB_0385	Conserved hypothetical protein (cation transporter?)	No	#N/A	#N/A	#N/A	0.895367	-0.398111	0.758851	0.0479987	NO	NO	NO	MAB_0385	0.891623	-0.265877	0.831693	0.0498189	NO	NO	NO	MAB_0385	0.998498	0.0268315	1.01877	0.00065273	NO	NO	NO	MAB_0385	0.999949	-0.0191936	0.986784	2.20332e-05	NO	NO	NO
MAB_0386c	MAB_0386c	hypothetical protein	No	#N/A	#N/A	#N/A	0.611691	0.9086	1.87722	0.213468	NO	NO	NO	MAB_0386c	0.997439	-0.00655463	0.995467	0.00111367	NO	NO	NO	MAB_0386c	0.999447	0.00257475	1.00179	0.000240381	NO	NO	NO	MAB_0386c	0.999949	-0.579315	0.669282	2.20332e-05	NO	NO	NO
MAB_0387	MAB_0387	hypothetical protein	No	#N/A	#N/A	#N/A	0.323673	1.46871	2.76775	0.489894	NO	NO	NO	MAB_0387	0.256231	1.20361	2.30315	0.591369	NO	NO	NO	MAB_0387	0.932827	0.391179	1.31146	0.0301988	NO	NO	NO	MAB_0387	0.999949	-0.315829	0.803389	2.20332e-05	NO	NO	NO
MAB_0388c	MAB_0388c	hypothetical protein	No	#N/A	#N/A	#N/A	0.00229726	2.18293	4.54076	2.63879	YES	NO	YES	MAB_0388c	0.252393	1.21154	2.31585	0.597922	NO	NO	NO	MAB_0388c	0.934952	0.456164	1.37189	0.0292108	NO	NO	NO	MAB_0388c	0.999949	-1.18478	0.439891	2.20332e-05	NO	NO	NO
MAB_0389c	MAB_0389c	Putative regulatory protein	YES	0	0	NO	0.286591	1.81675	3.52288	0.542738	NO	NO	NO	MAB_0389c	0.605651	1.91957	3.7831	0.217777	NO	NO	NO	MAB_0389c	0.894544	1.36188	2.5702	0.0483981	NO	NO	NO	MAB_0389c	0.999949	0.936208	1.91349	2.20332e-05	NO	NO	NO
MAB_0392c	MAB_0392c	hypothetical protein	No	#N/A	#N/A	#N/A	0.0995707	2.03678	4.10328	1.00187	NO	NO	NO	MAB_0392c	0.269045	1.76675	3.40287	0.570176	NO	NO	NO	MAB_0392c	0.864816	0.992923	1.99021	0.0630764	NO	NO	NO	MAB_0392c	0.999949	0.515902	1.42989	2.20332e-05	NO	NO	NO
MAB_0393	MAB_0393	Possible methyltransferase	YES	0	5	NO	0.991	-0.181254	0.881936	0.00392621	NO	NO	NO	MAB_0393	0.504305	6.29251	78.3853	0.297307	NO	NO	NO	MAB_0393	0.827377	5.154	35.6048	0.0822964	NO	NO	NO	MAB_0393	0.999949	6.34038	81.0296	2.20332e-05	NO	NO	NO
MAB_0394c	MAB_0394c	hypothetical protein	No	#N/A	#N/A	#N/A	0.746444	-2.10956	0.231718	0.127003	NO	NO	NO	MAB_0394c	0.543857	-2.57122	0.168261	0.264515	NO	NO	NO	MAB_0394c	0.999447	0.0144153	1.01004	0.000240381	NO	NO	NO	MAB_0394c	0.999949	-2.96801	0.127803	2.20332e-05	NO	NO	NO
MAB_0396c	MAB_0396c	Hypothetical protein	YES	0	0	NO	0.845118	-0.303497	0.810286	0.0730826	NO	NO	NO	MAB_0396c	0.58111	-0.695334	0.617567	0.235742	NO	NO	NO	MAB_0396c	0.972394	-0.178103	0.883864	0.0121576	NO	NO	NO	MAB_0396c	0.999949	-0.878124	0.544074	2.20332e-05	NO	NO	NO
MAB_0397c	MAB_0397c	hypothetical protein	No	#N/A	#N/A	#N/A	0.786052	-0.647648	0.63832	0.104549	NO	NO	NO	MAB_0397c	0.758387	-0.557868	0.679305	0.120109	NO	NO	NO	MAB_0397c	0.937819	-0.576494	0.670591	0.0278808	NO	NO	NO	MAB_0397c	0.999949	-0.967862	0.511263	2.20332e-05	NO	NO	NO
MAB_0398c	recD	Exodeoxyribonuclease V, alpha subunit (RecD)	No	#N/A	#N/A	#N/A	0.949107	0.271207	1.20682	0.0226846	NO	NO	NO	MAB_0398c	0.943414	-0.188445	0.877551	0.0252975	NO	NO	NO	MAB_0398c	0.919777	-0.48614	0.713932	0.0363177	NO	NO	NO	MAB_0398c	0.999949	-0.622375	0.649601	2.20332e-05	NO	NO	NO
MAB_0399c	recB	Exodeoxyribonuclease V, beta subunit (RecB)	No	#N/A	#N/A	#N/A	0.357275	0.762449	1.69637	0.446998	NO	NO	NO	MAB_0399c	0.67046	0.510458	1.4245	0.173627	NO	NO	NO	MAB_0399c	0.994931	-0.0579653	0.960618	0.00220686	NO	NO	NO	MAB_0399c	0.999949	0.212745	1.15889	2.20332e-05	NO	NO	NO
MAB_0400c	recC	Exodeoxyribonuclease V, gamma subunit (RecC)	No	#N/A	#N/A	#N/A	0.466984	0.920703	1.89304	0.330698	NO	NO	NO	MAB_0400c	0.993738	-0.0112386	0.99224	0.00272807	NO	NO	NO	MAB_0400c	0.968533	0.212108	1.15838	0.0138857	NO	NO	NO	MAB_0400c	0.999949	-0.64941	0.637541	2.20332e-05	NO	NO	NO
MAB_0401	MAB_0401	acyltransferase	YES	0	0	NO	0.883462	0.317254	1.24596	0.0538122	NO	NO	NO	MAB_0401	0.383363	0.899935	1.86598	0.416389	NO	NO	NO	MAB_0401	0.994691	0.061101	1.04326	0.00231181	NO	NO	NO	MAB_0401	0.999949	0.354152	1.27823	2.20332e-05	NO	NO	NO
MAB_0402	MAB_0402	hypothetical protein	YES	0	5	NO	0.786969	-0.398261	0.758772	0.104042	NO	NO	NO	MAB_0402	0.6398	-0.477201	0.71837	0.193956	NO	NO	NO	MAB_0402	0.918946	-0.351694	0.783663	0.0367102	NO	NO	NO	MAB_0402	0.999949	0.00677897	1.00471	2.20332e-05	NO	NO	NO
MAB_0403	MAB_0403	hypothetical protein	No	#N/A	#N/A	#N/A	0.957833	0.203102	1.15117	0.0187104	NO	NO	NO	MAB_0403	0.810267	-0.393439	0.761313	0.0913717	NO	NO	NO	MAB_0403	0.956734	0.275964	1.2108	0.0192086	NO	NO	NO	MAB_0403	0.999949	-0.097656	0.93455	2.20332e-05	NO	NO	NO
MAB_0404c	MAB_0404c	Putative acetyltransferase	No	#N/A	#N/A	#N/A	0.183718	-1.0599	0.479667	0.735849	NO	NO	NO	MAB_0404c	0.585397	-0.687135	0.621086	0.232549	NO	NO	NO	MAB_0404c	0.715708	-1.08183	0.472428	0.145264	NO	NO	NO	MAB_0404c	0.999949	-0.392143	0.761997	2.20332e-05	NO	NO	NO
MAB_0405c	MAB_0405c	Hypothetical protein	YES	0	5	NO	0.961583	-0.0836696	0.943654	0.0170131	NO	NO	NO	MAB_0405c	0.449133	-0.44353	0.735333	0.347625	NO	NO	NO	MAB_0405c	0.999447	-0.00928877	0.993582	0.000240381	NO	NO	NO	MAB_0405c	0.999949	0.315253	1.24423	2.20332e-05	NO	NO	NO
MAB_0406c	MAB_0406c	Cysteine synthase/cystathionine beta-synthase family	No	#N/A	#N/A	#N/A	0.261574	0.90754	1.87584	0.582406	NO	NO	NO	MAB_0406c	0.550142	0.831566	1.77962	0.259525	NO	NO	NO	MAB_0406c	0.956734	0.323358	1.25124	0.0192086	NO	NO	NO	MAB_0406c	0.999949	-0.446073	0.734038	2.20332e-05	NO	NO	NO
MAB_0407c	MAB_0407c	Conserved hypothetical protein (metallophospho esterase?)	No	#N/A	#N/A	#N/A	0.932849	-0.229247	0.85308	0.0301885	NO	NO	NO	MAB_0407c	0.499442	0.734075	1.66333	0.301515	NO	NO	NO	MAB_0407c	0.309913	0.948187	1.92945	0.50876	NO	NO	NO	MAB_0407c	0.999949	0.701605	1.62631	2.20332e-05	NO	NO	NO
MAB_0408c	MAB_0408c	Probable bifunctional membrane-associated penicillin-binding protein PonA2/glycosyl transferase	No	#N/A	#N/A	#N/A	0.993832	0.0154273	1.01075	0.00268714	NO	NO	NO	MAB_0408c	0.469975	0.436593	1.3534	0.327925	NO	NO	NO	MAB_0408c	0.7332	0.526154	1.44008	0.134778	NO	NO	NO	MAB_0408c	0.999949	0.142281	1.10365	2.20332e-05	NO	NO	NO
MAB_0409	whiB	Putative transcriptional regulator WhiB	No	#N/A	#N/A	#N/A	0.11712	-0.736464	0.600209	0.931369	NO	NO	NO	MAB_0409	0.0468774	-0.967757	0.511301	1.32904	NO	NO	NO	MAB_0409	0.368586	-0.870541	0.546942	0.433461	NO	NO	NO	MAB_0409	0.999949	-0.136563	0.909683	2.20332e-05	NO	NO	NO
MAB_0410c	MAB_0410c	Probable anion transporter ATPase	No	#N/A	#N/A	#N/A	0.991986	0.0221944	1.0155	0.0034946	NO	NO	NO	MAB_0410c	0.705403	-0.367439	0.775157	0.151563	NO	NO	NO	MAB_0410c	0.95466	-0.19131	0.87581	0.0201512	NO	NO	NO	MAB_0410c	0.999949	-0.299317	0.812637	2.20332e-05	NO	NO	NO
MAB_0411c	MAB_0411c	Putative anion transporter ATPase	No	#N/A	#N/A	#N/A	0.529853	-0.606752	0.656674	0.275844	NO	NO	NO	MAB_0411c	0.935008	-0.11471	0.923568	0.0291849	NO	NO	NO	MAB_0411c	0.944672	0.239622	1.18068	0.0247189	NO	NO	NO	MAB_0411c	0.999949	0.450835	1.36683	2.20332e-05	NO	NO	NO
MAB_0412	MAB_0412	hypothetical protein	No	#N/A	#N/A	#N/A	0.0428334	-3.50205	0.088263	1.36822	NO	YES	YES	MAB_0412	0.988749	0.117968	1.08521	0.00491381	NO	NO	NO	MAB_0412	0.93523	0.718074	1.64498	0.0290814	NO	NO	NO	MAB_0412	0.999949	1.24192	2.36513	2.20332e-05	NO	NO	NO
MAB_0413	MAB_0413	Putative endoribonuclease	No	#N/A	#N/A	#N/A	0.805916	-0.497915	0.708129	0.09371	NO	NO	NO	MAB_0413	0.544102	-0.773986	0.5848	0.26432	NO	NO	NO	MAB_0413	0.816962	-0.598144	0.660603	0.0877979	NO	NO	NO	MAB_0413	0.999949	0.261079	1.19838	2.20332e-05	NO	NO	NO
MAB_0414	MAB_0414	Possible hydrolase (beta-lactamase-like)	No	#N/A	#N/A	#N/A	0.167997	0.975169	1.96587	0.774699	NO	NO	NO	MAB_0414	0.726854	0.35391	1.27802	0.138553	NO	NO	NO	MAB_0414	0.933345	-0.277598	0.824963	0.029958	NO	NO	NO	MAB_0414	0.999949	-0.593268	0.66284	2.20332e-05	NO	NO	NO
MAB_0415	MAB_0415	hypothetical protein	No	#N/A	#N/A	#N/A	0.00174986	2.83669	7.1438	2.757	YES	NO	YES	MAB_0415	0.525043	1.29091	2.44682	0.279805	NO	NO	NO	MAB_0415	0.956734	0.434301	1.35126	0.0192086	NO	NO	NO	MAB_0415	0.999949	-0.795878	0.575993	2.20332e-05	NO	NO	NO
MAB_0416c	MAB_0416c	Putative Crp/Fnr-family transriptional regulator	YES	0	5	NO	0.958859	0.101074	1.07257	0.0182452	NO	NO	NO	MAB_0416c	0.638937	0.353638	1.27778	0.194542	NO	NO	NO	MAB_0416c	0.899727	0.26639	1.20279	0.0458894	NO	NO	NO	MAB_0416c	0.999949	0.321722	1.24982	2.20332e-05	NO	NO	NO
MAB_0417c	MAB_0417c	hypothetical protein	YES	0	0	NO	0.949107	-0.187044	0.878404	0.0226846	NO	NO	NO	MAB_0417c	0.576358	-0.583721	0.667241	0.239307	NO	NO	NO	MAB_0417c	0.990461	0.0786856	1.05606	0.00416282	NO	NO	NO	MAB_0417c	0.999949	-0.254106	0.838507	2.20332e-05	NO	NO	NO
MAB_0418	nth	Probable endonuclease III protein	No	#N/A	#N/A	#N/A	0.916133	-0.275082	0.826404	0.0380416	NO	NO	NO	MAB_0418	0.837549	-0.335463	0.79253	0.07699	NO	NO	NO	MAB_0418	0.858923	0.556709	1.47091	0.0660457	NO	NO	NO	MAB_0418	0.999949	-0.423594	0.745565	2.20332e-05	NO	NO	NO
MAB_0419	MAB_0419	hypothetical protein	No	#N/A	#N/A	#N/A	0.994709	0.0167451	1.01167	0.00230378	NO	NO	NO	MAB_0419	0.686299	0.743328	1.67403	0.163486	NO	NO	NO	MAB_0419	0.659502	1.06098	2.08635	0.180784	NO	NO	NO	MAB_0419	0.999949	-0.367462	0.775145	2.20332e-05	NO	NO	NO
MAB_0420	MAB_0420	hypothetical protein	No	#N/A	#N/A	#N/A	0.997167	0.00791987	1.0055	0.00123225	NO	NO	NO	MAB_0420	0.856609	-0.330713	0.795143	0.0672173	NO	NO	NO	MAB_0420	0.577041	-0.789572	0.578516	0.238794	NO	NO	NO	MAB_0420	0.999949	-0.686255	0.621465	2.20332e-05	NO	NO	NO
MAB_0421	MAB_0421	Possible membrane-associated serine protease	YES	5	6	YES	0.90066	0.185308	1.13706	0.0454391	NO	NO	NO	MAB_0421	0.298012	0.594525	1.50998	0.525766	NO	NO	NO	MAB_0421	0.932827	0.227171	1.17054	0.0301988	NO	NO	NO	MAB_0421	0.999949	-0.0951688	0.936163	2.20332e-05	NO	NO	NO
MAB_0422c	MAB_0422c	Possible epoxide hydrolase EphE	No	#N/A	#N/A	#N/A	0.797909	0.639253	1.55752	0.0980466	NO	NO	NO	MAB_0422c	0.700438	0.73572	1.66523	0.154631	NO	NO	NO	MAB_0422c	0.994691	0.0842876	1.06016	0.00231181	NO	NO	NO	MAB_0422c	0.999949	-0.35166	0.783682	2.20332e-05	NO	NO	NO
MAB_0423c	MAB_0423c	hypothetical protein	YES	0	5	NO	0.977156	0.0811018	1.05783	0.0100362	NO	NO	NO	MAB_0423c	0.990058	0.0175652	1.01225	0.00433958	NO	NO	NO	MAB_0423c	0.859451	-0.480722	0.716619	0.0657791	NO	NO	NO	MAB_0423c	0.999949	0.259716	1.19724	2.20332e-05	NO	NO	NO
MAB_0424	MAB_0424	Putative protease	YES	0	0	NO	0.967265	-0.070929	0.952025	0.0144543	NO	NO	NO	MAB_0424	0.742156	-0.205067	0.867499	0.129505	NO	NO	NO	MAB_0424	0.788739	-0.34496	0.78733	0.103067	NO	NO	NO	MAB_0424	0.999949	-0.0231049	0.984112	2.20332e-05	NO	NO	NO
MAB_0425c	acsA	Acetyl-CoA synthetase	No	#N/A	#N/A	#N/A	0.503789	0.459604	1.37516	0.297751	NO	NO	NO	MAB_0425c	0.298609	0.502682	1.41685	0.524897	NO	NO	NO	MAB_0425c	0.919777	0.193271	1.14335	0.0363177	NO	NO	NO	MAB_0425c	0.999949	0.726594	1.65473	2.20332e-05	NO	NO	NO
MAB_0426	MAB_0426	Probable peptide ABC transporter DppA	YES	0	5	NO	0.970129	0.0785505	1.05596	0.0131704	NO	NO	NO	MAB_0426	0.84879	0.230266	1.17305	0.0712	NO	NO	NO	MAB_0426	0.898676	0.322149	1.25019	0.046397	NO	NO	NO	MAB_0426	0.999949	0.28553	1.21886	2.20332e-05	NO	NO	NO
MAB_0427	MAB_0427	Probable dipeptide-transport integral membrane protein ABC transporter DppB	No	#N/A	#N/A	#N/A	0.914485	0.426667	1.34412	0.0388235	NO	NO	NO	MAB_0427	0.618542	1.2694	2.41061	0.208631	NO	NO	NO	MAB_0427	0.972394	0.318904	1.24738	0.0121576	NO	NO	NO	MAB_0427	0.999949	1.1342	2.19496	2.20332e-05	NO	NO	NO
MAB_0428	MAB_0428	Probable peptide ABC transporter DppC	YES	0	5	NO	0.958859	-0.158671	0.89585	0.0182452	NO	NO	NO	MAB_0428	0.64681	-0.535912	0.689722	0.189223	NO	NO	NO	MAB_0428	0.717901	-0.69823	0.616328	0.143935	NO	NO	NO	MAB_0428	0.999949	-0.453898	0.730067	2.20332e-05	NO	NO	NO
MAB_0429	MAB_0429	Putative oligopeptide ABC transporter, ATP-binding protein	No	#N/A	#N/A	#N/A	0.744203	0.391238	1.31152	0.128309	NO	NO	NO	MAB_0429	0.585397	0.50888	1.42295	0.232549	NO	NO	NO	MAB_0429	0.987311	0.0731728	1.05203	0.00554604	NO	NO	NO	MAB_0429	0.999949	0.390372	1.31073	2.20332e-05	NO	NO	NO
MAB_0430	MAB_0430	hypothetical protein	No	#N/A	#N/A	#N/A	0.910582	0.437497	1.35425	0.0406807	NO	NO	NO	MAB_0430	0.947178	-0.175621	0.885386	0.0235682	NO	NO	NO	MAB_0430	0.998714	-0.0345507	0.976336	0.000558662	NO	NO	NO	MAB_0430	0.999949	0.49244	1.40682	2.20332e-05	NO	NO	NO
MAB_0432	MAB_0432	hypothetical protein	No	#N/A	#N/A	#N/A	1.37943e-219	8.62992	396.154	218.86	YES	NO	YES	MAB_0432	0.707803	-0.215905	0.861006	0.150088	NO	NO	NO	MAB_0432	0.923262	-0.18357	0.880521	0.0346751	NO	NO	NO	MAB_0432	0.999949	0.224354	1.16825	2.20332e-05	NO	NO	NO
MAB_0433	MAB_0433	Type II secretion system protein E	No	#N/A	#N/A	#N/A	1.37148e-59	5.4682	44.2683	58.8628	YES	NO	YES	MAB_0433	0.462663	0.494957	1.40928	0.334735	NO	NO	NO	MAB_0433	0.97469	-0.0809925	0.945407	0.0111335	NO	NO	NO	MAB_0433	0.999949	-0.196917	0.872413	2.20332e-05	NO	NO	NO
MAB_0434c	MAB_0434c	Hypothetical protein	YES	0	0	NO	0.53072	-0.731421	0.602311	0.275135	NO	NO	NO	MAB_0434c	0.650491	-0.602813	0.658469	0.186758	NO	NO	NO	MAB_0434c	0.972394	0.173619	1.12788	0.0121576	NO	NO	NO	MAB_0434c	0.999949	-0.130193	0.913709	2.20332e-05	NO	NO	NO
MAB_0435c	MAB_0435c	Putative transcriptional regulator	YES	0	0	NO	0.15244	-1.69132	0.309643	0.816901	NO	NO	NO	MAB_0435c	0.370717	-1.53451	0.345198	0.430958	NO	NO	NO	MAB_0435c	0.646611	-1.38158	0.383799	0.189357	NO	NO	NO	MAB_0435c	0.999949	-0.9418	0.520583	2.20332e-05	NO	NO	NO
MAB_0436	MAB_0436	hypothetical protein	No	#N/A	#N/A	#N/A	0.989371	-0.285465	0.820477	0.00464074	NO	NO	NO	MAB_0436	0.493343	6.8256	113.425	0.306851	NO	NO	NO	MAB_0436	0.0979309	7.49793	180.759	1.00908	NO	NO	NO	MAB_0436	0.66553	8.45597	351.157	0.176832	NO	NO	NO
MAB_0437c	MAB_0437c	Hypothetical protein	No	#N/A	#N/A	#N/A	0.952646	-0.765186	0.588377	0.0210685	NO	NO	NO	MAB_0437c	0.945766	-0.596835	0.661203	0.0242162	NO	NO	NO	MAB_0437c	0.97469	-0.430937	0.74178	0.0111335	NO	NO	NO	MAB_0437c	0.999949	0.173754	1.12799	2.20332e-05	NO	NO	NO
MAB_0438c	MAB_0438c	hypothetical protein	No	#N/A	#N/A	#N/A	0.882774	-0.358211	0.780131	0.0541505	NO	NO	NO	MAB_0438c	0.332431	-0.906259	0.533567	0.478299	NO	NO	NO	MAB_0438c	0.762702	-0.652654	0.636109	0.117645	NO	NO	NO	MAB_0438c	0.999949	0.330086	1.25709	2.20332e-05	NO	NO	NO
MAB_0439	MAB_0439	Hypothetical protein	No	#N/A	#N/A	#N/A	0.997167	-0.013694	0.990553	0.00123225	NO	NO	NO	MAB_0439	0.803014	-0.798779	0.574835	0.0952769	NO	NO	NO	MAB_0439	0.97506	0.174226	1.12836	0.0109686	NO	NO	NO	MAB_0439	0.999949	-0.0530473	0.963898	2.20332e-05	NO	NO	NO
MAB_0440	MAB_0440	hypothetical protein	YES	0	0	NO	0.923458	0.292749	1.22497	0.0345828	NO	NO	NO	MAB_0440	0.856609	-0.284216	0.821188	0.0672173	NO	NO	NO	MAB_0440	0.967382	-0.237555	0.848182	0.0144018	NO	NO	NO	MAB_0440	0.999949	0.215703	1.16127	2.20332e-05	NO	NO	NO
MAB_0441	MAB_0441	hypothetical protein	No	#N/A	#N/A	#N/A	0.727605	0.411637	1.33019	0.138104	NO	NO	NO	MAB_0441	0.985035	-0.029132	0.98001	0.00654819	NO	NO	NO	MAB_0441	0.906043	-0.293315	0.816025	0.0428514	NO	NO	NO	MAB_0441	0.999949	-0.263341	0.833156	2.20332e-05	NO	NO	NO
MAB_0442	MAB_0442	Putative transposase/integrase	No	#N/A	#N/A	#N/A	0.849433	-0.600403	0.65957	0.0708707	NO	NO	NO	MAB_0442	0.941823	-0.240296	0.846572	0.0260305	NO	NO	NO	MAB_0442	0.788739	0.809841	1.75302	0.103067	NO	NO	NO	MAB_0442	0.999949	1.3746	2.59297	2.20332e-05	NO	NO	NO
MAB_0443	MAB_0443	Putative transposase/integrase	No	#N/A	#N/A	#N/A	0.861249	0.56102	1.47531	0.0648714	NO	NO	NO	MAB_0443	0.814833	0.501842	1.41602	0.0889312	NO	NO	NO	MAB_0443	0.833356	0.724309	1.65211	0.0791693	NO	NO	NO	MAB_0443	0.999949	0.471597	1.38664	2.20332e-05	NO	NO	NO
MAB_0444	MAB_0444	Putative transposase/integrase	No	#N/A	#N/A	#N/A	0.93021	1.03012	2.0422	0.0314189	NO	NO	NO	MAB_0444	0.997985	0.020147	1.01406	0.000876109	NO	NO	NO	MAB_0444	0.951176	0.936996	1.91454	0.0217391	NO	NO	NO	MAB_0444	0.999949	-0.657163	0.634124	2.20332e-05	NO	NO	NO
MAB_0445	MAB_0445	hypothetical protein	No	#N/A	#N/A	#N/A	0.0571607	1.16415	2.24101	1.2429	NO	NO	NO	MAB_0445	0.630636	0.532338	1.44627	0.200221	NO	NO	NO	MAB_0445	0.97714	0.177699	1.13108	0.0100434	NO	NO	NO	MAB_0445	0.999949	0.211983	1.15828	2.20332e-05	NO	NO	NO
MAB_0446c	MAB_0446c	Hypothetical protein	YES	0	0	NO	0.956663	-0.202129	0.869267	0.0192409	NO	NO	NO	MAB_0446c	0.976302	0.0758219	1.05396	0.0104156	NO	NO	NO	MAB_0446c	0.993289	-0.0828351	0.9442	0.00292432	NO	NO	NO	MAB_0446c	0.999949	0.265294	1.20188	2.20332e-05	NO	NO	NO
MAB_0447c	MAB_0447c	Hypothetical protein	No	#N/A	#N/A	#N/A	0.98165	0.156043	1.11423	0.00804312	NO	NO	NO	MAB_0447c	0.824438	-0.602625	0.658555	0.0838419	NO	NO	NO	MAB_0447c	0.952234	-0.404276	0.755615	0.0212561	NO	NO	NO	MAB_0447c	0.999949	-1.4094	0.376468	2.20332e-05	NO	NO	NO
MAB_0448c	MAB_0448c	Hypothetical protein	YES	0	0	NO	#N/A	#N/A	#N/A	#N/A	#N/A	#N/A	#N/A	MAB_0448c	0.819317	-3.18169	0.110209	0.086548	NO	NO	NO	MAB_0448c	0.937916	2.59266	6.03211	0.0278359	NO	NO	NO	MAB_0448c	0.999949	1.0289	2.04047	2.20332e-05	NO	NO	NO
MAB_0449	MAB_0449	Probable copper-transporting ATPase	YES	0	0	NO	0.840407	-0.379015	0.768963	0.0755105	NO	NO	NO	MAB_0449	0.932517	-0.163956	0.892574	0.0303431	NO	NO	NO	MAB_0449	0.973808	0.158541	1.11616	0.0115265	NO	NO	NO	MAB_0449	0.999949	0.538167	1.45213	2.20332e-05	NO	NO	NO
MAB_0450c	MAB_0450c	Putative ABC transport system membrane protein	YES	0	0	NO	0.953194	-0.255047	0.83796	0.0208187	NO	NO	NO	MAB_0450c	0.988784	0.0472755	1.03331	0.00489847	NO	NO	NO	MAB_0450c	0.919777	-0.647617	0.638334	0.0363177	NO	NO	NO	MAB_0450c	0.999949	-0.226185	0.854893	2.20332e-05	NO	NO	NO
MAB_0451c	MAB_0451c	Possible cysteine synthase	No	#N/A	#N/A	#N/A	0.989435	-0.0823827	0.944496	0.0046128	NO	NO	NO	MAB_0451c	0.749781	0.885576	1.8475	0.125066	NO	NO	NO	MAB_0451c	0.790545	0.948876	1.93037	0.102074	NO	NO	NO	MAB_0451c	0.999949	-0.811366	0.569842	2.20332e-05	NO	NO	NO
MAB_0452c	MAB_0452c	Hypothetical protein	No	#N/A	#N/A	#N/A	0.957833	-0.323498	0.79913	0.0187104	NO	NO	NO	MAB_0452c	0.834356	0.766301	1.7009	0.0786485	NO	NO	NO	MAB_0452c	0.659502	1.54853	2.92519	0.180784	NO	NO	NO	MAB_0452c	0.999949	-0.648357	0.638007	2.20332e-05	NO	NO	NO
MAB_0453c	MAB_0453c	hypothetical protein	No	#N/A	#N/A	#N/A	0.729123	-1.96499	0.25614	0.137199	NO	NO	NO	MAB_0453c	0.990058	0.100279	1.07198	0.00433958	NO	NO	NO	MAB_0453c	0.951895	1.16584	2.24364	0.0214112	NO	NO	NO	MAB_0453c	0.999949	-0.317349	0.802543	2.20332e-05	NO	NO	NO
MAB_0454c	MAB_0454c	Putative metal-binding protein	No	#N/A	#N/A	#N/A	0.189424	7.10053	137.237	0.722564	NO	NO	NO	MAB_0454c	0.964244	-0.478963	0.717493	0.0158132	NO	NO	NO	MAB_0454c	0.934952	-1.91364	0.265422	0.0292108	NO	NO	NO	MAB_0454c	0.999949	-6.95755	0.0080458	2.20332e-05	NO	NO	NO
MAB_0455	MAB_0455	Hypothetical protein	No	#N/A	#N/A	#N/A	0.909438	-1.67723	0.312683	0.0412271	NO	NO	NO	MAB_0455	0.64681	5.63871	49.8219	0.189223	NO	NO	NO	MAB_0455	0.31415	6.97472	125.777	0.502863	NO	NO	NO	MAB_0455	0.999949	7.40222	169.157	2.20332e-05	NO	NO	NO
MAB_0456	MAB_0456	Hypothetical protein	No	#N/A	#N/A	#N/A	0.89429	3.21267	9.27063	0.0485215	NO	NO	NO	MAB_0456	0.846745	2.89563	7.44168	0.0722472	NO	NO	NO	MAB_0456	0.236043	6.99878	127.892	0.627009	NO	NO	NO	MAB_0456	0.999949	2.86088	7.26458	2.20332e-05	NO	NO	NO
MAB_0457	MAB_0457	Hypothetical protein	No	#N/A	#N/A	#N/A	0.949701	1.85275	3.61188	0.0224131	NO	NO	NO	MAB_0457	0.802087	3.47679	11.1332	0.0957785	NO	NO	NO	MAB_0457	0.673037	5.27354	38.6807	0.171961	NO	NO	NO	MAB_0457	0.999949	-1.05812	0.480257	2.20332e-05	NO	NO	NO
MAB_0458	MAB_0458	Hypothetical protein	YES	0	0	NO	0.925848	0.731556	1.66043	0.0334601	NO	NO	NO	MAB_0458	0.746885	-0.976273	0.508291	0.126746	NO	NO	NO	MAB_0458	0.921373	-0.748641	0.595164	0.0355646	NO	NO	NO	MAB_0458	0.999949	0.090352	1.06463	2.20332e-05	NO	NO	NO
MAB_0459c	MAB_0459c	Possible glycosyl hydrolase	No	#N/A	#N/A	#N/A	0.78392	-0.876627	0.544639	0.105728	NO	NO	NO	MAB_0459c	0.650491	-1.0794	0.473226	0.186758	NO	NO	NO	MAB_0459c	0.999447	0.0250484	1.01751	0.000240381	NO	NO	NO	MAB_0459c	0.999949	-1.40848	0.376709	2.20332e-05	NO	NO	NO
MAB_0460	MAB_0460	Hypothetical protein	No	#N/A	#N/A	#N/A	0.916133	-1.63009	0.323067	0.0380416	NO	NO	NO	MAB_0460	0.650491	5.4752	44.4836	0.186758	NO	NO	NO	MAB_0460	0.805178	5.51751	45.8074	0.0941079	NO	NO	NO	MAB_0460	0.787649	8.27633	310.045	0.103667	NO	NO	NO
MAB_0462c	MAB_0462c	hypothetical protein	No	#N/A	#N/A	#N/A	0.845118	-0.618331	0.651424	0.0730826	NO	NO	NO	MAB_0462c	0.0691553	-1.80179	0.286819	1.16017	NO	NO	NO	MAB_0462c	0.85969	-0.642718	0.640505	0.0656582	NO	NO	NO	MAB_0462c	0.999949	0.58558	1.50064	2.20332e-05	NO	NO	NO
MAB_0463c	MAB_0463c	Probable oxidase (copper-binding protein)	No	#N/A	#N/A	#N/A	0.768294	-0.540025	0.687759	0.114472	NO	NO	NO	MAB_0463c	0.899391	-0.196748	0.872515	0.0460517	NO	NO	NO	MAB_0463c	0.997475	-0.0262391	0.981977	0.00109807	NO	NO	NO	MAB_0463c	0.999949	0.542392	1.45639	2.20332e-05	NO	NO	NO
MAB_0464	MAB_0464	Hypothetical protein	No	#N/A	#N/A	#N/A	0.86124	-0.362508	0.777811	0.064876	NO	NO	NO	MAB_0464	0.741543	-0.405469	0.754991	0.129864	NO	NO	NO	MAB_0464	0.38194	-0.843115	0.557439	0.418005	NO	NO	NO	MAB_0464	0.999949	-0.0591373	0.959838	2.20332e-05	NO	NO	NO
MAB_0465	MAB_0465	Hypothetical protein	No	#N/A	#N/A	#N/A	0.878675	-1.52536	0.347393	0.0561718	NO	NO	NO	MAB_0465	0.933744	-0.967673	0.51133	0.0297722	NO	NO	NO	MAB_0465	0.997475	-0.137459	0.909119	0.00109807	NO	NO	NO	MAB_0465	0.999949	0.320636	1.24888	2.20332e-05	NO	NO	NO
MAB_0466	MAB_0466	Hypothetical protein	No	#N/A	#N/A	#N/A	0.904298	1.33577	2.52409	0.0436883	NO	NO	NO	MAB_0466	0.966939	0.354837	1.27884	0.0146009	NO	NO	NO	MAB_0466	0.999447	-0.0447346	0.969468	0.000240381	NO	NO	NO	MAB_0466	0.999949	-0.809485	0.570585	2.20332e-05	NO	NO	NO
MAB_0467	MAB_0467	Hypothetical protein	No	#N/A	#N/A	#N/A	0.968307	-0.249974	0.840912	0.0139871	NO	NO	NO	MAB_0467	0.844106	-0.870576	0.546928	0.0736029	NO	NO	NO	MAB_0467	0.8121	-1.70834	0.306011	0.0903907	NO	NO	NO	MAB_0467	0.999949	0.858041	1.81258	2.20332e-05	NO	NO	NO
MAB_0469c	MAB_0469c	Hypothetical protein	No	#N/A	#N/A	#N/A	0.727605	5.46328	44.1174	0.138104	NO	NO	NO	MAB_0469c	0.672477	5.1461	35.4104	0.172323	NO	NO	NO	MAB_0469c	0.922494	3.40984	10.6283	0.0350366	NO	NO	NO	MAB_0469c	0.999949	6.41167	85.1344	2.20332e-05	NO	NO	NO
MAB_0470c	MAB_0470c	Putative hydrolase (alpha/beta hydrolase fold)	No	#N/A	#N/A	#N/A	0.993199	0.0601847	1.0426	0.00296353	NO	NO	NO	MAB_0470c	0.919228	0.449995	1.36604	0.0365768	NO	NO	NO	MAB_0470c	0.970936	0.412145	1.33066	0.0128095	NO	NO	NO	MAB_0470c	0.999949	-0.042099	0.971241	2.20332e-05	NO	NO	NO
MAB_0471	MAB_0471	hypothetical protein	YES	5	0	NO	0.957833	-0.32981	0.795641	0.0187104	NO	NO	NO	MAB_0471	0.616786	-1.09794	0.467184	0.209865	NO	NO	NO	MAB_0471	0.939654	-0.437379	0.738475	0.0270321	NO	NO	NO	MAB_0471	0.999949	-0.0938044	0.937048	2.20332e-05	NO	NO	NO
MAB_0472	MAB_0472	hypothetical protein	No	#N/A	#N/A	#N/A	0.818387	-2.35642	0.195275	0.0870412	NO	NO	NO	MAB_0472	0.857893	-1.97612	0.254172	0.0665671	NO	NO	NO	MAB_0472	0.934677	1.15104	2.22075	0.0293383	NO	NO	NO	MAB_0472	0.999949	-7.21565	0.00672782	2.20332e-05	NO	NO	NO
MAB_0473	MAB_0473	hypothetical protein	No	#N/A	#N/A	#N/A	0.665568	6.0141	64.6286	0.176807	NO	NO	NO	MAB_0473	0.888715	1.93268	3.81764	0.0512373	NO	NO	NO	MAB_0473	0.570536	4.16944	17.994	0.243717	NO	NO	NO	MAB_0473	0.999949	3.79784	13.908	2.20332e-05	NO	NO	NO
MAB_0474	MAB_0474	hypothetical protein	No	#N/A	#N/A	#N/A	0.994635	-0.109977	0.926603	0.00233632	NO	NO	NO	MAB_0474	0.718985	-1.96009	0.257013	0.14328	NO	NO	NO	MAB_0474	0.936663	-1.07341	0.475193	0.0284168	NO	NO	NO	MAB_0474	0.999949	-0.274343	0.826827	2.20332e-05	NO	NO	NO
MAB_0475	MAB_0475	Hypothetical protein	No	#N/A	#N/A	#N/A	0.968307	0.74854	1.68009	0.0139871	NO	NO	NO	MAB_0475	0.436611	6.58087	95.7279	0.359905	NO	NO	NO	MAB_0475	0.119108	7.38376	167.007	0.924059	NO	NO	NO	MAB_0475	0.999949	7.20727	147.777	2.20332e-05	NO	NO	NO
MAB_0476c	MAB_0476c	Putative transcriptional regulator, TetR family	No	#N/A	#N/A	#N/A	0.5864	-2.64119	0.160296	0.231806	NO	NO	NO	MAB_0476c	0.644982	-2.85246	0.13846	0.190453	NO	NO	NO	MAB_0476c	0.972394	-0.551948	0.682098	0.0121576	NO	NO	NO	MAB_0476c	0.999949	-0.536481	0.68945	2.20332e-05	NO	NO	NO
MAB_0477	MAB_0477	Probable membrane protein, MmpS	YES	0	5	NO	0.755787	-2.52777	0.173407	0.1216	NO	NO	NO	MAB_0477	0.814907	-1.83447	0.280395	0.0888919	NO	NO	NO	MAB_0477	0.95702	0.511341	1.42537	0.019079	NO	NO	NO	MAB_0477	0.999949	0.437958	1.35469	2.20332e-05	NO	NO	NO
MAB_0478	MAB_0478	Probable membrane protein, MmpL	YES	0	0	NO	0.815665	-0.73502	0.60081	0.0884882	NO	NO	NO	MAB_0478	0.773585	-0.93013	0.524811	0.111492	NO	NO	NO	MAB_0478	0.996551	0.102233	1.07343	0.00150054	NO	NO	NO	MAB_0478	0.999949	-0.130929	0.913243	2.20332e-05	NO	NO	NO
MAB_0479	MAB_0479	Putative regulatory protein, MarR	No	#N/A	#N/A	#N/A	0.803815	-1.49366	0.355111	0.0948438	NO	NO	NO	MAB_0479	0.988784	0.123675	1.08951	0.00489847	NO	NO	NO	MAB_0479	0.939654	0.646813	1.56571	0.0270321	NO	NO	NO	MAB_0479	0.999949	0.729608	1.65819	2.20332e-05	NO	NO	NO
MAB_0480	MAB_0480	Conserved hypothetical protein (NmrA-like)	No	#N/A	#N/A	#N/A	0.967265	0.458612	1.37422	0.0144543	NO	NO	NO	MAB_0480	0.952226	0.265618	1.20215	0.02126	NO	NO	NO	MAB_0480	0.951176	0.566181	1.4806	0.0217391	NO	NO	NO	MAB_0480	0.999949	0.63494	1.55287	2.20332e-05	NO	NO	NO
MAB_0481c	MAB_0481c	hypothetical protein	No	#N/A	#N/A	#N/A	0.928743	-0.416408	0.749288	0.0321046	NO	NO	NO	MAB_0481c	0.907118	-0.39704	0.759415	0.0423361	NO	NO	NO	MAB_0481c	0.889062	-0.816587	0.567783	0.0510682	NO	NO	NO	MAB_0481c	0.999949	-0.393983	0.761026	2.20332e-05	NO	NO	NO
MAB_0482c	MAB_0482c	hypothetical protein	No	#N/A	#N/A	#N/A	0.98539	-0.0750182	0.94933	0.00639193	NO	NO	NO	MAB_0482c	0.616786	0.812084	1.75575	0.209865	NO	NO	NO	MAB_0482c	0.99087	0.0842465	1.06013	0.00398316	NO	NO	NO	MAB_0482c	0.999949	0.0131398	1.00915	2.20332e-05	NO	NO	NO
MAB_0483c	MAB_0483c	Putative transcriptional regulator, TetR family	No	#N/A	#N/A	#N/A	0.948116	-0.392065	0.762038	0.0231384	NO	NO	NO	MAB_0483c	0.950691	0.244786	1.18492	0.0219607	NO	NO	NO	MAB_0483c	0.849842	1.00773	2.01075	0.0706617	NO	NO	NO	MAB_0483c	0.999949	0.846277	1.79786	2.20332e-05	NO	NO	NO
MAB_0484	MAB_0484	Putative hydrolase/esterase/lipase	No	#N/A	#N/A	#N/A	0.683218	0.590429	1.50569	0.165441	NO	NO	NO	MAB_0484	0.0861682	1.28091	2.42993	1.06465	NO	NO	NO	MAB_0484	0.632456	1.00779	2.01083	0.19897	NO	NO	NO	MAB_0484	0.999949	0.444619	1.36095	2.20332e-05	NO	NO	NO
MAB_0485	MAB_0485	Putative oxidoreductase	YES	0	5	NO	0.967362	-0.157643	0.896489	0.014411	NO	NO	NO	MAB_0485	0.986708	0.0491725	1.03467	0.00581132	NO	NO	NO	MAB_0485	0.951176	0.302253	1.23307	0.0217391	NO	NO	NO	MAB_0485	0.999949	-0.143609	0.905252	2.20332e-05	NO	NO	NO
MAB_0486c	MAB_0486c	ATP-dependent RNA helicase, DEAD/DEAH box family	YES	5	5	NO	0.800344	-0.704078	0.613835	0.0967235	NO	NO	NO	MAB_0486c	0.871906	-0.384672	0.765953	0.0595305	NO	NO	NO	MAB_0486c	0.957999	0.236074	1.17778	0.0186352	NO	NO	NO	MAB_0486c	0.999949	0.808711	1.75165	2.20332e-05	NO	NO	NO
MAB_0487	MAB_0487	Probable cold shock protein A (CspA)	YES	0	0	NO	0.666894	-0.520364	0.697196	0.175943	NO	NO	NO	MAB_0487	0.812274	0.255945	1.19412	0.0902972	NO	NO	NO	MAB_0487	0.937172	0.246305	1.18616	0.0281807	NO	NO	NO	MAB_0487	0.999949	0.14562	1.10621	2.20332e-05	NO	NO	NO
MAB_0488	MAB_0488	hypothetical protein	YES	0	0	NO	0.958859	0.244684	1.18483	0.0182452	NO	NO	NO	MAB_0488	0.932517	0.251373	1.19034	0.0303431	NO	NO	NO	MAB_0488	0.934952	0.365556	1.28838	0.0292108	NO	NO	NO	MAB_0488	0.999949	0.416575	1.33475	2.20332e-05	NO	NO	NO
MAB_0489	topA	DNA topoisomerase I (Omega-protein)	No	#N/A	#N/A	#N/A	0.937491	0.127524	1.09242	0.0280327	NO	NO	NO	MAB_0489	0.679193	0.290174	1.22279	0.168007	NO	NO	NO	MAB_0489	0.951895	0.154269	1.11286	0.0214112	NO	NO	NO	MAB_0489	0.999949	0.0127802	1.0089	2.20332e-05	NO	NO	NO
MAB_0490c	MAB_0490c	Putative adenylate cyclase	No	#N/A	#N/A	#N/A	0.396105	0.931379	1.9071	0.40219	NO	NO	NO	MAB_0490c	0.361686	1.01582	2.02206	0.441668	NO	NO	NO	MAB_0490c	0.241302	1.56587	2.96056	0.617439	NO	NO	NO	MAB_0490c	0.999949	0.645558	1.56434	2.20332e-05	NO	NO	NO
MAB_0491	MAB_0491	Probable DNA polymerase III, delta' subunit	No	#N/A	#N/A	#N/A	0.869658	-0.272338	0.827977	0.0606516	NO	NO	NO	MAB_0491	0.35125	-0.694845	0.617776	0.454384	NO	NO	NO	MAB_0491	0.951176	-0.198423	0.871503	0.0217391	NO	NO	NO	MAB_0491	0.999949	0.0941551	1.06744	2.20332e-05	NO	NO	NO
MAB_0492	MAB_0492	hypothetical protein	No	#N/A	#N/A	#N/A	0.683218	-0.58215	0.667968	0.165441	NO	NO	NO	MAB_0492	0.93128	-0.178404	0.88368	0.0309196	NO	NO	NO	MAB_0492	0.937213	-0.388598	0.763871	0.0281617	NO	NO	NO	MAB_0492	0.999949	0.159419	1.11684	2.20332e-05	NO	NO	NO
MAB_0493	MAB_0493	Hypothetical protein	YES	5	0	NO	0.961583	-0.467218	0.723358	0.0170131	NO	NO	NO	MAB_0493	0.981389	0.167088	1.12279	0.00815894	NO	NO	NO	MAB_0493	0.937213	0.55017	1.46426	0.0281617	NO	NO	NO	MAB_0493	0.999949	1.02318	2.0324	2.20332e-05	NO	NO	NO
MAB_0494	MAB_0494	hypothetical protein	No	#N/A	#N/A	#N/A	0.93021	0.576489	1.49122	0.0314189	NO	NO	NO	MAB_0494	0.984206	0.102971	1.07398	0.00691383	NO	NO	NO	MAB_0494	0.972394	0.288096	1.22103	0.0121576	NO	NO	NO	MAB_0494	0.999949	0.502431	1.4166	2.20332e-05	NO	NO	NO
MAB_0495c	MAB_0495c	hypothetical protein	No	#N/A	#N/A	#N/A	0.357275	1.74476	3.35139	0.446998	NO	NO	NO	MAB_0495c	0.398869	1.67278	3.18829	0.399169	NO	NO	NO	MAB_0495c	0.95466	0.468276	1.38346	0.0201512	NO	NO	NO	MAB_0495c	0.999949	-0.0351123	0.975956	2.20332e-05	NO	NO	NO
MAB_0496c	MAB_0496c	hypothetical protein	YES	0	0	NO	0.932849	-0.991352	0.503006	0.0301885	NO	NO	NO	MAB_0496c	0.996707	-0.0402143	0.97251	0.00143236	NO	NO	NO	MAB_0496c	0.933403	1.28445	2.43589	0.0299307	NO	NO	NO	MAB_0496c	0.999949	-1.57484	0.33568	2.20332e-05	NO	NO	NO
MAB_0497	MAB_0497	Conserved hypothetical protein (abortive infection protein?)	No	#N/A	#N/A	#N/A	0.957992	-0.175936	0.885193	0.0186381	NO	NO	NO	MAB_0497	0.917596	0.208199	1.15524	0.0373484	NO	NO	NO	MAB_0497	0.890307	0.460478	1.376	0.0504603	NO	NO	NO	MAB_0497	0.999949	0.0664324	1.04712	2.20332e-05	NO	NO	NO
MAB_0498c	MAB_0498c	hypothetical protein	No	#N/A	#N/A	#N/A	0.875174	1.10293	2.1479	0.0579056	NO	NO	NO	MAB_0498c	0.833123	1.17643	2.26017	0.0792911	NO	NO	NO	MAB_0498c	0.999447	-0.0727545	0.950821	0.000240381	NO	NO	NO	MAB_0498c	0.999949	-2.31866	0.200453	2.20332e-05	NO	NO	NO
MAB_0499	MAB_0499	Putative TetR-family transcriptional regulator	No	#N/A	#N/A	#N/A	0.968307	-0.377371	0.769839	0.0139871	NO	NO	NO	MAB_0499	0.985599	-0.158792	0.895775	0.00629981	NO	NO	NO	MAB_0499	0.981732	0.496115	1.41041	0.00800694	NO	NO	NO	MAB_0499	0.999949	-2.13802	0.227191	2.20332e-05	NO	NO	NO
MAB_0500c	MAB_0500c	hypothetical protein	No	#N/A	#N/A	#N/A	0.878675	0.5334	1.44734	0.0561718	NO	NO	NO	MAB_0500c	0.801825	-0.517755	0.698458	0.0959204	NO	NO	NO	MAB_0500c	0.982302	0.099669	1.07153	0.00775482	NO	NO	NO	MAB_0500c	0.999949	0.168721	1.12406	2.20332e-05	NO	NO	NO
MAB_0501c	MAB_0501c	Probable peptidase S15	No	#N/A	#N/A	#N/A	0.592888	0.551677	1.46579	0.227027	NO	NO	NO	MAB_0501c	0.808346	0.239195	1.18033	0.0924027	NO	NO	NO	MAB_0501c	0.769905	0.551747	1.46586	0.113563	NO	NO	NO	MAB_0501c	0.999949	-0.00525291	0.996366	2.20332e-05	NO	NO	NO
MAB_0502c	MAB_0502c	hypothetical protein	No	#N/A	#N/A	#N/A	0.908273	0.410125	1.3288	0.0417837	NO	NO	NO	MAB_0502c	0.198511	3.00648	8.03601	0.702215	NO	NO	NO	MAB_0502c	0.564305	2.64129	6.23889	0.248486	NO	NO	NO	MAB_0502c	0.999949	2.04687	4.13209	2.20332e-05	NO	NO	NO
MAB_0503	MAB_0503	Probable UDP-glucose 4-epimerase GalE1	YES	0	5	NO	0.983947	0.054421	1.03844	0.00702835	NO	NO	NO	MAB_0503	0.990058	0.0162935	1.01136	0.00433958	NO	NO	NO	MAB_0503	0.934952	-0.259806	0.8352	0.0292108	NO	NO	NO	MAB_0503	0.999949	0.01535	1.0107	2.20332e-05	NO	NO	NO
MAB_0505c	MAB_0505c	Putative glycosyl transferase	No	#N/A	#N/A	#N/A	0.959387	0.18681	1.13824	0.018006	NO	NO	NO	MAB_0505c	0.958594	-0.134946	0.910704	0.0183653	NO	NO	NO	MAB_0505c	0.88225	-0.540423	0.68757	0.0544081	NO	NO	NO	MAB_0505c	0.999949	0.152841	1.11176	2.20332e-05	NO	NO	NO
MAB_0506	MAB_0506	Hypothetical protein	No	#N/A	#N/A	#N/A	0.767866	4.96652	31.2659	0.114715	NO	NO	NO	MAB_0506	0.813489	3.28412	9.74136	0.0896483	NO	NO	NO	MAB_0506	0.923202	3.36389	10.2951	0.0347032	NO	NO	NO	MAB_0506	0.999949	5.38783	41.8696	2.20332e-05	NO	NO	NO
MAB_0507	MAB_0507	hypothetical protein	No	#N/A	#N/A	#N/A	0.651614	-0.403443	0.756052	0.18601	NO	NO	NO	MAB_0507	0.803014	-0.242958	0.845011	0.0952769	NO	NO	NO	MAB_0507	0.877664	-0.373672	0.771815	0.0566718	NO	NO	NO	MAB_0507	0.999949	-0.440032	0.737118	2.20332e-05	NO	NO	NO
MAB_0508c	MAB_0508c	hypothetical protein	YES	0	0	NO	0.93021	0.31022	1.2399	0.0314189	NO	NO	NO	MAB_0508c	0.844106	0.373385	1.29539	0.0736029	NO	NO	NO	MAB_0508c	0.294282	1.12939	2.18766	0.531236	NO	NO	NO	MAB_0508c	0.999949	0.91756	1.88892	2.20332e-05	NO	NO	NO
MAB_0509c	MAB_0509c	Probable peptidase M1, membrane alanine aminopeptidase	YES	5	0	NO	0.738849	-0.418684	0.748107	0.131444	NO	NO	NO	MAB_0509c	0.945065	-0.102448	0.931451	0.0245382	NO	NO	NO	MAB_0509c	0.845209	0.415381	1.33365	0.0730356	NO	NO	NO	MAB_0509c	0.999949	-0.352935	0.782989	2.20332e-05	NO	NO	NO
MAB_0510c	MAB_0510c	Probable non-ribosomal peptide synthase	YES	0	5	NO	0.720195	-0.367526	0.775111	0.14255	NO	NO	NO	MAB_0510c	0.946768	-0.0736836	0.950209	0.0237566	NO	NO	NO	MAB_0510c	0.986102	0.0728464	1.05179	0.00607797	NO	NO	NO	MAB_0510c	0.999949	-0.273853	0.827108	2.20332e-05	NO	NO	NO
MAB_0511c	MAB_0511c	Integral membrane protein TerC (tellurium resistance)	YES	0	5	NO	0.620053	0.629088	1.54659	0.207571	NO	NO	NO	MAB_0511c	0.80357	0.338716	1.26463	0.0949764	NO	NO	NO	MAB_0511c	0.993289	-0.0674691	0.954311	0.00292432	NO	NO	NO	MAB_0511c	0.999949	-0.786074	0.57992	2.20332e-05	NO	NO	NO
MAB_0512	MAB_0512	Probable aminotransferase/cysteine desulfurase	YES	5	0	NO	0.93021	0.337848	1.26387	0.0314189	NO	NO	NO	MAB_0512	0.964292	0.120047	1.08677	0.0157916	NO	NO	NO	MAB_0512	0.7332	-0.874667	0.54538	0.134778	NO	NO	NO	MAB_0512	0.999949	-0.620987	0.650226	2.20332e-05	NO	NO	NO
MAB_0513	MAB_0513	Putative monooxygenase	YES	5	0	NO	0.268976	1.87791	3.67542	0.570286	NO	NO	NO	MAB_0513	0.901056	0.687653	1.61066	0.0452481	NO	NO	NO	MAB_0513	0.951176	-0.930683	0.52461	0.0217391	NO	NO	NO	MAB_0513	0.999949	-1.23343	0.425306	2.20332e-05	NO	NO	NO
MAB_0514	MAB_0514	Probable oxidoreductase EphD	No	#N/A	#N/A	#N/A	0.202535	-1.26456	0.416226	0.693499	NO	NO	NO	MAB_0514	0.587439	-0.944529	0.519599	0.231037	NO	NO	NO	MAB_0514	0.956734	-0.263139	0.833273	0.0192086	NO	NO	NO	MAB_0514	0.999949	-1.23689	0.424287	2.20332e-05	NO	NO	NO
MAB_0515	MAB_0515	hypothetical protein	No	#N/A	#N/A	#N/A	0.93021	0.426303	1.34379	0.0314189	NO	NO	NO	MAB_0515	0.689261	-0.690409	0.619678	0.161616	NO	NO	NO	MAB_0515	0.932827	-0.451216	0.731426	0.0301988	NO	NO	NO	MAB_0515	0.999949	-2.0137	0.247638	2.20332e-05	NO	NO	NO
MAB_0516c	MAB_0516c	hypothetical protein	No	#N/A	#N/A	#N/A	0.991405	-0.15467	0.898338	0.00374906	NO	NO	NO	MAB_0516c	0.954403	0.590943	1.50623	0.0202683	NO	NO	NO	MAB_0516c	0.819966	2.24718	4.74753	0.086204	NO	NO	NO	MAB_0516c	0.999949	2.06742	4.19137	2.20332e-05	NO	NO	NO
MAB_0517	MAB_0517	Hypothetical protein	No	#N/A	#N/A	#N/A	0.000140525	1.90595	3.74755	3.85225	YES	NO	YES	MAB_0517	0.269045	0.989912	1.98606	0.570176	NO	NO	NO	MAB_0517	0.957999	-0.220842	0.858065	0.0186352	NO	NO	NO	MAB_0517	0.999949	0.138605	1.10084	2.20332e-05	NO	NO	NO
MAB_0518c	ppa	Inorganic pyrophosphatase	No	#N/A	#N/A	#N/A	0.586827	-0.516967	0.69884	0.23149	NO	NO	NO	MAB_0518c	0.670447	-0.460026	0.726973	0.173635	NO	NO	NO	MAB_0518c	0.875617	-0.404441	0.755529	0.0576859	NO	NO	NO	MAB_0518c	0.999949	-0.193721	0.874348	2.20332e-05	NO	NO	NO
MAB_0519	MAB_0519	Peptidase S13 (D-alanyl-D-alanine carboxypeptidase	No	#N/A	#N/A	#N/A	0.884546	0.285821	1.2191	0.0532794	NO	NO	NO	MAB_0519	0.773585	0.394506	1.31449	0.111492	NO	NO	NO	MAB_0519	0.951176	0.253853	1.19239	0.0217391	NO	NO	NO	MAB_0519	0.999949	0.15298	1.11186	2.20332e-05	NO	NO	NO
MAB_0520	MAB_0520	hypothetical protein	YES	0	0	NO	0.98165	0.0835641	1.05963	0.00804312	NO	NO	NO	MAB_0520	0.950131	0.131971	1.09579	0.0222163	NO	NO	NO	MAB_0520	0.753567	0.610031	1.52629	0.122878	NO	NO	NO	MAB_0520	0.999949	-0.761636	0.589827	2.20332e-05	NO	NO	NO
MAB_0521	tilS	Putative tRNA(Ile)-lysidine synthase	No	#N/A	#N/A	#N/A	0.916133	-0.642309	0.640687	0.0380416	NO	NO	NO	MAB_0521	0.982729	-0.115266	0.923212	0.00756627	NO	NO	NO	MAB_0521	0.884583	0.928268	1.90299	0.0532615	NO	NO	NO	MAB_0521	0.999949	-0.402167	0.756721	2.20332e-05	NO	NO	NO
MAB_0522c	MAB_0522c	Probable monooxygenase	No	#N/A	#N/A	#N/A	0.959387	0.263105	1.20006	0.018006	NO	NO	NO	MAB_0522c	0.990058	-0.047044	0.967918	0.00433958	NO	NO	NO	MAB_0522c	0.956734	-0.445711	0.734222	0.0192086	NO	NO	NO	MAB_0522c	0.999949	0.339284	1.26513	2.20332e-05	NO	NO	NO
MAB_0523	MAB_0523	Hypoxanthine phosphoribosyltransferase (HPT)	YES	0	0	NO	0.860563	0.428765	1.34608	0.0652174	NO	NO	NO	MAB_0523	0.966916	0.0893412	1.06388	0.0146113	NO	NO	NO	MAB_0523	0.871179	-0.604088	0.657887	0.0598928	NO	NO	NO	MAB_0523	0.999949	0.00587565	1.00408	2.20332e-05	NO	NO	NO
MAB_0524c	MAB_0524c	Probable conserved lipoprotein LpqG	No	#N/A	#N/A	#N/A	0.667306	0.514949	1.42894	0.175675	NO	NO	NO	MAB_0524c	0.6718	-0.410396	0.752417	0.17276	NO	NO	NO	MAB_0524c	0.313571	-0.898199	0.536556	0.503664	NO	NO	NO	MAB_0524c	0.999949	-0.114732	0.923554	2.20332e-05	NO	NO	NO
MAB_0525c	MAB_0525c	Probable conserved lipoprotein LpqG	No	#N/A	#N/A	#N/A	0.968307	-0.0854823	0.942469	0.0139871	NO	NO	NO	MAB_0525c	0.702635	-0.296922	0.813987	0.15327	NO	NO	NO	MAB_0525c	0.198538	-1.14255	0.452958	0.702157	NO	NO	NO	MAB_0525c	0.999949	0.839781	1.78978	2.20332e-05	NO	NO	NO
MAB_0526c	MAB_0526c	Hypothetical zinc-type alcohol dehydrogenase	No	#N/A	#N/A	#N/A	0.183718	1.10612	2.15266	0.735849	NO	NO	NO	MAB_0526c	0.932517	0.198937	1.14785	0.0303431	NO	NO	NO	MAB_0526c	0.972394	0.182545	1.13488	0.0121576	NO	NO	NO	MAB_0526c	0.999949	0.209808	1.15653	2.20332e-05	NO	NO	NO
MAB_0527c	MAB_0527c	Possible monooxygenase (luciferase-like)	YES	0	0	NO	0.916133	0.332178	1.25891	0.0380416	NO	NO	NO	MAB_0527c	0.907118	-0.274255	0.826877	0.0423361	NO	NO	NO	MAB_0527c	0.990106	0.107531	1.07738	0.00431833	NO	NO	NO	MAB_0527c	0.999949	-0.0792865	0.946526	2.20332e-05	NO	NO	NO
MAB_0528c	MAB_0528c	Probable epoxide hydrolase EphA	YES	0	0	NO	0.993832	0.0432665	1.03044	0.00268714	NO	NO	NO	MAB_0528c	0.525043	1.27201	2.41498	0.279805	NO	NO	NO	MAB_0528c	0.97714	0.193912	1.14386	0.0100434	NO	NO	NO	MAB_0528c	0.999949	1.21181	2.31628	2.20332e-05	NO	NO	NO
MAB_0529c	MAB_0529c	hypothetical protein	No	#N/A	#N/A	#N/A	0.990911	-0.0708414	0.952083	0.00396538	NO	NO	NO	MAB_0529c	0.987328	-0.071546	0.951618	0.00553845	NO	NO	NO	MAB_0529c	0.972394	-0.300145	0.812171	0.0121576	NO	NO	NO	MAB_0529c	0.999949	0.453585	1.36944	2.20332e-05	NO	NO	NO
MAB_0530	MAB_0530	Probable transcriptional regulator, TetR family	No	#N/A	#N/A	#N/A	0.68053	-0.896702	0.537113	0.167153	NO	NO	NO	MAB_0530	0.420921	-1.16119	0.447145	0.375799	NO	NO	NO	MAB_0530	0.711725	-0.912996	0.531081	0.147688	NO	NO	NO	MAB_0530	0.999949	-0.325982	0.797755	2.20332e-05	NO	NO	NO
MAB_0531c	MAB_0531c	hypothetical protein	YES	0	0	NO	0.181796	0.781122	1.71847	0.740414	NO	NO	NO	MAB_0531c	0.0827114	0.856275	1.81036	1.08243	NO	NO	NO	MAB_0531c	0.891771	0.44272	1.35916	0.0497468	NO	NO	NO	MAB_0531c	0.999949	0.947682	1.92877	2.20332e-05	NO	NO	NO
MAB_0532	MAB_0532	Hypothetical protein	No	#N/A	#N/A	#N/A	0.155199	1.23225	2.34934	0.80911	NO	NO	NO	MAB_0532	0.472007	0.847565	1.79946	0.326052	NO	NO	NO	MAB_0532	0.774514	-0.915455	0.530177	0.110971	NO	NO	NO	MAB_0532	0.999949	-0.773363	0.585052	2.20332e-05	NO	NO	NO
MAB_0533	ftsH	Cell division protein FtsH homolog	No	#N/A	#N/A	#N/A	0.680637	0.301616	1.23252	0.167084	NO	NO	NO	MAB_0533	0.947178	0.0590797	1.0418	0.0235682	NO	NO	NO	MAB_0533	0.97712	-0.0727356	0.950833	0.0100519	NO	NO	NO	MAB_0533	0.999949	-0.161705	0.893968	2.20332e-05	NO	NO	NO
MAB_0534	folE	GTP cyclohydrolase I (FolE)	No	#N/A	#N/A	#N/A	0.697379	0.457163	1.37284	0.156531	NO	NO	NO	MAB_0534	0.709474	0.381803	1.30297	0.149063	NO	NO	NO	MAB_0534	0.97506	-0.0987952	0.933812	0.0109686	NO	NO	NO	MAB_0534	0.999949	0.44217	1.35865	2.20332e-05	NO	NO	NO
MAB_0535	MAB_0535	Dihydropteroate synthase (FolP)	YES	0	5	NO	0.98165	-0.0603896	0.959005	0.00804312	NO	NO	NO	MAB_0535	0.728931	-0.306375	0.808671	0.137313	NO	NO	NO	MAB_0535	0.819966	-0.433687	0.740367	0.086204	NO	NO	NO	MAB_0535	0.999949	-1.03976	0.486409	2.20332e-05	NO	NO	NO
MAB_0536	MAB_0536	Dihydroneopterin aldolase (FolB)	No	#N/A	#N/A	#N/A	0.94077	0.265142	1.20175	0.0265163	NO	NO	NO	MAB_0536	0.664601	-0.667787	0.629472	0.177439	NO	NO	NO	MAB_0536	0.381518	-1.74363	0.298617	0.418485	NO	NO	NO	MAB_0536	0.999949	-1.27578	0.413003	2.20332e-05	NO	NO	NO
MAB_0537	MAB_0537	2-amino-4-hydroxy-6-hydroxymethyldihydropteridine diphosphokinase	No	#N/A	#N/A	#N/A	0.803815	1.42687	2.68863	0.0948438	NO	NO	NO	MAB_0537	0.969697	0.110536	1.07963	0.013364	NO	NO	NO	MAB_0537	0.957072	-0.323419	0.799174	0.0190555	NO	NO	NO	MAB_0537	0.999949	-1.43289	0.370388	2.20332e-05	NO	NO	NO
MAB_0538	MAB_0538	hypothetical protein	No	#N/A	#N/A	#N/A	0.225852	1.38963	2.62011	0.646177	NO	NO	NO	MAB_0538	0.561998	0.914937	1.88549	0.250266	NO	NO	NO	MAB_0538	0.970936	0.358433	1.28203	0.0128095	NO	NO	NO	MAB_0538	0.999949	-0.405474	0.754988	2.20332e-05	NO	NO	NO
MAB_0539	MAB_0539	hypothetical protein	No	#N/A	#N/A	#N/A	0.909438	0.170907	1.12577	0.0412271	NO	NO	NO	MAB_0539	0.702635	0.28795	1.2209	0.15327	NO	NO	NO	MAB_0539	0.956449	0.140724	1.10246	0.0193381	NO	NO	NO	MAB_0539	0.999949	0.162924	1.11955	2.20332e-05	NO	NO	NO
MAB_0540	MAB_0540	hypothetical protein	YES	0	0	NO	0.93021	-0.181636	0.881703	0.0314189	NO	NO	NO	MAB_0540	0.363873	-0.663915	0.631163	0.43905	NO	NO	NO	MAB_0540	0.255027	-0.956255	0.515393	0.593414	NO	NO	NO	MAB_0540	0.999949	0.508352	1.42242	2.20332e-05	NO	NO	NO
MAB_0541	panC	Probable pantoate--beta-alanine ligase (PanC)	No	#N/A	#N/A	#N/A	0.895085	-0.219281	0.858993	0.0481359	NO	NO	NO	MAB_0541	0.0214974	-0.876468	0.5447	1.66761	NO	NO	NO	MAB_0541	0.513775	-0.779189	0.582694	0.289227	NO	NO	NO	MAB_0541	0.999949	-0.408227	0.753549	2.20332e-05	NO	NO	NO
MAB_0542	panD	Probable aspartate 1-decarboxylase precursor	No	#N/A	#N/A	#N/A	0.904684	-0.266782	0.831171	0.0435029	NO	NO	NO	MAB_0542	0.582245	-0.558607	0.678958	0.234894	NO	NO	NO	MAB_0542	0.851714	-0.582585	0.667766	0.0697063	NO	NO	NO	MAB_0542	0.999949	0.0934236	1.0669	2.20332e-05	NO	NO	NO
MAB_0543	coaX	Conserved hypothetical protein (Bvg accessory factor?)	No	#N/A	#N/A	#N/A	0.695891	-0.451833	0.731113	0.157459	NO	NO	NO	MAB_0543	0.892184	-0.172374	0.887382	0.0495454	NO	NO	NO	MAB_0543	0.951895	-0.205243	0.867393	0.0214112	NO	NO	NO	MAB_0543	0.999949	0.60701	1.5231	2.20332e-05	NO	NO	NO
MAB_0544	lysS	lysyl-trna synthetase (LysS)	No	#N/A	#N/A	#N/A	0.180822	-0.852355	0.55388	0.74275	NO	NO	NO	MAB_0544	0.648398	-0.443592	0.735302	0.188158	NO	NO	NO	MAB_0544	0.951195	-0.28627	0.820019	0.0217305	NO	NO	NO	MAB_0544	0.999949	-0.0732615	0.950487	2.20332e-05	NO	NO	NO
MAB_0545	MAB_0545	Protein lsr2 precursor	YES	0	0	NO	0.180822	0.902859	1.86977	0.74275	NO	NO	NO	MAB_0545	0.663634	0.343696	1.269	0.178071	NO	NO	NO	MAB_0545	0.762702	0.568467	1.48295	0.117645	NO	NO	NO	MAB_0545	0.999949	0.52109	1.43504	2.20332e-05	NO	NO	NO
MAB_0546	MAB_0546	Probable ATP-dependent Clp protease ATP-binding subunit	YES	0	5	NO	0.541405	-0.451192	0.731438	0.266478	NO	NO	NO	MAB_0546	0.966238	-0.0376793	0.974221	0.0149161	NO	NO	NO	MAB_0546	0.98966	0.0458551	1.03229	0.0045139	NO	NO	NO	MAB_0546	0.999949	-0.0178101	0.987731	2.20332e-05	NO	NO	NO
MAB_0547c	MAB_0547c	Putative iron compound ABC transporter, substrate-binding protein	No	#N/A	#N/A	#N/A	0.909322	-0.478713	0.717618	0.0412822	NO	NO	NO	MAB_0547c	0.496015	-1.14262	0.452936	0.304505	NO	NO	NO	MAB_0547c	0.891347	0.420621	1.3385	0.0499534	NO	NO	NO	MAB_0547c	0.999949	0.951427	1.93378	2.20332e-05	NO	NO	NO
MAB_0548c	MAB_0548c	Putative iron compound ABC transporter, ATP-binding protein	YES	6	5	YES	0.695163	1.44896	2.73012	0.157914	NO	NO	NO	MAB_0548c	0.343226	3.18819	9.11469	0.46442	NO	NO	NO	MAB_0548c	0.100932	4.07326	16.8335	0.99597	NO	NO	NO	MAB_0548c	0.999949	2.39227	5.24983	2.20332e-05	NO	NO	NO
MAB_0549c	MAB_0549c	Putative heme/hemin ABC transporter, permease protein	YES	0	0	NO	0.958859	-0.293874	0.815709	0.0182452	NO	NO	NO	MAB_0549c	0.101229	-1.89095	0.269629	0.994693	NO	NO	NO	MAB_0549c	0.994691	-0.0831462	0.943997	0.00231181	NO	NO	NO	MAB_0549c	0.999949	-0.417593	0.748673	2.20332e-05	NO	NO	NO
MAB_0551	MAB_0551	hypothetical protein	No	#N/A	#N/A	#N/A	0.683218	-0.540234	0.687659	0.165441	NO	NO	NO	MAB_0551	0.0185775	-0.985411	0.505082	1.73101	NO	NO	NO	MAB_0551	0.923202	-0.250408	0.840659	0.0347032	NO	NO	NO	MAB_0551	0.999949	-0.161737	0.893948	2.20332e-05	NO	NO	NO
MAB_0552c	MAB_0552c	Probable conserved lipoprotein LpqF	No	#N/A	#N/A	#N/A	0.786052	0.310944	1.24052	0.104549	NO	NO	NO	MAB_0552c	0.652894	0.365003	1.28788	0.185157	NO	NO	NO	MAB_0552c	0.711725	0.467252	1.38247	0.147688	NO	NO	NO	MAB_0552c	0.999949	-0.100269	0.932859	2.20332e-05	NO	NO	NO
MAB_0553c	MAB_0553c	Conserved hypothetical protein (antibiotic biosynthesis monooxygenase?)	No	#N/A	#N/A	#N/A	0.991986	-0.0317725	0.978218	0.0034946	NO	NO	NO	MAB_0553c	0.932517	-0.164392	0.892304	0.0303431	NO	NO	NO	MAB_0553c	0.948971	-0.346724	0.786368	0.0227472	NO	NO	NO	MAB_0553c	0.999949	0.138736	1.10094	2.20332e-05	NO	NO	NO
MAB_0554	MAB_0554	Putative hydrolase, alpha/beta fold family	No	#N/A	#N/A	#N/A	0.86554	0.604334	1.52028	0.062713	NO	NO	NO	MAB_0554	0.942953	0.209439	1.15624	0.0255099	NO	NO	NO	MAB_0554	0.956734	0.295302	1.22714	0.0192086	NO	NO	NO	MAB_0554	0.999949	-1.48556	0.357111	2.20332e-05	NO	NO	NO
MAB_0555	MAB_0555	Probable non-hemolytic phospholipase C	No	#N/A	#N/A	#N/A	0.94077	0.474021	1.38898	0.0265163	NO	NO	NO	MAB_0555	0.931475	-0.368855	0.774397	0.0308289	NO	NO	NO	MAB_0555	0.97506	0.237108	1.17863	0.0109686	NO	NO	NO	MAB_0555	0.999949	-2.76756	0.146852	2.20332e-05	NO	NO	NO
MAB_0557	MAB_0557	Probable transcription regulator, AraC family	No	#N/A	#N/A	#N/A	0.764866	0.498562	1.4128	0.116415	NO	NO	NO	MAB_0557	0.545528	0.743905	1.6747	0.263183	NO	NO	NO	MAB_0557	0.98379	-0.117397	0.92185	0.00709743	NO	NO	NO	MAB_0557	0.999949	0.675515	1.59717	2.20332e-05	NO	NO	NO
MAB_0558c	MAB_0558c	Probable adenine glycosylase (MutY)	YES	0	5	NO	0.75591	0.535197	1.44914	0.12153	NO	NO	NO	MAB_0558c	0.602159	0.797706	1.73834	0.220289	NO	NO	NO	MAB_0558c	0.970873	0.23064	1.17336	0.0128374	NO	NO	NO	MAB_0558c	0.999949	-0.0914494	0.938579	2.20332e-05	NO	NO	NO
MAB_0559	MAB_0559	Probable carbonic anhydrase (carbonate dehydratase)	No	#N/A	#N/A	#N/A	0.994635	0.0154749	1.01078	0.00233632	NO	NO	NO	MAB_0559	0.648865	-0.482623	0.715675	0.187845	NO	NO	NO	MAB_0559	0.302869	-1.21363	0.431182	0.518746	NO	NO	NO	MAB_0559	0.999949	-0.869445	0.547357	2.20332e-05	NO	NO	NO
MAB_0560	MAB_0560	hypothetical protein	YES	6	5	YES	0.00174597	1.23719	2.35738	2.75796	YES	NO	YES	MAB_0560	0.230064	0.590861	1.50615	0.638152	NO	NO	NO	MAB_0560	0.947698	-0.199165	0.871055	0.0233303	NO	NO	NO	MAB_0560	0.999949	-0.647263	0.638491	2.20332e-05	NO	NO	NO
MAB_0561	MAB_0561	hypothetical protein	No	#N/A	#N/A	#N/A	0.983947	0.038383	1.02696	0.00702835	NO	NO	NO	MAB_0561	0.935008	0.0976113	1.07	0.0291849	NO	NO	NO	MAB_0561	0.948788	0.279925	1.21413	0.0228308	NO	NO	NO	MAB_0561	0.999949	0.107181	1.07712	2.20332e-05	NO	NO	NO
MAB_0562c	disA	hypothetical protein	No	#N/A	#N/A	#N/A	0.825747	-0.256914	0.836876	0.0831531	NO	NO	NO	MAB_0562c	0.95211	0.0649816	1.04607	0.0213128	NO	NO	NO	MAB_0562c	0.937819	-0.23328	0.850699	0.0278808	NO	NO	NO	MAB_0562c	0.999949	0.552301	1.46642	2.20332e-05	NO	NO	NO
MAB_0563	MAB_0563	hypothetical protein	No	#N/A	#N/A	#N/A	0.665568	-0.762937	0.589295	0.176807	NO	NO	NO	MAB_0563	0.685143	-0.509119	0.702651	0.164219	NO	NO	NO	MAB_0563	0.484418	-1.03228	0.488938	0.31478	NO	NO	NO	MAB_0563	0.999949	-0.418046	0.748438	2.20332e-05	NO	NO	NO
MAB_0564c	radA	Probable DNA repair protein RadA	No	#N/A	#N/A	#N/A	0.967362	0.11713	1.08458	0.014411	NO	NO	NO	MAB_0564c	0.489564	0.688066	1.61112	0.310191	NO	NO	NO	MAB_0564c	0.499891	0.773595	1.70952	0.301124	NO	NO	NO	MAB_0564c	0.999949	0.556908	1.47111	2.20332e-05	NO	NO	NO
MAB_0565c	MAB_0565c	Hypothetical protein	No	#N/A	#N/A	#N/A	0.667306	-0.621817	0.649852	0.175675	NO	NO	NO	MAB_0565c	0.894743	-0.250283	0.840732	0.0483017	NO	NO	NO	MAB_0565c	0.854045	-0.632634	0.644998	0.0685194	NO	NO	NO	MAB_0565c	0.999949	-0.0621874	0.957811	2.20332e-05	NO	NO	NO
MAB_0566c	MAB_0566c	Hypothetical protein	No	#N/A	#N/A	#N/A	0.948116	0.511131	1.42517	0.0231384	NO	NO	NO	MAB_0566c	0.737433	1.16299	2.23921	0.132277	NO	NO	NO	MAB_0566c	0.926593	0.800958	1.74226	0.0331108	NO	NO	NO	MAB_0566c	0.999949	1.49364	2.81598	2.20332e-05	NO	NO	NO
MAB_0567c	MAB_0567c	Putative lipoprotein lpqE precursor	YES	0	5	NO	0.968307	0.0881765	1.06303	0.0139871	NO	NO	NO	MAB_0567c	0.67046	0.420793	1.33866	0.173627	NO	NO	NO	MAB_0567c	0.851714	0.418249	1.3363	0.0697063	NO	NO	NO	MAB_0567c	0.999949	0.921159	1.89364	2.20332e-05	NO	NO	NO
MAB_0568	MAB_0568	Putative CarD-like transcriptional regulator	YES	0	5	NO	0.765785	0.37685	1.2985	0.115893	NO	NO	NO	MAB_0568	0.703313	0.345044	1.27019	0.152851	NO	NO	NO	MAB_0568	0.928637	-0.282701	0.822051	0.0321539	NO	NO	NO	MAB_0568	0.999949	-0.169798	0.888967	2.20332e-05	NO	NO	NO
MAB_0569	ispD	2-C-methyl-D-erythritol 4-phosphate cytidylyltransferase	No	#N/A	#N/A	#N/A	0.00634547	1.1199	2.17332	2.19754	YES	NO	YES	MAB_0569	0.171728	0.910906	1.88023	0.765159	NO	NO	NO	MAB_0569	0.804079	0.500623	1.41482	0.0947014	NO	NO	NO	MAB_0569	0.999949	0.343462	1.2688	2.20332e-05	NO	NO	NO
MAB_0570	ispF	Putative 2-C-methyl-D-erythritol 2,4-cyclodiphosphate synthase	No	#N/A	#N/A	#N/A	0.943672	0.334182	1.26066	0.0251788	NO	NO	NO	MAB_0570	0.966916	-0.128473	0.914799	0.0146113	NO	NO	NO	MAB_0570	0.761293	0.772806	1.70859	0.118448	NO	NO	NO	MAB_0570	0.999949	0.251426	1.19038	2.20332e-05	NO	NO	NO
MAB_0571	cysS	Cysteinyl-tRNA synthetase	No	#N/A	#N/A	#N/A	0.983947	0.0369779	1.02596	0.00702835	NO	NO	NO	MAB_0571	0.969697	-0.0444301	0.969673	0.013364	NO	NO	NO	MAB_0571	0.899622	0.279603	1.21386	0.0459401	NO	NO	NO	MAB_0571	0.999949	0.0138318	1.00963	2.20332e-05	NO	NO	NO
MAB_0572	MAB_0572	23S rRNA (guanosine(2251)-2'-O)-methyltransferase RlmB	No	#N/A	#N/A	#N/A	0.729017	0.390781	1.3111	0.137262	NO	NO	NO	MAB_0572	0.821772	0.235017	1.17692	0.0852489	NO	NO	NO	MAB_0572	0.916344	-0.325664	0.797931	0.0379413	NO	NO	NO	MAB_0572	0.999949	-0.66014	0.632817	2.20332e-05	NO	NO	NO
MAB_0573	MAB_0573	Putative glycerophosphoryl diester phosphodiesterase precursor (GlpQ)	YES	0	0	NO	0.20603	-1.54958	0.341608	0.686069	NO	NO	NO	MAB_0573	0.540167	-1.03686	0.487386	0.267472	NO	NO	NO	MAB_0573	0.937916	-0.309248	0.807062	0.0278359	NO	NO	NO	MAB_0573	0.999949	0.116298	1.08395	2.20332e-05	NO	NO	NO
MAB_0574c	MAB_0574c	Conserved hypothetical protein (LamB/YcsF)	No	#N/A	#N/A	#N/A	0.854142	-0.43059	0.741958	0.0684697	NO	NO	NO	MAB_0574c	0.953682	-0.134434	0.911027	0.0205964	NO	NO	NO	MAB_0574c	0.951176	-0.335423	0.792552	0.0217391	NO	NO	NO	MAB_0574c	0.999949	0.684054	1.60665	2.20332e-05	NO	NO	NO
MAB_0575c	MAB_0575c	Putative ABC-transporter transmembrane protein	No	#N/A	#N/A	#N/A	0.983947	0.0848651	1.06059	0.00702835	NO	NO	NO	MAB_0575c	0.954224	0.148971	1.10878	0.0203496	NO	NO	NO	MAB_0575c	0.891583	-0.632757	0.644943	0.0498382	NO	NO	NO	MAB_0575c	0.999949	-0.0304957	0.979084	2.20332e-05	NO	NO	NO
MAB_0576c	MAB_0576c	Putative ABC transporter ATP-binding protein	No	#N/A	#N/A	#N/A	0.959387	0.205733	1.15327	0.018006	NO	NO	NO	MAB_0576c	0.876128	-0.313409	0.804738	0.0574323	NO	NO	NO	MAB_0576c	0.972394	0.194747	1.14452	0.0121576	NO	NO	NO	MAB_0576c	0.999949	0.589122	1.50433	2.20332e-05	NO	NO	NO
MAB_0577c	MAB_0577c	Putative ABC transporter solute binding protein	No	#N/A	#N/A	#N/A	0.969298	-0.14161	0.906507	0.0135425	NO	NO	NO	MAB_0577c	0.964907	-0.116196	0.922617	0.0155146	NO	NO	NO	MAB_0577c	0.659502	0.912094	1.88177	0.180784	NO	NO	NO	MAB_0577c	0.999949	0.814454	1.75863	2.20332e-05	NO	NO	NO
MAB_0578c	MAB_0578c	Putative trehalose phosphatase	No	#N/A	#N/A	#N/A	0.960084	0.127498	1.0924	0.0176906	NO	NO	NO	MAB_0578c	0.995564	0.00699563	1.00486	0.00193082	NO	NO	NO	MAB_0578c	0.769148	0.459302	1.37488	0.11399	NO	NO	NO	MAB_0578c	0.999949	0.232491	1.17486	2.20332e-05	NO	NO	NO
MAB_0579c	MAB_0579c	Putative transcriptional regulator, TetR family	YES	0	5	NO	0.991986	0.0430238	1.03027	0.0034946	NO	NO	NO	MAB_0579c	0.837104	-0.426204	0.744218	0.0772207	NO	NO	NO	MAB_0579c	0.482541	-1.36473	0.388308	0.316466	NO	NO	NO	MAB_0579c	0.999949	-0.00745804	0.994844	2.20332e-05	NO	NO	NO
MAB_0580	MAB_0580	Probable acyl-CoA dehydrogenase FadE	No	#N/A	#N/A	#N/A	0.655903	-0.614858	0.652994	0.183161	NO	NO	NO	MAB_0580	0.663872	-0.56656	0.675225	0.177915	NO	NO	NO	MAB_0580	0.851316	-0.510708	0.701878	0.0699092	NO	NO	NO	MAB_0580	0.999949	0.574943	1.48962	2.20332e-05	NO	NO	NO
MAB_0581c	MAB_0581c	hypothetical protein	No	#N/A	#N/A	#N/A	0.967265	0.291524	1.22393	0.0144543	NO	NO	NO	MAB_0581c	0.899645	0.817712	1.76261	0.0459288	NO	NO	NO	MAB_0581c	0.956734	0.771175	1.70666	0.0192086	NO	NO	NO	MAB_0581c	0.999949	-0.0664127	0.95501	2.20332e-05	NO	NO	NO
MAB_0582c	MAB_0582c	hypothetical protein	No	#N/A	#N/A	#N/A	0.985947	-0.0901241	0.939442	0.00614653	NO	NO	NO	MAB_0582c	0.978146	-0.0938237	0.937036	0.00959637	NO	NO	NO	MAB_0582c	0.937213	0.518868	1.43283	0.0281617	NO	NO	NO	MAB_0582c	0.999949	0.963634	1.95022	2.20332e-05	NO	NO	NO
MAB_0583c	MAB_0583c	Putative oxidoreductase	YES	0	6	YES	0.696586	-0.936011	0.522676	0.157025	NO	NO	NO	MAB_0583c	0.862582	0.869984	1.82764	0.0641996	NO	NO	NO	MAB_0583c	0.849303	1.56512	2.95902	0.0709374	NO	NO	NO	MAB_0583c	0.999949	1.03738	2.05249	2.20332e-05	NO	NO	NO
MAB_0584	MAB_0584	hypothetical protein	No	#N/A	#N/A	#N/A	0.956425	-0.183664	0.880464	0.0193489	NO	NO	NO	MAB_0584	0.954224	0.121245	1.08767	0.0203496	NO	NO	NO	MAB_0584	0.932827	-0.335164	0.792694	0.0301988	NO	NO	NO	MAB_0584	0.999949	0.124366	1.09003	2.20332e-05	NO	NO	NO
MAB_0585	MAB_0585	Possible 2,3-dihydroxybiphenyl 1,2-dioxygenase	YES	0	0	NO	0.666066	-0.598897	0.660259	0.176482	NO	NO	NO	MAB_0585	0.726068	-0.599644	0.659917	0.139022	NO	NO	NO	MAB_0585	0.811524	-0.781165	0.581897	0.0906986	NO	NO	NO	MAB_0585	0.999949	-0.389612	0.763335	2.20332e-05	NO	NO	NO
MAB_0586	MAB_0586	Possible oxidoreductase	No	#N/A	#N/A	#N/A	0.861249	-0.672743	0.627313	0.0648714	NO	NO	NO	MAB_0586	0.593245	-1.16889	0.444763	0.226766	NO	NO	NO	MAB_0586	0.894659	-0.712686	0.610183	0.0483425	NO	NO	NO	MAB_0586	0.999949	-0.111479	0.925638	2.20332e-05	NO	NO	NO
MAB_0587	MAB_0587	Probable acetamidase/formamidase	YES	0	0	NO	0.958859	0.114173	1.08235	0.0182452	NO	NO	NO	MAB_0587	0.882393	-0.18729	0.878254	0.0543379	NO	NO	NO	MAB_0587	0.972394	-0.112661	0.924881	0.0121576	NO	NO	NO	MAB_0587	0.999949	-0.193381	0.874554	2.20332e-05	NO	NO	NO
MAB_0588c	MAB_0588c	Porphyromonas-type peptidyl-arginine deiminase	No	#N/A	#N/A	#N/A	0.846277	-0.594259	0.662385	0.0724875	NO	NO	NO	MAB_0588c	0.650491	-0.825402	0.564325	0.186758	NO	NO	NO	MAB_0588c	0.923202	-0.434181	0.740114	0.0347032	NO	NO	NO	MAB_0588c	0.999949	0.0519727	1.03668	2.20332e-05	NO	NO	NO
MAB_0591	MAB_0591	Probable rifampin adp-ribosyl transferase	No	#N/A	#N/A	#N/A	0.767866	-0.514152	0.700205	0.114715	NO	NO	NO	MAB_0591	0.226536	-1.06763	0.477102	0.644863	NO	NO	NO	MAB_0591	0.891583	-0.612965	0.653852	0.0498382	NO	NO	NO	MAB_0591	0.999949	-0.113727	0.924197	2.20332e-05	NO	NO	NO
MAB_0592c	MAB_0592c	hypothetical protein	No	#N/A	#N/A	#N/A	0.958859	-0.354181	0.782314	0.0182452	NO	NO	NO	MAB_0592c	0.671794	-1.04551	0.484475	0.172764	NO	NO	NO	MAB_0592c	0.899553	-0.813608	0.568957	0.0459733	NO	NO	NO	MAB_0592c	0.999949	-1.68465	0.311078	2.20332e-05	NO	NO	NO
MAB_0593c	MAB_0593c	Probable acyl-CoA dehydrogenase FadE	No	#N/A	#N/A	#N/A	0.952646	-0.972445	0.509641	0.0210685	NO	NO	NO	MAB_0593c	0.861968	-0.81911	0.566792	0.0645088	NO	NO	NO	MAB_0593c	0.956734	-0.364779	0.776588	0.0192086	NO	NO	NO	MAB_0593c	0.999949	0.763418	1.69751	2.20332e-05	NO	NO	NO
MAB_0594c	MAB_0594c	Probable acyl-CoA dehydrogenase FadE	No	#N/A	#N/A	#N/A	0.812821	0.593184	1.50857	0.090005	NO	NO	NO	MAB_0594c	0.159747	2.14289	4.41646	0.796568	NO	NO	NO	MAB_0594c	0.8121	1.42187	2.67932	0.0903907	NO	NO	NO	MAB_0594c	0.999949	1.49702	2.82259	2.20332e-05	NO	NO	NO
MAB_0595c	MAB_0595c	Probable acyl-CoA dehydrogenase FadE	No	#N/A	#N/A	#N/A	0.817761	-0.588757	0.664916	0.0873738	NO	NO	NO	MAB_0595c	0.906086	-0.289196	0.818358	0.0428307	NO	NO	NO	MAB_0595c	0.967382	0.210069	1.15674	0.0144018	NO	NO	NO	MAB_0595c	0.999949	-0.416015	0.749492	2.20332e-05	NO	NO	NO
MAB_0596c	MAB_0596c	Probable fatty-acid-CoA ligase FadD	YES	5	0	NO	0.0978562	-1.27452	0.413362	1.00941	NO	NO	NO	MAB_0596c	0.862582	0.379555	1.30094	0.0641996	NO	NO	NO	MAB_0596c	0.956734	0.301322	1.23227	0.0192086	NO	NO	NO	MAB_0596c	0.999949	0.777172	1.71377	2.20332e-05	NO	NO	NO
MAB_0597	MAB_0597	Probable acyl-CoA dehydrogenase FadE	No	#N/A	#N/A	#N/A	0.783179	-0.611338	0.654589	0.106139	NO	NO	NO	MAB_0597	0.933744	-0.211395	0.863701	0.0297722	NO	NO	NO	MAB_0597	0.942409	0.298808	1.23013	0.0257606	NO	NO	NO	MAB_0597	0.999949	0.196954	1.14628	2.20332e-05	NO	NO	NO
MAB_0598	MAB_0598	Short-chain dehydrogenase/reductase	No	#N/A	#N/A	#N/A	0.603885	0.853351	1.80669	0.219046	NO	NO	NO	MAB_0598	0.990058	-0.0281969	0.980645	0.00433958	NO	NO	NO	MAB_0598	0.97506	-0.189578	0.876862	0.0109686	NO	NO	NO	MAB_0598	0.999949	-1.78459	0.290258	2.20332e-05	NO	NO	NO
MAB_0599	MAB_0599	Probable transcriptional regulator TetR family	No	#N/A	#N/A	#N/A	0.68656	-0.79682	0.575617	0.163321	NO	NO	NO	MAB_0599	0.990058	-0.0289982	0.980101	0.00433958	NO	NO	NO	MAB_0599	0.859451	-0.53267	0.691274	0.0657791	NO	NO	NO	MAB_0599	0.999949	-0.337555	0.791381	2.20332e-05	NO	NO	NO
MAB_0600	MAB_0600	Probable acetyl-CoA acetyltransferase FadA	No	#N/A	#N/A	#N/A	0.382087	-0.889403	0.539838	0.417838	NO	NO	NO	MAB_0600	0.436611	-0.807299	0.571451	0.359905	NO	NO	NO	MAB_0600	0.710743	-0.653546	0.635716	0.148287	NO	NO	NO	MAB_0600	0.999949	-0.451409	0.731328	2.20332e-05	NO	NO	NO
MAB_0601	MAB_0601	Hypothetical protein	No	#N/A	#N/A	#N/A	0.777037	0.727046	1.65525	0.109558	NO	NO	NO	MAB_0601	0.936366	-0.22058	0.85822	0.0285542	NO	NO	NO	MAB_0601	0.972394	-0.220501	0.858268	0.0121576	NO	NO	NO	MAB_0601	0.999949	-0.11495	0.923414	2.20332e-05	NO	NO	NO
MAB_0603c	MAB_0603c	Possible 2-nitropropane dioxygenase	YES	0	0	NO	0.948116	-0.301906	0.81118	0.0231384	NO	NO	NO	MAB_0603c	0.754628	0.704801	1.62992	0.122267	NO	NO	NO	MAB_0603c	0.844961	0.800571	1.74179	0.0731632	NO	NO	NO	MAB_0603c	0.999949	0.0815531	1.05816	2.20332e-05	NO	NO	NO
MAB_0604c	MAB_0604c	Putative CoA-transferase beta subunit	No	#N/A	#N/A	#N/A	0.374931	1.21357	2.31911	0.426049	NO	NO	NO	MAB_0604c	0.650276	0.790847	1.73009	0.186902	NO	NO	NO	MAB_0604c	0.966219	0.298486	1.22985	0.0149243	NO	NO	NO	MAB_0604c	0.999949	1.36504	2.57583	2.20332e-05	NO	NO	NO
MAB_0605c	MAB_0605c	Putative CoA-transferase alpha subunit	No	#N/A	#N/A	#N/A	0.968307	0.219705	1.1645	0.0139871	NO	NO	NO	MAB_0605c	0.98365	-0.0961049	0.935555	0.00715928	NO	NO	NO	MAB_0605c	0.951895	-0.45283	0.730608	0.0214112	NO	NO	NO	MAB_0605c	0.999949	-0.686516	0.621352	2.20332e-05	NO	NO	NO
MAB_0606c	MAB_0606c	Probable enoyl-CoA hydratase EchA	YES	0	5	NO	0.735537	-1.02299	0.492095	0.133395	NO	NO	NO	MAB_0606c	0.843435	-0.66584	0.630322	0.0739485	NO	NO	NO	MAB_0606c	0.97506	0.224799	1.16861	0.0109686	NO	NO	NO	MAB_0606c	0.999949	0.442795	1.35924	2.20332e-05	NO	NO	NO
MAB_0607	MAB_0607	Probable short-chain dehydrogenase/reductase	No	#N/A	#N/A	#N/A	0.883306	-1.05485	0.481349	0.0538889	NO	NO	NO	MAB_0607	0.800783	-1.10515	0.464856	0.0964854	NO	NO	NO	MAB_0607	0.810719	-0.905584	0.533817	0.0911297	NO	NO	NO	MAB_0607	0.999949	-0.459794	0.72709	2.20332e-05	NO	NO	NO
MAB_0608	MAB_0608	Probable short-chain dehydrogenase/reductase	YES	0	0	NO	0.286289	-1.14769	0.451348	0.543196	NO	NO	NO	MAB_0608	0.581504	-0.831813	0.561823	0.235447	NO	NO	NO	MAB_0608	0.937213	-0.435498	0.739438	0.0281617	NO	NO	NO	MAB_0608	0.999949	0.248371	1.18786	2.20332e-05	NO	NO	NO
MAB_0609c	MAB_0609c	hypothetical protein	No	#N/A	#N/A	#N/A	0.960084	-0.278542	0.824424	0.0176906	NO	NO	NO	MAB_0609c	0.311191	-1.6837	0.311283	0.506973	NO	NO	NO	MAB_0609c	0.315523	-2.00812	0.248598	0.500969	NO	NO	NO	MAB_0609c	0.999949	-0.617415	0.651838	2.20332e-05	NO	NO	NO
MAB_0610	MAB_0610	hypothetical protein	YES	0	0	NO	0.952646	-0.660038	0.632862	0.0210685	NO	NO	NO	MAB_0610	0.964411	0.378159	1.29968	0.0157378	NO	NO	NO	MAB_0610	0.930328	1.00668	2.00928	0.031364	NO	NO	NO	MAB_0610	0.999949	1.42325	2.6819	2.20332e-05	NO	NO	NO
MAB_0611	MAB_0611	Putative cytochrome P450	YES	0	6	YES	0.766897	-0.698281	0.616306	0.115263	NO	NO	NO	MAB_0611	0.556479	-0.849781	0.554869	0.254551	NO	NO	NO	MAB_0611	0.962636	-0.213096	0.862684	0.0165381	NO	NO	NO	MAB_0611	0.999949	0.055279	1.03906	2.20332e-05	NO	NO	NO
MAB_0612c	MAB_0612c	Probable acetyl-CoA acetyltransferase FadA	No	#N/A	#N/A	#N/A	0.991	0.0944292	1.06764	0.00392621	NO	NO	NO	MAB_0612c	0.462196	-1.37688	0.38505	0.335174	NO	NO	NO	MAB_0612c	0.688606	-1.15644	0.448618	0.162029	NO	NO	NO	MAB_0612c	0.999949	0.254093	1.19259	2.20332e-05	NO	NO	NO
MAB_0613	MAB_0613	Putative cytochrome P450	YES	0	0	NO	0.515146	-0.716616	0.608523	0.288069	NO	NO	NO	MAB_0613	0.76567	-0.405397	0.755028	0.115959	NO	NO	NO	MAB_0613	0.999447	0.0125627	1.00875	0.000240381	NO	NO	NO	MAB_0613	0.999949	0.103555	1.07442	2.20332e-05	NO	NO	NO
MAB_0614	MAB_0614	Probable acyl-CoA dehydrogenase FadE	No	#N/A	#N/A	#N/A	0.800653	-0.428697	0.742932	0.0965555	NO	NO	NO	MAB_0614	0.557119	-0.59708	0.661091	0.254052	NO	NO	NO	MAB_0614	0.933345	-0.275755	0.826018	0.029958	NO	NO	NO	MAB_0614	0.999949	-0.281324	0.822835	2.20332e-05	NO	NO	NO
MAB_0615	MAB_0615	Putative acyl-CoA dehydrogenase	No	#N/A	#N/A	#N/A	0.607051	0.57339	1.48802	0.216775	NO	NO	NO	MAB_0615	0.740503	-0.370772	0.773369	0.130473	NO	NO	NO	MAB_0615	0.85969	-0.492012	0.711033	0.0656582	NO	NO	NO	MAB_0615	0.999949	-0.702367	0.614563	2.20332e-05	NO	NO	NO
MAB_0616	MAB_0616	hypothetical protein	No	#N/A	#N/A	#N/A	0.725076	-0.528921	0.693073	0.139616	NO	NO	NO	MAB_0616	0.93128	-0.172423	0.887351	0.0309196	NO	NO	NO	MAB_0616	0.994691	-0.0573292	0.961042	0.00231181	NO	NO	NO	MAB_0616	0.999949	-0.546714	0.684578	2.20332e-05	NO	NO	NO
MAB_0617	MAB_0617	hypothetical protein	No	#N/A	#N/A	#N/A	0.829857	-1.44095	0.368326	0.0809967	NO	NO	NO	MAB_0617	0.699662	-1.74287	0.298776	0.155112	NO	NO	NO	MAB_0617	0.997237	-0.112094	0.925244	0.00120168	NO	NO	NO	MAB_0617	0.999949	-0.572123	0.672626	2.20332e-05	NO	NO	NO
MAB_0618	MAB_0618	Probable lipid transfer protein or keto acyl-CoA thiolase Ltp2	No	#N/A	#N/A	#N/A	0.746069	-0.842931	0.55751	0.127221	NO	NO	NO	MAB_0618	0.964292	0.164878	1.12107	0.0157916	NO	NO	NO	MAB_0618	0.911035	0.636956	1.55505	0.040465	NO	NO	NO	MAB_0618	0.999949	1.55667	2.94174	2.20332e-05	NO	NO	NO
MAB_0619	MAB_0619	Hypothetical protein	No	#N/A	#N/A	#N/A	0.904684	-0.53413	0.690575	0.0435029	NO	NO	NO	MAB_0619	0.882393	0.512944	1.42696	0.0543379	NO	NO	NO	MAB_0619	0.964411	0.367595	1.2902	0.0157381	NO	NO	NO	MAB_0619	0.689258	2.55242	5.86616	0.161618	NO	NO	NO
MAB_0620c	MAB_0620c	Hypothetical protein	No	#N/A	#N/A	#N/A	0.983947	0.122821	1.08886	0.00702835	NO	NO	NO	MAB_0620c	0.754628	0.928071	1.90273	0.122267	NO	NO	NO	MAB_0620c	0.948788	0.951731	1.93419	0.0228308	NO	NO	NO	MAB_0620c	0.999949	2.17401	4.51275	2.20332e-05	NO	NO	NO
MAB_0621c	MAB_0621c	Probable dehydrogenase/dehydratase (MaoC family)	No	#N/A	#N/A	#N/A	0.953194	-0.32173	0.80011	0.0208187	NO	NO	NO	MAB_0621c	0.917596	-0.34617	0.78667	0.0373484	NO	NO	NO	MAB_0621c	0.996551	-0.0715063	0.951644	0.00150054	NO	NO	NO	MAB_0621c	0.999949	-0.266389	0.831398	2.20332e-05	NO	NO	NO
MAB_0622c	MAB_0622c	Probable dehydrogenase	No	#N/A	#N/A	#N/A	0.893036	-0.523502	0.695681	0.049131	NO	NO	NO	MAB_0622c	0.843794	0.557762	1.47198	0.0737638	NO	NO	NO	MAB_0622c	0.951176	0.46515	1.38046	0.0217391	NO	NO	NO	MAB_0622c	0.999949	-1.18439	0.44001	2.20332e-05	NO	NO	NO
MAB_0623	MAB_0623	Probable dehydrogenase	No	#N/A	#N/A	#N/A	0.726516	-1.11407	0.461988	0.138755	NO	NO	NO	MAB_0623	0.812343	-0.741882	0.597959	0.0902605	NO	NO	NO	MAB_0623	0.891771	-0.789427	0.578574	0.0497468	NO	NO	NO	MAB_0623	0.999949	-0.805113	0.572317	2.20332e-05	NO	NO	NO
MAB_0624	MAB_0624	Probable hydratase/decarboxylase	YES	0	0	NO	0.918986	-0.274946	0.826481	0.0366911	NO	NO	NO	MAB_0624	0.798108	-0.418639	0.74813	0.0979381	NO	NO	NO	MAB_0624	0.495832	-1.01376	0.495253	0.304665	NO	NO	NO	MAB_0624	0.999949	-0.595216	0.661945	2.20332e-05	NO	NO	NO
MAB_0625	MAB_0625	acetaldehyde dehydrogenase	No	#N/A	#N/A	#N/A	0.112988	-1.07596	0.474355	0.946968	NO	NO	NO	MAB_0625	0.784422	-0.381994	0.767376	0.10545	NO	NO	NO	MAB_0625	0.902254	-0.440836	0.736708	0.0446712	NO	NO	NO	MAB_0625	0.999949	-0.349823	0.78468	2.20332e-05	NO	NO	NO
MAB_0626	MAB_0626	4-hydroxy-2-oxovalerate aldolase	No	#N/A	#N/A	#N/A	0.972862	-0.0754365	0.949055	0.0119486	NO	NO	NO	MAB_0626	0.88914	-0.182581	0.881126	0.0510301	NO	NO	NO	MAB_0626	0.819966	-0.388713	0.76381	0.086204	NO	NO	NO	MAB_0626	0.999949	0.264548	1.20126	2.20332e-05	NO	NO	NO
MAB_0627c	MAB_0627c	Hypothetical protein	YES	0	0	NO	0.983947	0.290949	1.22344	0.00702835	NO	NO	NO	MAB_0627c	0.99706	-0.0321633	0.977953	0.0012787	NO	NO	NO	MAB_0627c	0.929426	1.34897	2.5473	0.0317854	NO	NO	NO	MAB_0627c	0.999949	1.38402	2.60994	2.20332e-05	NO	NO	NO
MAB_0629	MAB_0629	Hypothetical protein	No	#N/A	#N/A	#N/A	0.00895782	2.4118	5.3214	2.0478	YES	NO	YES	MAB_0629	0.754628	-0.553823	0.681212	0.122267	NO	NO	NO	MAB_0629	0.117806	-2.06855	0.238398	0.928833	NO	NO	NO	MAB_0629	0.999949	-0.470395	0.721767	2.20332e-05	NO	NO	NO
MAB_0631c	MAB_0631c	Putative cation antiporter subunit	YES	0	0	NO	0.949107	0.466264	1.38153	0.0226846	NO	NO	NO	MAB_0631c	0.939044	0.404072	1.32324	0.0273139	NO	NO	NO	MAB_0631c	0.919777	0.90002	1.86609	0.0363177	NO	NO	NO	MAB_0631c	0.999949	-0.344862	0.787383	2.20332e-05	NO	NO	NO
MAB_0632c	MAB_0632c	Putative cation antiporter subunit	No	#N/A	#N/A	#N/A	0.904684	-1.34785	0.392877	0.0435029	NO	NO	NO	MAB_0632c	0.984206	-0.25682	0.836931	0.00691383	NO	NO	NO	MAB_0632c	0.972394	0.623753	1.54088	0.0121576	NO	NO	NO	MAB_0632c	0.999949	-3.05446	0.12037	2.20332e-05	NO	NO	NO
MAB_0633c	MAB_0633c	Putative cation antiporter subunit	No	#N/A	#N/A	#N/A	0.857721	1.27841	2.42572	0.0666537	NO	NO	NO	MAB_0633c	0.9115	0.672181	1.59348	0.0402432	NO	NO	NO	MAB_0633c	0.993289	-0.270764	0.828881	0.00292432	NO	NO	NO	MAB_0633c	0.999949	-0.552798	0.681697	2.20332e-05	NO	NO	NO
MAB_0634c	MAB_0634c	Putative cation antiporter NADH dehydrogenase subunit	No	#N/A	#N/A	#N/A	0.908273	-0.70654	0.612788	0.0417837	NO	NO	NO	MAB_0634c	0.952442	-0.270389	0.829096	0.0211613	NO	NO	NO	MAB_0634c	0.972394	0.264903	1.20156	0.0121576	NO	NO	NO	MAB_0634c	0.999949	-0.29603	0.81449	2.20332e-05	NO	NO	NO
MAB_0636c	MAB_0636c	Putative cation antiporter NADH dehydrogenase subunit	YES	0	5	NO	0.959387	0.1845	1.13642	0.018006	NO	NO	NO	MAB_0636c	0.753605	0.573993	1.48864	0.122856	NO	NO	NO	MAB_0636c	0.972394	0.216452	1.16187	0.0121576	NO	NO	NO	MAB_0636c	0.999949	-0.230183	0.852527	2.20332e-05	NO	NO	NO
MAB_0637c	MAB_0637c	Putative conserved ATPase	No	#N/A	#N/A	#N/A	0.313655	0.903154	1.87015	0.503548	NO	NO	NO	MAB_0637c	0.726068	0.500289	1.4145	0.139022	NO	NO	NO	MAB_0637c	0.697761	1.03293	2.04618	0.156293	NO	NO	NO	MAB_0637c	0.999949	0.013234	1.00922	2.20332e-05	NO	NO	NO
MAB_0638c	MAB_0638c	Putative CDP-diacylglycerol--serine O-phosphatidyltransferase	No	#N/A	#N/A	#N/A	0.958859	0.27183	1.20734	0.0182452	NO	NO	NO	MAB_0638c	0.812274	0.588386	1.50356	0.0902972	NO	NO	NO	MAB_0638c	0.951895	0.313338	1.24258	0.0214112	NO	NO	NO	MAB_0638c	0.999949	0.315223	1.2442	2.20332e-05	NO	NO	NO
MAB_0639c	psd	Putative phosphatidylserine decarboxylase proenzyme	No	#N/A	#N/A	#N/A	0.994635	0.0232727	1.01626	0.00233632	NO	NO	NO	MAB_0639c	0.244407	1.35082	2.55056	0.611886	NO	NO	NO	MAB_0639c	0.360974	1.25842	2.39233	0.442524	NO	NO	NO	MAB_0639c	0.999949	1.42589	2.6868	2.20332e-05	NO	NO	NO
MAB_0640c	MAB_0640c	Probable molybdopterin biosynthesis protein MoeA	No	#N/A	#N/A	#N/A	0.968307	-0.114155	0.923923	0.0139871	NO	NO	NO	MAB_0640c	0.603864	0.5966	1.51215	0.219061	NO	NO	NO	MAB_0640c	0.962143	0.180144	1.133	0.0167605	NO	NO	NO	MAB_0640c	0.999949	-0.305652	0.809077	2.20332e-05	NO	NO	NO
MAB_0641	MAB_0641	Putative HAD-superfamily hydrolase	No	#N/A	#N/A	#N/A	0.924184	0.418088	1.33616	0.0342415	NO	NO	NO	MAB_0641	0.855401	-0.432204	0.741129	0.0678304	NO	NO	NO	MAB_0641	0.956734	-0.318748	0.801765	0.0192086	NO	NO	NO	MAB_0641	0.999949	-0.487012	0.713501	2.20332e-05	NO	NO	NO
MAB_0642	MAB_0642	Putative glyoxalase/bleomycin resistance protein	No	#N/A	#N/A	#N/A	0.845118	0.580887	1.49577	0.0730826	NO	NO	NO	MAB_0642	0.318243	-1.08116	0.472648	0.49724	NO	NO	NO	MAB_0642	0.751312	-0.945991	0.519073	0.12418	NO	NO	NO	MAB_0642	0.999949	-0.544998	0.685393	2.20332e-05	NO	NO	NO
MAB_0643	MAB_0643	Putative short-chain dehydrogenase/reductase	No	#N/A	#N/A	#N/A	0.861249	-0.314651	0.804045	0.0648714	NO	NO	NO	MAB_0643	0.884967	-0.203826	0.868245	0.0530728	NO	NO	NO	MAB_0643	0.997475	0.0234789	1.01641	0.00109807	NO	NO	NO	MAB_0643	0.999949	0.131885	1.09572	2.20332e-05	NO	NO	NO
MAB_0644c	MAB_0644c	hypothetical protein	No	#N/A	#N/A	#N/A	0.967362	-0.265446	0.831942	0.014411	NO	NO	NO	MAB_0644c	0.648865	1.80215	3.4874	0.187845	NO	NO	NO	MAB_0644c	0.744619	1.90083	3.73427	0.128066	NO	NO	NO	MAB_0644c	0.999949	1.46385	2.75843	2.20332e-05	NO	NO	NO
MAB_0645c	MAB_0645c	hypothetical protein	No	#N/A	#N/A	#N/A	0.822051	0.388583	1.30911	0.0851014	NO	NO	NO	MAB_0645c	0.939517	0.120884	1.0874	0.0270952	NO	NO	NO	MAB_0645c	0.956734	-0.165105	0.891864	0.0192086	NO	NO	NO	MAB_0645c	0.999949	0.140811	1.10252	2.20332e-05	NO	NO	NO
MAB_0646c	MAB_0646c	Putative short-chain dehydrogenase/reductase	No	#N/A	#N/A	#N/A	0.967362	0.54661	1.46065	0.014411	NO	NO	NO	MAB_0646c	0.915608	-0.716488	0.608577	0.0382905	NO	NO	NO	MAB_0646c	0.956734	0.440013	1.35662	0.0192086	NO	NO	NO	MAB_0646c	0.999949	-0.339475	0.790329	2.20332e-05	NO	NO	NO
MAB_0647	MAB_0647	Possible transcriptional regulatory protein TetR	YES	0	0	NO	0.935647	0.442528	1.35898	0.0288881	NO	NO	NO	MAB_0647	0.697264	-0.832643	0.5615	0.156603	NO	NO	NO	MAB_0647	0.851316	-0.645826	0.639127	0.0699092	NO	NO	NO	MAB_0647	0.999949	-0.251979	0.839743	2.20332e-05	NO	NO	NO
MAB_0648	MAB_0648	Hypothetical protein	No	#N/A	#N/A	#N/A	0.894951	0.497609	1.41187	0.0482006	NO	NO	NO	MAB_0648	0.844106	-0.404657	0.755416	0.0736029	NO	NO	NO	MAB_0648	0.982532	-0.115751	0.922902	0.00765352	NO	NO	NO	MAB_0648	0.999949	0.0254322	1.01778	2.20332e-05	NO	NO	NO
MAB_0649c	MAB_0649c	Putative monooxygenase	No	#N/A	#N/A	#N/A	0.968104	-0.257917	0.836294	0.014078	NO	NO	NO	MAB_0649c	0.955638	-0.179285	0.88314	0.0197066	NO	NO	NO	MAB_0649c	0.956734	-0.449958	0.732064	0.0192086	NO	NO	NO	MAB_0649c	0.999949	-0.857879	0.551763	2.20332e-05	NO	NO	NO
MAB_0651c	MAB_0651c	hypothetical protein	No	#N/A	#N/A	#N/A	0.909322	-0.221364	0.857754	0.0412822	NO	NO	NO	MAB_0651c	0.963089	0.0693647	1.04925	0.0163335	NO	NO	NO	MAB_0651c	0.934952	0.341292	1.26689	0.0292108	NO	NO	NO	MAB_0651c	0.999949	0.149881	1.10948	2.20332e-05	NO	NO	NO
MAB_0654	MAB_0654	hypothetical protein	No	#N/A	#N/A	#N/A	0.00633377	1.67592	3.19523	2.19834	YES	NO	YES	MAB_0654	0.224848	0.912645	1.88249	0.64811	NO	NO	NO	MAB_0654	0.99087	0.0821845	1.05862	0.00398316	NO	NO	NO	MAB_0654	0.999949	-0.518718	0.697992	2.20332e-05	NO	NO	NO
MAB_0655	MAB_0655	hypothetical protein	No	#N/A	#N/A	#N/A	0.00130022	2.76688	6.80635	2.88598	YES	NO	YES	MAB_0655	0.861275	-0.362826	0.77764	0.0648581	NO	NO	NO	MAB_0655	0.697761	-1.99594	0.250705	0.156293	NO	NO	NO	MAB_0655	0.999949	-0.303718	0.810162	2.20332e-05	NO	NO	NO
MAB_0656	MAB_0656	hypothetical protein	No	#N/A	#N/A	#N/A	5.73156e-07	2.16935	4.49822	6.24173	YES	NO	YES	MAB_0656	0.17975	0.851337	1.80417	0.745332	NO	NO	NO	MAB_0656	0.930328	-0.314287	0.804248	0.031364	NO	NO	NO	MAB_0656	0.999949	-0.0335298	0.977027	2.20332e-05	NO	NO	NO
MAB_0659	MAB_0659	Putative dioxygenase	No	#N/A	#N/A	#N/A	0.712781	1.15401	2.22531	0.147044	NO	NO	NO	MAB_0659	0.990058	0.04128	1.02903	0.00433958	NO	NO	NO	MAB_0659	0.972617	0.250946	1.18999	0.0120583	NO	NO	NO	MAB_0659	0.999949	0.080907	1.05768	2.20332e-05	NO	NO	NO
MAB_0660	MAB_0660	hypothetical protein	No	#N/A	#N/A	#N/A	0.983947	0.362135	1.28533	0.00702835	NO	NO	NO	MAB_0660	0.130288	7.79449	222.012	0.885096	NO	NO	NO	MAB_0660	0.574491	6.55901	94.2888	0.240717	NO	NO	NO	MAB_0660	0.985338	7.81702	225.506	0.00641486	NO	NO	NO
MAB_0661	MAB_0661	Putative long chain fatty acid-coA ligase	No	#N/A	#N/A	#N/A	0.865269	0.840976	1.79126	0.0628488	NO	NO	NO	MAB_0661	0.988502	0.0766339	1.05455	0.00502246	NO	NO	NO	MAB_0661	0.972394	-0.309657	0.806834	0.0121576	NO	NO	NO	MAB_0661	0.999949	-0.700214	0.615481	2.20332e-05	NO	NO	NO
MAB_0662	MAB_0662	hypothetical protein	No	#N/A	#N/A	#N/A	0.994635	0.158736	1.11631	0.00233632	NO	NO	NO	MAB_0662	0.670447	5.22839	37.489	0.173635	NO	NO	NO	MAB_0662	0.571876	6.60736	97.5018	0.242698	NO	NO	NO	MAB_0662	0.999949	6.65293	100.631	2.20332e-05	NO	NO	NO
MAB_0663	MAB_0663	Probable cyclic synthetase (peptide synthase)	No	#N/A	#N/A	#N/A	0.98165	-0.109214	0.927093	0.00804312	NO	NO	NO	MAB_0663	0.898732	0.298145	1.22956	0.0463698	NO	NO	NO	MAB_0663	0.89264	0.482108	1.39678	0.0493234	NO	NO	NO	MAB_0663	0.999949	0.799082	1.73999	2.20332e-05	NO	NO	NO
MAB_0665	MAB_0665	PE family protein	No	#N/A	#N/A	#N/A	0.967971	-0.248726	0.841639	0.0141376	NO	NO	NO	MAB_0665	0.732501	0.859499	1.81441	0.135192	NO	NO	NO	MAB_0665	0.919777	0.534894	1.44884	0.0363177	NO	NO	NO	MAB_0665	0.999949	0.530243	1.44417	2.20332e-05	NO	NO	NO
MAB_0666	MAB_0666	ESAT-6-like protein (10 kDa antigen)	No	#N/A	#N/A	#N/A	0.97163	-0.18273	0.881034	0.0124993	NO	NO	NO	MAB_0666	0.509083	-1.46729	0.361661	0.293211	NO	NO	NO	MAB_0666	0.933403	0.602267	1.5181	0.0299307	NO	NO	NO	MAB_0666	0.999949	-0.404167	0.755672	2.20332e-05	NO	NO	NO
MAB_0667	MAB_0667	Hypothetical heavy metal transport/detoxification protein	No	#N/A	#N/A	#N/A	0.862632	0.99888	1.99845	0.0641745	NO	NO	NO	MAB_0667	0.795369	1.37972	2.60218	0.0994311	NO	NO	NO	MAB_0667	0.899553	1.47312	2.77621	0.0459733	NO	NO	NO	MAB_0667	0.999949	2.28667	4.87928	2.20332e-05	NO	NO	NO
MAB_0668c	MAB_0668c	Probable O-methyltransferase OmT	YES	0	0	NO	0.968307	-0.50602	0.704162	0.0139871	NO	NO	NO	MAB_0668c	0.99154	-0.0841216	0.943359	0.00368981	NO	NO	NO	MAB_0668c	0.994691	0.328155	1.25541	0.00231181	NO	NO	NO	MAB_0668c	0.999949	-0.0261786	0.982018	2.20332e-05	NO	NO	NO
MAB_0669	MAB_0669	Hypothetical PPE-family protein	YES	0	6	YES	0.863395	-1.49076	0.355826	0.0637904	NO	NO	NO	MAB_0669	0.885001	-1.29696	0.406983	0.053056	NO	NO	NO	MAB_0669	0.934952	1.08312	2.11862	0.0292108	NO	NO	NO	MAB_0669	0.999949	0.567604	1.48206	2.20332e-05	NO	NO	NO
MAB_0672c	MAB_0672c	hypothetical protein	No	#N/A	#N/A	#N/A	0.924394	0.276459	1.21122	0.0341427	NO	NO	NO	MAB_0672c	0.878868	0.227263	1.17061	0.0560765	NO	NO	NO	MAB_0672c	0.990976	-0.108943	0.927267	0.00393673	NO	NO	NO	MAB_0672c	0.999949	0.0230314	1.01609	2.20332e-05	NO	NO	NO
MAB_0673	MAB_0673	Putative DNA-binding response regulator PhoP	No	#N/A	#N/A	#N/A	0.993832	0.018268	1.01274	0.00268714	NO	NO	NO	MAB_0673	0.584262	-0.47012	0.721904	0.233392	NO	NO	NO	MAB_0673	0.951895	-0.1644	0.8923	0.0214112	NO	NO	NO	MAB_0673	0.999949	0.211438	1.15784	2.20332e-05	NO	NO	NO
MAB_0674	MAB_0674	Putative sensor histidine kinase PhoR	No	#N/A	#N/A	#N/A	0.968307	0.0916429	1.06558	0.0139871	NO	NO	NO	MAB_0674	0.932517	0.157431	1.1153	0.0303431	NO	NO	NO	MAB_0674	0.73671	0.615931	1.53255	0.132703	NO	NO	NO	MAB_0674	0.999949	-0.289426	0.818228	2.20332e-05	NO	NO	NO
MAB_0676c	MAB_0676c	Hypothetical HIT-like (histidine triad) protein	No	#N/A	#N/A	#N/A	0.72737	-1.70326	0.307091	0.138245	NO	NO	NO	MAB_0676c	0.85362	-1.02701	0.490726	0.0687352	NO	NO	NO	MAB_0676c	0.937916	0.70344	1.62838	0.0278359	NO	NO	NO	MAB_0676c	0.999949	0.100365	1.07204	2.20332e-05	NO	NO	NO
MAB_0677c	MAB_0677c	Conserved hypothetical protein (amino acid metabolite efflux pump?)	No	#N/A	#N/A	#N/A	5.26935e-06	2.94651	7.70884	5.27824	YES	NO	YES	MAB_0677c	0.297315	1.31646	2.49055	0.526783	NO	NO	NO	MAB_0677c	0.439151	1.65412	3.14731	0.357386	NO	NO	NO	MAB_0677c	0.999949	1.78375	3.44321	2.20332e-05	NO	NO	NO
MAB_0678	MAB_0678	Probable transcriptional regulator, LysR family	No	#N/A	#N/A	#N/A	0.931762	0.336134	1.26237	0.0306952	NO	NO	NO	MAB_0678	0.638937	0.951364	1.9337	0.194542	NO	NO	NO	MAB_0678	0.899622	0.634373	1.55226	0.0459401	NO	NO	NO	MAB_0678	0.999949	0.0523333	1.03694	2.20332e-05	NO	NO	NO
MAB_0679c	MAB_0679c	Probable hydrolase	No	#N/A	#N/A	#N/A	0.958859	-0.142368	0.906031	0.0182452	NO	NO	NO	MAB_0679c	0.812274	0.348108	1.27289	0.0902972	NO	NO	NO	MAB_0679c	0.934952	0.378582	1.30006	0.0292108	NO	NO	NO	MAB_0679c	0.999949	-0.163369	0.892937	2.20332e-05	NO	NO	NO
MAB_0680c	MAB_0680c	hypothetical protein	YES	0	0	NO	0.908273	0.181248	1.13386	0.0417837	NO	NO	NO	MAB_0680c	0.988502	-0.0228084	0.984315	0.00502246	NO	NO	NO	MAB_0680c	0.874542	0.385744	1.30653	0.0582194	NO	NO	NO	MAB_0680c	0.999949	-0.212335	0.863139	2.20332e-05	NO	NO	NO
MAB_0681	MAB_0681	Putative HTH-type transcriptional regulator	No	#N/A	#N/A	#N/A	0.803562	-0.90442	0.534248	0.0949805	NO	NO	NO	MAB_0681	0.690928	-1.11654	0.461199	0.160567	NO	NO	NO	MAB_0681	0.923304	-0.785532	0.580138	0.0346555	NO	NO	NO	MAB_0681	0.999949	-0.25716	0.836733	2.20332e-05	NO	NO	NO
MAB_0682	purD	Probable phosphoribosylamine--glycine ligase (GarS)	No	#N/A	#N/A	#N/A	0.957833	-0.118581	0.921093	0.0187104	NO	NO	NO	MAB_0682	0.803613	0.303882	1.23446	0.094953	NO	NO	NO	MAB_0682	0.997475	-0.0345431	0.976341	0.00109807	NO	NO	NO	MAB_0682	0.999949	-0.388396	0.763978	2.20332e-05	NO	NO	NO
MAB_0683c	MAB_0683c	Hypothetical conserved membrane protein	No	#N/A	#N/A	#N/A	0.735537	-0.442754	0.735729	0.133395	NO	NO	NO	MAB_0683c	0.0720104	-1.11044	0.463151	1.1426	NO	NO	NO	MAB_0683c	0.788739	-0.623505	0.649092	0.103067	NO	NO	NO	MAB_0683c	0.999949	-0.845698	0.556442	2.20332e-05	NO	NO	NO
MAB_0684c	MAB_0684c	hypothetical protein	No	#N/A	#N/A	#N/A	0.746293	0.497664	1.41193	0.127091	NO	NO	NO	MAB_0684c	0.436611	0.887353	1.84978	0.359905	NO	NO	NO	MAB_0684c	0.708542	0.84108	1.79139	0.149634	NO	NO	NO	MAB_0684c	0.999949	0.809631	1.75276	2.20332e-05	NO	NO	NO
MAB_0685	MAB_0685	Possible aspartate aminotransferase AspB	No	#N/A	#N/A	#N/A	0.86554	0.58611	1.50119	0.062713	NO	NO	NO	MAB_0685	0.772935	-0.53372	0.690771	0.111857	NO	NO	NO	MAB_0685	0.892517	-0.560577	0.678031	0.0493833	NO	NO	NO	MAB_0685	0.999949	-0.699793	0.615661	2.20332e-05	NO	NO	NO
MAB_0686	MAB_0686	Putative transcription regulator, TetR family	No	#N/A	#N/A	#N/A	0.973187	-0.0658116	0.955408	0.0118036	NO	NO	NO	MAB_0686	0.693644	-0.356017	0.781319	0.158863	NO	NO	NO	MAB_0686	0.899727	-0.353012	0.782948	0.0458894	NO	NO	NO	MAB_0686	0.999949	-0.117566	0.921741	2.20332e-05	NO	NO	NO
MAB_0687	MAB_0687	adenylosuccinate lyase	No	#N/A	#N/A	#N/A	0.989435	-0.0242416	0.983337	0.0046128	NO	NO	NO	MAB_0687	0.70285	0.347906	1.27271	0.153138	NO	NO	NO	MAB_0687	0.867723	0.394477	1.31447	0.061619	NO	NO	NO	MAB_0687	0.999949	-0.49966	0.707274	2.20332e-05	NO	NO	NO
MAB_0689	purC	Probable phosphoribosylaminoimidazole-succinocarboxamide synthase PurC	No	#N/A	#N/A	#N/A	0.800653	-0.394251	0.760884	0.0965555	NO	NO	NO	MAB_0689	0.944209	-0.127452	0.915447	0.0249317	NO	NO	NO	MAB_0689	0.659502	-0.707824	0.612243	0.180784	NO	NO	NO	MAB_0689	0.999949	-1.51819	0.349123	2.20332e-05	NO	NO	NO
MAB_0690	MAB_0690	Probable protease II PrtB	No	#N/A	#N/A	#N/A	0.893036	0.241883	1.18253	0.049131	NO	NO	NO	MAB_0690	0.718856	0.428716	1.34604	0.143358	NO	NO	NO	MAB_0690	0.93523	0.296624	1.22827	0.0290814	NO	NO	NO	MAB_0690	0.999949	-0.138155	0.908681	2.20332e-05	NO	NO	NO
MAB_0692c	MAB_0692c	Probable sugar transporter	YES	0	6	YES	0.983947	-0.0561439	0.961832	0.00702835	NO	NO	NO	MAB_0692c	0.993303	0.0102893	1.00716	0.00291817	NO	NO	NO	MAB_0692c	0.918946	0.341915	1.26744	0.0367102	NO	NO	NO	MAB_0692c	0.999949	0.375391	1.29719	2.20332e-05	NO	NO	NO
MAB_0693	MAB_0693	Probable glutathione peroxidase	No	#N/A	#N/A	#N/A	0.98539	-0.0838305	0.943549	0.00639193	NO	NO	NO	MAB_0693	0.593245	-1.00231	0.499201	0.226766	NO	NO	NO	MAB_0693	0.877949	-0.710121	0.611269	0.0565309	NO	NO	NO	MAB_0693	0.999949	-1.66223	0.31595	2.20332e-05	NO	NO	NO
MAB_0694	MAB_0694	hypothetical protein	No	#N/A	#N/A	#N/A	0.948116	0.675459	1.5971	0.0231384	NO	NO	NO	MAB_0694	0.953682	0.417585	1.33569	0.0205964	NO	NO	NO	MAB_0694	0.952234	0.832688	1.781	0.0212561	NO	NO	NO	MAB_0694	0.999949	-4.81289	0.0355775	2.20332e-05	NO	NO	NO
MAB_0695	MAB_0695	Putative fumarate reductase/succinate dehydrogenase	No	#N/A	#N/A	#N/A	0.84323	-0.345515	0.787027	0.074054	NO	NO	NO	MAB_0695	0.788787	-0.321282	0.800358	0.10304	NO	NO	NO	MAB_0695	0.899553	-0.426125	0.744258	0.0459733	NO	NO	NO	MAB_0695	0.999949	-0.476166	0.718886	2.20332e-05	NO	NO	NO
MAB_0696c	MAB_0696c	Conserved hypothetical protein (beta-lactamase?)	No	#N/A	#N/A	#N/A	0.994635	-0.0163469	0.988733	0.00233632	NO	NO	NO	MAB_0696c	0.500369	0.706042	1.63132	0.30071	NO	NO	NO	MAB_0696c	0.889062	0.561905	1.47622	0.0510682	NO	NO	NO	MAB_0696c	0.999949	1.4113	2.65977	2.20332e-05	NO	NO	NO
MAB_0697	purS	hypothetical protein	No	#N/A	#N/A	#N/A	0.932849	-0.354465	0.78216	0.0301885	NO	NO	NO	MAB_0697	0.964244	0.155371	1.11371	0.0158132	NO	NO	NO	MAB_0697	0.933345	0.45509	1.37087	0.029958	NO	NO	NO	MAB_0697	0.999949	0.0301175	1.0211	2.20332e-05	NO	NO	NO
MAB_0698	purQ	Probable phosphoribosylformylglycinamidine synthase I	No	#N/A	#N/A	#N/A	0.968307	-0.0822934	0.944555	0.0139871	NO	NO	NO	MAB_0698	0.98487	-0.0277159	0.980972	0.00662107	NO	NO	NO	MAB_0698	0.922494	0.36028	1.28368	0.0350366	NO	NO	NO	MAB_0698	0.999949	-0.317637	0.802383	2.20332e-05	NO	NO	NO
MAB_0699c	MAB_0699c	Probable 29 kDa antigen CFP29 (Bacteriocin CFP29)	No	#N/A	#N/A	#N/A	0.95923	0.114462	1.08257	0.0180773	NO	NO	NO	MAB_0699c	0.827558	0.265002	1.20164	0.0822017	NO	NO	NO	MAB_0699c	0.79266	0.661296	1.5815	0.100913	NO	NO	NO	MAB_0699c	0.999949	-0.140657	0.907106	2.20332e-05	NO	NO	NO
MAB_0700c	MAB_0700c	Putative Dyp-type peroxidase	No	#N/A	#N/A	#N/A	0.944834	-0.192381	0.87516	0.0246447	NO	NO	NO	MAB_0700c	0.97295	0.0651421	1.04619	0.0119096	NO	NO	NO	MAB_0700c	0.892517	0.389272	1.30973	0.0493833	NO	NO	NO	MAB_0700c	0.999949	-0.407577	0.753889	2.20332e-05	NO	NO	NO
MAB_0701	MAB_0701	Probable M18-family aminopeptidase 2	No	#N/A	#N/A	#N/A	0.983947	0.0846401	1.06042	0.00702835	NO	NO	NO	MAB_0701	0.786662	-0.366189	0.775829	0.104212	NO	NO	NO	MAB_0701	0.994691	-0.0634299	0.956986	0.00231181	NO	NO	NO	MAB_0701	0.999949	0.0476487	1.03358	2.20332e-05	NO	NO	NO
MAB_0703c	MAB_0703c	hypothetical protein	No	#N/A	#N/A	#N/A	0.374392	-0.908406	0.532773	0.426673	NO	NO	NO	MAB_0703c	0.936301	0.156271	1.1144	0.0285847	NO	NO	NO	MAB_0703c	0.752856	0.724323	1.65213	0.123288	NO	NO	NO	MAB_0703c	0.999949	0.487499	1.40201	2.20332e-05	NO	NO	NO
MAB_0704c	MAB_0704c	Hypothetical protein	No	#N/A	#N/A	#N/A	0.845118	-0.56857	0.674285	0.0730826	NO	NO	NO	MAB_0704c	0.648398	0.970895	1.96006	0.188158	NO	NO	NO	MAB_0704c	0.712282	1.34882	2.54703	0.147348	NO	NO	NO	MAB_0704c	0.999949	0.391029	1.31133	2.20332e-05	NO	NO	NO
MAB_0705	MAB_0705	hypothetical protein	No	#N/A	#N/A	#N/A	0.681921	0.817926	1.76287	0.166266	NO	NO	NO	MAB_0705	0.934021	0.178461	1.13168	0.0296433	NO	NO	NO	MAB_0705	0.993289	0.0569748	1.04028	0.00292432	NO	NO	NO	MAB_0705	0.999949	-0.0423426	0.971077	2.20332e-05	NO	NO	NO
MAB_0706c	MAB_0706c	Hypothetical protein	No	#N/A	#N/A	#N/A	0.969298	-0.13227	0.912395	0.0135425	NO	NO	NO	MAB_0706c	0.993076	-0.0178606	0.987696	0.00301773	NO	NO	NO	MAB_0706c	0.779601	0.843466	1.79436	0.108127	NO	NO	NO	MAB_0706c	0.999949	-0.862108	0.550148	2.20332e-05	NO	NO	NO
MAB_0707	purL	Probable phosphoribosylformylglycinamidine synthase II PurL	No	#N/A	#N/A	#N/A	0.930468	-0.132349	0.912345	0.0312987	NO	NO	NO	MAB_0707	0.945766	-0.0842803	0.943255	0.0242162	NO	NO	NO	MAB_0707	0.932094	-0.243115	0.844919	0.0305401	NO	NO	NO	MAB_0707	0.999949	-0.0564113	0.961653	2.20332e-05	NO	NO	NO
MAB_0708	MAB_0708	hypothetical protein	No	#N/A	#N/A	#N/A	0.994709	0.0084696	1.00589	0.00230378	NO	NO	NO	MAB_0708	0.755242	0.336309	1.26252	0.121914	NO	NO	NO	MAB_0708	0.543936	0.736808	1.66648	0.264452	NO	NO	NO	MAB_0708	0.999949	0.567199	1.48164	2.20332e-05	NO	NO	NO
MAB_0709	MAB_0709	hypothetical protein	YES	0	0	NO	0.958859	0.307022	1.23715	0.0182452	NO	NO	NO	MAB_0709	0.768295	-0.71816	0.607872	0.114472	NO	NO	NO	MAB_0709	0.898751	-0.519047	0.697832	0.0463608	NO	NO	NO	MAB_0709	0.999949	-0.330553	0.795231	2.20332e-05	NO	NO	NO
MAB_0710	MAB_0710	hypothetical protein	No	#N/A	#N/A	#N/A	0.909322	0.250533	1.18965	0.0412822	NO	NO	NO	MAB_0710	0.984206	0.0460161	1.03241	0.00691383	NO	NO	NO	MAB_0710	0.826144	0.684779	1.60746	0.0829443	NO	NO	NO	MAB_0710	0.999949	0.253012	1.19169	2.20332e-05	NO	NO	NO
MAB_0711	MAB_0711	hypothetical protein	No	#N/A	#N/A	#N/A	0.958859	-0.258804	0.835781	0.0182452	NO	NO	NO	MAB_0711	0.988502	-0.056056	0.96189	0.00502246	NO	NO	NO	MAB_0711	0.293243	1.38742	2.6161	0.532773	NO	NO	NO	MAB_0711	0.999949	0.525644	1.43958	2.20332e-05	NO	NO	NO
MAB_0712c	MAB_0712c	hypothetical protein	No	#N/A	#N/A	#N/A	0.541409	1.12308	2.17812	0.266474	NO	NO	NO	MAB_0712c	0.966916	0.118175	1.08536	0.0146113	NO	NO	NO	MAB_0712c	0.899622	-0.630781	0.645827	0.0459401	NO	NO	NO	MAB_0712c	0.999949	-0.992072	0.502755	2.20332e-05	NO	NO	NO
MAB_0713	purF	Probable amidophosphoribosyltransferase PurF	No	#N/A	#N/A	#N/A	0.983947	0.0436633	1.03073	0.00702835	NO	NO	NO	MAB_0713	0.819091	0.20011	1.14879	0.0866676	NO	NO	NO	MAB_0713	0.951895	0.149761	1.10939	0.0214112	NO	NO	NO	MAB_0713	0.999949	-0.0858726	0.942215	2.20332e-05	NO	NO	NO
MAB_0714c	MAB_0714c	Hypothetical protein	No	#N/A	#N/A	#N/A	0.68309	-5.84074	0.0174486	0.165522	NO	NO	NO	MAB_0714c	0.516374	-6.80795	0.00892491	0.287035	NO	NO	NO	MAB_0714c	0.82812	-4.5688	0.042136	0.0819067	NO	NO	NO	MAB_0714c	0.999949	1.5097	2.8475	2.20332e-05	NO	NO	NO
MAB_0715c	MAB_0715c	Putative HTH-type transcriptional regulator AraC	YES	0	5	NO	0.555325	-1.6863	0.310723	0.255453	NO	NO	NO	MAB_0715c	0.819091	0.961696	1.9476	0.0866676	NO	NO	NO	MAB_0715c	0.664544	2.03621	4.10167	0.177476	NO	NO	NO	MAB_0715c	0.999949	1.58774	3.00578	2.20332e-05	NO	NO	NO
MAB_0717	MAB_0717	Probable dehydrogenase/reductase	YES	0	5	NO	0.983947	0.235994	1.17772	0.00702835	NO	NO	NO	MAB_0717	0.690615	-1.04831	0.483535	0.160764	NO	NO	NO	MAB_0717	0.997475	-0.0579324	0.96064	0.00109807	NO	NO	NO	MAB_0717	0.999949	1.31866	2.49435	2.20332e-05	NO	NO	NO
MAB_0718c	MAB_0718c	NAD-dependent epimerase/dehydratase	YES	0	0	NO	0.939431	-0.268782	0.83002	0.027135	NO	NO	NO	MAB_0718c	0.868878	-0.324405	0.798628	0.0610412	NO	NO	NO	MAB_0718c	0.997475	0.056717	1.0401	0.00109807	NO	NO	NO	MAB_0718c	0.999949	-0.151088	0.900571	2.20332e-05	NO	NO	NO
MAB_0719	MAB_0719	Putative oligopeptide ABC transporter, solute-binding protein	YES	0	0	NO	0.967971	-0.175254	0.885611	0.0141376	NO	NO	NO	MAB_0719	0.34385	-1.02137	0.492648	0.463631	NO	NO	NO	MAB_0719	0.908118	-0.560284	0.678169	0.0418576	NO	NO	NO	MAB_0719	0.999949	-0.648695	0.637857	2.20332e-05	NO	NO	NO
MAB_0720	MAB_0720	Probable oligopeptide ABC transporter, permease protein	No	#N/A	#N/A	#N/A	0.998533	0.00471697	1.00327	0.000637683	NO	NO	NO	MAB_0720	0.0861682	3.3683	10.3267	1.06465	NO	NO	NO	MAB_0720	0.157245	3.38582	10.4528	0.803424	NO	NO	NO	MAB_0720	0.999949	3.88429	14.7669	2.20332e-05	NO	NO	NO
MAB_0721	MAB_0721	Probable oligopeptide ABC transporter, permease protein	No	#N/A	#N/A	#N/A	0.909393	-0.673036	0.627186	0.0412484	NO	NO	NO	MAB_0721	0.672477	-1.17804	0.441953	0.172323	NO	NO	NO	MAB_0721	0.937213	-0.606564	0.656759	0.0281617	NO	NO	NO	MAB_0721	0.999949	-3.28205	0.102803	2.20332e-05	NO	NO	NO
MAB_0722	MAB_0722	Putative oligopeptide ABC transporter, ATP-binding protein	No	#N/A	#N/A	#N/A	0.878675	0.39427	1.31428	0.0561718	NO	NO	NO	MAB_0722	0.714178	0.584221	1.49923	0.146193	NO	NO	NO	MAB_0722	0.937819	0.330757	1.25767	0.0278808	NO	NO	NO	MAB_0722	0.999949	-0.317486	0.802467	2.20332e-05	NO	NO	NO
MAB_0724c	MAB_0724c	Putative amidase AmiC	YES	0	5	NO	0.980026	-0.124827	0.917114	0.00876229	NO	NO	NO	MAB_0724c	0.520805	1.23966	2.36144	0.283325	NO	NO	NO	MAB_0724c	0.8121	0.939384	1.91771	0.0903907	NO	NO	NO	MAB_0724c	0.999949	-2.16515	0.222959	2.20332e-05	NO	NO	NO
MAB_0726	MAB_0726	Conserved hypothetical protein (Rieske region)	No	#N/A	#N/A	#N/A	0.961583	0.184542	1.13646	0.0170131	NO	NO	NO	MAB_0726	0.834356	0.449535	1.3656	0.0786485	NO	NO	NO	MAB_0726	0.999447	0.000925348	1.00064	0.000240381	NO	NO	NO	MAB_0726	0.999949	0.997403	1.9964	2.20332e-05	NO	NO	NO
MAB_0727	MAB_0727	Putative dihydrodipicolinate reductase	No	#N/A	#N/A	#N/A	0.957833	0.199483	1.14829	0.0187104	NO	NO	NO	MAB_0727	0.894075	0.263462	1.20036	0.0486258	NO	NO	NO	MAB_0727	0.97506	-0.141606	0.906509	0.0109686	NO	NO	NO	MAB_0727	0.999949	-0.088838	0.94028	2.20332e-05	NO	NO	NO
MAB_0728	purM	Probable phosphoribosylformylglycinamidine cyclo-ligase PurM	No	#N/A	#N/A	#N/A	0.990911	-0.0240133	0.983493	0.00396538	NO	NO	NO	MAB_0728	0.0962784	-0.807786	0.571258	1.01647	NO	NO	NO	MAB_0728	0.482541	-0.805935	0.571991	0.316466	NO	NO	NO	MAB_0728	0.15621	-1.421	0.373454	0.80629	NO	NO	NO
MAB_0729c	MAB_0729c	hypothetical protein	YES	6	6	YES	0.98165	0.070861	1.05034	0.00804312	NO	NO	NO	MAB_0729c	0.252393	0.931016	1.90662	0.597922	NO	NO	NO	MAB_0729c	0.744619	0.629757	1.5473	0.128066	NO	NO	NO	MAB_0729c	0.999949	0.485805	1.40037	2.20332e-05	NO	NO	NO
MAB_0730c	MAB_0730c	Conserved hypothetical protein (glycine cleavage T-protein aminomethyl transferase?)	No	#N/A	#N/A	#N/A	0.803562	-0.37567	0.770748	0.0949805	NO	NO	NO	MAB_0730c	0.521264	-0.586671	0.665878	0.282943	NO	NO	NO	MAB_0730c	0.962636	-0.14435	0.904787	0.0165381	NO	NO	NO	MAB_0730c	0.999949	-0.614318	0.653238	2.20332e-05	NO	NO	NO
MAB_0731	MAB_0731	Probable aminotransferase, class IV	No	#N/A	#N/A	#N/A	0.516093	-0.832849	0.56142	0.287272	NO	NO	NO	MAB_0731	0.718985	-0.548938	0.683523	0.14328	NO	NO	NO	MAB_0731	0.736425	-0.95039	0.517492	0.132871	NO	NO	NO	MAB_0731	0.999949	-0.345321	0.787133	2.20332e-05	NO	NO	NO
MAB_0732c	MAB_0732c	hypothetical protein	YES	0	0	NO	0.738849	0.392157	1.31235	0.131444	NO	NO	NO	MAB_0732c	0.622663	0.421687	1.33949	0.205747	NO	NO	NO	MAB_0732c	0.998191	-0.0161911	0.98884	0.000786318	NO	NO	NO	MAB_0732c	0.999949	-0.0579809	0.960608	2.20332e-05	NO	NO	NO
MAB_0733	MAB_0733	hypothetical protein	YES	0	0	NO	0.949107	0.282029	1.2159	0.0226846	NO	NO	NO	MAB_0733	0.82144	-0.454767	0.729628	0.0854244	NO	NO	NO	MAB_0733	0.932827	-0.560428	0.678101	0.0301988	NO	NO	NO	MAB_0733	0.999949	-0.855458	0.55269	2.20332e-05	NO	NO	NO
MAB_0734	MAB_0734	hypothetical protein	No	#N/A	#N/A	#N/A	0.665568	-2.17514	0.22142	0.176807	NO	NO	NO	MAB_0734	0.715178	-2.26458	0.20811	0.145586	NO	NO	NO	MAB_0734	0.999447	0.0141357	1.00985	0.000240381	NO	NO	NO	MAB_0734	0.999949	-2.8018	0.143408	2.20332e-05	NO	NO	NO
MAB_0735	MAB_0735	Hypothetical protein	No	#N/A	#N/A	#N/A	0.952178	-1.5404	0.34379	0.0212816	NO	NO	NO	MAB_0735	0.913688	-1.5902	0.332126	0.0392021	NO	NO	NO	MAB_0735	0.964411	-0.980555	0.506785	0.0157381	NO	NO	NO	MAB_0735	0.999949	0.449393	1.36547	2.20332e-05	NO	NO	NO
MAB_0736	MAB_0736	Hypothetical protein	No	#N/A	#N/A	#N/A	0.612195	6.62234	98.5197	0.21311	NO	NO	NO	MAB_0736	0.582879	6.32197	80.0021	0.234422	NO	NO	NO	MAB_0736	0.877664	4.41122	21.277	0.0566718	NO	NO	NO	MAB_0736	0.63094	8.51081	364.763	0.200012	NO	NO	NO
MAB_0737c	MAB_0737c	hypothetical protein	YES	0	0	NO	0.755787	5.12716	34.9485	0.1216	NO	NO	NO	MAB_0737c	0.700547	4.80999	28.0512	0.154563	NO	NO	NO	MAB_0737c	0.671086	6.28601	78.033	0.173222	NO	NO	NO	MAB_0737c	0.999949	5.53989	46.5237	2.20332e-05	NO	NO	NO
MAB_0738	MAB_0738	Putative AraC-family transcriptional regulator	No	#N/A	#N/A	#N/A	0.287101	0.969632	1.95834	0.541965	NO	NO	NO	MAB_0738	0.976014	-0.0548609	0.962687	0.0105439	NO	NO	NO	MAB_0738	0.951895	0.257031	1.19502	0.0214112	NO	NO	NO	MAB_0738	0.999949	-0.468773	0.722579	2.20332e-05	NO	NO	NO
MAB_0739c	MAB_0739c	hypothetical protein	No	#N/A	#N/A	#N/A	0.909438	-0.267479	0.83077	0.0412271	NO	NO	NO	MAB_0739c	0.159074	-1.16149	0.447052	0.7984	NO	NO	NO	MAB_0739c	0.330372	-1.16447	0.446129	0.480996	NO	NO	NO	MAB_0739c	0.999949	-0.415392	0.749816	2.20332e-05	NO	NO	NO
MAB_0740c	MAB_0740c	Probable thiosulfate sulfurtransferase (CysA)	No	#N/A	#N/A	#N/A	0.105847	-0.695897	0.617325	0.975322	NO	NO	NO	MAB_0740c	0.249346	-0.568354	0.674386	0.603197	NO	NO	NO	MAB_0740c	0.68729	-0.468336	0.722798	0.16286	NO	NO	NO	MAB_0740c	0.999949	-0.0933855	0.937321	2.20332e-05	NO	NO	NO
MAB_0741c	MAB_0741c	hypothetical protein	No	#N/A	#N/A	#N/A	0.588005	0.887729	1.85026	0.230619	NO	NO	NO	MAB_0741c	0.478997	1.34289	2.53659	0.319668	NO	NO	NO	MAB_0741c	0.115177	2.39119	5.24589	0.938635	NO	NO	NO	MAB_0741c	0.999949	0.827231	1.77428	2.20332e-05	NO	NO	NO
MAB_0742c	MAB_0742c	Probable thioredoxin ThiX	No	#N/A	#N/A	#N/A	0.991	0.0652991	1.0463	0.00392621	NO	NO	NO	MAB_0742c	0.887818	0.54034	1.45431	0.0516761	NO	NO	NO	MAB_0742c	0.950665	0.552424	1.46655	0.0219727	NO	NO	NO	MAB_0742c	0.999949	0.629223	1.54673	2.20332e-05	NO	NO	NO
MAB_0743c	MAB_0743c	hypothetical protein	No	#N/A	#N/A	#N/A	0.818599	-0.500951	0.706641	0.0869289	NO	NO	NO	MAB_0743c	0.537804	-0.772495	0.585404	0.269376	NO	NO	NO	MAB_0743c	0.951176	-0.255813	0.837515	0.0217391	NO	NO	NO	MAB_0743c	0.999949	-0.0957203	0.935805	2.20332e-05	NO	NO	NO
MAB_0744	MAB_0744	Probable transcriptional regulatory protein	YES	0	0	NO	0.982294	-0.0584159	0.960318	0.00775856	NO	NO	NO	MAB_0744	0.68965	-0.527552	0.693731	0.161371	NO	NO	NO	MAB_0744	0.985356	-0.0996846	0.933237	0.0064069	NO	NO	NO	MAB_0744	0.999949	-0.59023	0.664237	2.20332e-05	NO	NO	NO
MAB_0745	mshD	Putative acetyltransferase	No	#N/A	#N/A	#N/A	0.967971	0.133902	1.09726	0.0141376	NO	NO	NO	MAB_0745	0.966238	0.09671	1.06933	0.0149161	NO	NO	NO	MAB_0745	0.95466	0.263238	1.20017	0.0201512	NO	NO	NO	MAB_0745	0.999949	0.184613	1.13651	2.20332e-05	NO	NO	NO
MAB_0746	MAB_0746	Putative phosphate ABC transporter, phosphate-binding protein	No	#N/A	#N/A	#N/A	0.898764	-0.38055	0.768145	0.0463541	NO	NO	NO	MAB_0746	0.782367	0.566397	1.48082	0.106589	NO	NO	NO	MAB_0746	0.894544	0.631474	1.54915	0.0483981	NO	NO	NO	MAB_0746	0.999949	0.441661	1.35817	2.20332e-05	NO	NO	NO
MAB_0747	MAB_0747	Putative phosphate ABC transporter, permease protein	YES	0	0	NO	0.904952	-0.438921	0.737686	0.0433747	NO	NO	NO	MAB_0747	0.84714	0.445886	1.36215	0.0720447	NO	NO	NO	MAB_0747	0.993289	0.106903	1.07691	0.00292432	NO	NO	NO	MAB_0747	0.999949	0.327038	1.25444	2.20332e-05	NO	NO	NO
MAB_0748	MAB_0748	Putative phosphate ABC transporter, permease protein	No	#N/A	#N/A	#N/A	0.959387	0.29225	1.22455	0.018006	NO	NO	NO	MAB_0748	0.845472	-0.569886	0.67367	0.072901	NO	NO	NO	MAB_0748	0.999447	0.0240893	1.01684	0.000240381	NO	NO	NO	MAB_0748	0.999949	0.0829713	1.0592	2.20332e-05	NO	NO	NO
MAB_0749	pstB	Probable phosphate import ABC transporter ATP-binding protein PstB	No	#N/A	#N/A	#N/A	0.76742	0.399489	1.31904	0.114967	NO	NO	NO	MAB_0749	0.36599	0.73988	1.67004	0.436531	NO	NO	NO	MAB_0749	0.541863	0.777085	1.71366	0.26611	NO	NO	NO	MAB_0749	0.999949	0.473246	1.38823	2.20332e-05	NO	NO	NO
MAB_0750	MAB_0750	Putative oxidoreductase	No	#N/A	#N/A	#N/A	0.968307	0.105209	1.07565	0.0139871	NO	NO	NO	MAB_0750	0.459468	-0.778432	0.583	0.337745	NO	NO	NO	MAB_0750	0.97243	-0.137287	0.909228	0.0121417	NO	NO	NO	MAB_0750	0.999949	-0.260232	0.834954	2.20332e-05	NO	NO	NO
MAB_0751c	MAB_0751c	Phosphate transport system protein PhoU	No	#N/A	#N/A	#N/A	0.556673	-0.856859	0.552153	0.2544	NO	NO	NO	MAB_0751c	0.520805	-0.627495	0.647299	0.283325	NO	NO	NO	MAB_0751c	0.972394	-0.164365	0.892321	0.0121576	NO	NO	NO	MAB_0751c	0.999949	-0.410914	0.752147	2.20332e-05	NO	NO	NO
MAB_0752c	MAB_0752c	Putative transcriptional regulator	YES	0	0	NO	0.829577	0.236723	1.17831	0.0811433	NO	NO	NO	MAB_0752c	0.492224	0.48747	1.40198	0.307838	NO	NO	NO	MAB_0752c	0.914098	0.316831	1.24559	0.0390074	NO	NO	NO	MAB_0752c	0.999949	0.589351	1.50457	2.20332e-05	NO	NO	NO
MAB_0753c	MAB_0753c	Probable tRNA-dihydrouridine synthase	No	#N/A	#N/A	#N/A	0.958859	-0.123037	0.918253	0.0182452	NO	NO	NO	MAB_0753c	0.290187	0.625351	1.54259	0.537322	NO	NO	NO	MAB_0753c	0.672485	0.665098	1.58568	0.172317	NO	NO	NO	MAB_0753c	0.999949	0.624156	1.54131	2.20332e-05	NO	NO	NO
MAB_0754c	MAB_0754c	Probable fatty acid desaturase	YES	0	5	NO	0.882774	0.199818	1.14855	0.0541505	NO	NO	NO	MAB_0754c	0.983494	0.0272784	1.01909	0.00722837	NO	NO	NO	MAB_0754c	0.95702	0.126701	1.09179	0.019079	NO	NO	NO	MAB_0754c	0.999949	0.441371	1.35789	2.20332e-05	NO	NO	NO
MAB_0755c	MAB_0755c	Hypothetical protein	No	#N/A	#N/A	#N/A	0.950697	0.500317	1.41452	0.0219579	NO	NO	NO	MAB_0755c	0.954791	0.236359	1.17802	0.0200917	NO	NO	NO	MAB_0755c	0.956734	-0.485799	0.714101	0.0192086	NO	NO	NO	MAB_0755c	0.999949	0.171075	1.1259	2.20332e-05	NO	NO	NO
MAB_0756c	MAB_0756c	hypothetical protein	YES	0	5	NO	0.881425	-0.482326	0.715823	0.0548149	NO	NO	NO	MAB_0756c	0.736126	0.606574	1.52264	0.133048	NO	NO	NO	MAB_0756c	0.864575	-0.789814	0.578419	0.0631974	NO	NO	NO	MAB_0756c	0.999949	1.48653	2.80214	2.20332e-05	NO	NO	NO
MAB_0757	MAB_0757	hypothetical protein	YES	0	0	NO	0.997582	0.00535674	1.00372	0.00105132	NO	NO	NO	MAB_0757	0.945766	0.20008	1.14876	0.0242162	NO	NO	NO	MAB_0757	0.995929	-0.0726621	0.950882	0.00177155	NO	NO	NO	MAB_0757	0.999949	0.147361	1.10754	2.20332e-05	NO	NO	NO
MAB_0759c	MAB_0759c	Putative dehydrogenase (3-hydroxybutyryl-CoA dehydrogenase FadB?)	YES	0	0	NO	0.883306	-0.353021	0.782943	0.0538889	NO	NO	NO	MAB_0759c	0.922122	-0.261334	0.834316	0.0352117	NO	NO	NO	MAB_0759c	0.937213	0.434082	1.35105	0.0281617	NO	NO	NO	MAB_0759c	0.999949	0.617593	1.53431	2.20332e-05	NO	NO	NO
MAB_0760c	MAB_0760c	hypothetical protein	YES	0	0	NO	0.556673	-0.823124	0.565217	0.2544	NO	NO	NO	MAB_0760c	0.990058	-0.0237068	0.983702	0.00433958	NO	NO	NO	MAB_0760c	0.998714	0.0348759	1.02447	0.000558662	NO	NO	NO	MAB_0760c	0.999949	0.678759	1.60076	2.20332e-05	NO	NO	NO
MAB_0761c	MAB_0761c	Putative 3-hydroxyacyl-CoA dehydrogenase	YES	0	6	YES	0.818599	-0.526532	0.694221	0.0869289	NO	NO	NO	MAB_0761c	0.76567	-0.509164	0.702629	0.115959	NO	NO	NO	MAB_0761c	0.957072	0.255969	1.19414	0.0190555	NO	NO	NO	MAB_0761c	0.999949	-0.440286	0.736989	2.20332e-05	NO	NO	NO
MAB_0762	MAB_0762	hypothetical protein	YES	0	0	NO	0.970061	0.16015	1.1174	0.0132011	NO	NO	NO	MAB_0762	0.812274	-0.579273	0.669301	0.0902972	NO	NO	NO	MAB_0762	0.995929	-0.0764291	0.948402	0.00177155	NO	NO	NO	MAB_0762	0.999949	-0.29506	0.815038	2.20332e-05	NO	NO	NO
MAB_0763c	MAB_0763c	Probable oxidoreductase	YES	0	5	NO	0.90066	-0.207024	0.866323	0.0454391	NO	NO	NO	MAB_0763c	0.616786	0.45338	1.36924	0.209865	NO	NO	NO	MAB_0763c	0.89264	0.389365	1.30982	0.0493234	NO	NO	NO	MAB_0763c	0.999949	0.616322	1.53296	2.20332e-05	NO	NO	NO
MAB_0764c	MAB_0764c	Hypothetical protein	No	#N/A	#N/A	#N/A	0.949107	0.477971	1.39278	0.0226846	NO	NO	NO	MAB_0764c	0.593245	1.32845	2.51132	0.226766	NO	NO	NO	MAB_0764c	0.717901	1.44596	2.72444	0.143935	NO	NO	NO	MAB_0764c	0.999949	1.3948	2.62952	2.20332e-05	NO	NO	NO
MAB_0765	MAB_0765	Hypothetical conserved integral membrane protein	No	#N/A	#N/A	#N/A	0.805464	-0.860841	0.550631	0.0939539	NO	NO	NO	MAB_0765	0.967049	0.225194	1.16893	0.0145514	NO	NO	NO	MAB_0765	0.926593	1.01854	2.02586	0.0331108	NO	NO	NO	MAB_0765	0.999949	0.575365	1.49005	2.20332e-05	NO	NO	NO
MAB_0766	MAB_0766	Hypothetical conserved integral membrane protein	No	#N/A	#N/A	#N/A	0.916133	-0.279661	0.823785	0.0380416	NO	NO	NO	MAB_0766	0.966916	0.0962078	1.06896	0.0146113	NO	NO	NO	MAB_0766	0.997475	0.0335258	1.02351	0.00109807	NO	NO	NO	MAB_0766	0.999949	-0.213691	0.862328	2.20332e-05	NO	NO	NO
MAB_0767c	MAB_0767c	Putative transcriptional regulator, AraC family	No	#N/A	#N/A	#N/A	0.969732	0.206117	1.15358	0.0133484	NO	NO	NO	MAB_0767c	0.536805	1.74355	3.34858	0.270183	NO	NO	NO	MAB_0767c	0.937819	1.17648	2.26025	0.0278808	NO	NO	NO	MAB_0767c	0.999949	-1.01607	0.49446	2.20332e-05	NO	NO	NO
MAB_0768	MAB_0768	hypothetical protein	YES	0	5	NO	0.557411	-0.495878	0.70913	0.253825	NO	NO	NO	MAB_0768	0.22199	-0.829483	0.562731	0.653666	NO	NO	NO	MAB_0768	0.999447	0.00946746	1.00658	0.000240381	NO	NO	NO	MAB_0768	0.999949	-0.119073	0.920779	2.20332e-05	NO	NO	NO
MAB_0769c	MAB_0769c	Hypothetical transcriptional regulator	No	#N/A	#N/A	#N/A	0.837098	-1.53388	0.345347	0.0772239	NO	NO	NO	MAB_0769c	0.648096	-1.29576	0.407322	0.18836	NO	NO	NO	MAB_0769c	0.972617	-0.474071	0.71993	0.0120583	NO	NO	NO	MAB_0769c	0.999949	0.302233	1.23305	2.20332e-05	NO	NO	NO
MAB_0770	MAB_0770	Conserved hypothetical protein (YbaK/prolyl-tRNA synthetase associated region)	YES	0	5	NO	0.959387	-0.493061	0.710516	0.018006	NO	NO	NO	MAB_0770	0.958594	-0.336743	0.791827	0.0183653	NO	NO	NO	MAB_0770	0.973808	-0.248652	0.841682	0.0115265	NO	NO	NO	MAB_0770	0.999949	-0.635748	0.643607	2.20332e-05	NO	NO	NO
MAB_0773	MAB_0773	Hypothetical protein	No	#N/A	#N/A	#N/A	0.604471	1.26514	2.4035	0.218625	NO	NO	NO	MAB_0773	0.810267	0.736376	1.66599	0.0913717	NO	NO	NO	MAB_0773	0.999447	-0.0511593	0.96516	0.000240381	NO	NO	NO	MAB_0773	0.999949	1.12818	2.18582	2.20332e-05	NO	NO	NO
MAB_0774c	MAB_0774c	Hypothetical protein	No	#N/A	#N/A	#N/A	0.98539	-0.305428	0.809202	0.00639193	NO	NO	NO	MAB_0774c	0.532198	6.19181	73.1006	0.273927	NO	NO	NO	MAB_0774c	0.275026	7.58061	191.422	0.560626	NO	NO	NO	MAB_0774c	0.999949	4.30458	19.7609	2.20332e-05	NO	NO	NO
MAB_0775	MAB_0775	Hypothetical protein	YES	0	5	NO	0.0542085	1.21899	2.32784	1.26593	NO	NO	NO	MAB_0775	0.778401	0.356715	1.28051	0.108797	NO	NO	NO	MAB_0775	0.97506	-0.115331	0.923171	0.0109686	NO	NO	NO	MAB_0775	0.999949	-0.342908	0.788451	2.20332e-05	NO	NO	NO
MAB_0776	MAB_0776	Hypothetical protein	No	#N/A	#N/A	#N/A	0.908273	0.492029	1.40642	0.0417837	NO	NO	NO	MAB_0776	0.79147	-0.591911	0.663464	0.101565	NO	NO	NO	MAB_0776	0.97506	-0.257674	0.836435	0.0109686	NO	NO	NO	MAB_0776	0.999949	-0.817213	0.567537	2.20332e-05	NO	NO	NO
MAB_0778	MAB_0778	Conserved hypothetical protein (lipoprotein LppU?)	No	#N/A	#N/A	#N/A	0.770934	-0.555181	0.680572	0.112983	NO	NO	NO	MAB_0778	0.17975	-1.22745	0.427071	0.745332	NO	NO	NO	MAB_0778	0.972443	-0.222291	0.857203	0.0121357	NO	NO	NO	MAB_0778	0.999949	-0.289369	0.81826	2.20332e-05	NO	NO	NO
MAB_0779	MAB_0779	Hypothetical protein	No	#N/A	#N/A	#N/A	0.843116	-0.457029	0.728485	0.0741126	NO	NO	NO	MAB_0779	0.988502	-0.0442003	0.969827	0.00502246	NO	NO	NO	MAB_0779	0.972394	-0.213464	0.862464	0.0121576	NO	NO	NO	MAB_0779	0.999949	0.277783	1.21233	2.20332e-05	NO	NO	NO
MAB_0780	MAB_0780	Hypothetical protein	No	#N/A	#N/A	#N/A	0.970061	-0.192809	0.874901	0.0132011	NO	NO	NO	MAB_0780	0.943656	-0.233948	0.850305	0.0251862	NO	NO	NO	MAB_0780	0.93523	-0.509343	0.702542	0.0290814	NO	NO	NO	MAB_0780	0.999949	-2.67028	0.157096	2.20332e-05	NO	NO	NO
MAB_0781	MAB_0781	Hypothetical protein	YES	5	5	NO	0.994635	-0.0321399	0.977969	0.00233632	NO	NO	NO	MAB_0781	0.633803	-1.01986	0.493165	0.198046	NO	NO	NO	MAB_0781	0.726247	-1.41516	0.374969	0.138916	NO	NO	NO	MAB_0781	0.999949	-0.944419	0.519639	2.20332e-05	NO	NO	NO
MAB_0782	MAB_0782	Hypothetical protein	No	#N/A	#N/A	#N/A	0.898455	-0.253214	0.839025	0.0465036	NO	NO	NO	MAB_0782	0.582245	-0.545705	0.685057	0.234894	NO	NO	NO	MAB_0782	0.957999	0.25357	1.19215	0.0186352	NO	NO	NO	MAB_0782	0.999949	0.106175	1.07637	2.20332e-05	NO	NO	NO
MAB_0785	MAB_0785	Hypothetical protein	No	#N/A	#N/A	#N/A	0.949107	-0.264346	0.832576	0.0226846	NO	NO	NO	MAB_0785	0.664601	0.836074	1.78519	0.177439	NO	NO	NO	MAB_0785	0.378654	1.27305	2.41672	0.421757	NO	NO	NO	MAB_0785	0.999949	1.02027	2.0283	2.20332e-05	NO	NO	NO
MAB_0786	MAB_0786	Hypothetical protein	No	#N/A	#N/A	#N/A	0.603885	1.47382	2.77757	0.219046	NO	NO	NO	MAB_0786	0.691313	1.23765	2.35815	0.160326	NO	NO	NO	MAB_0786	0.933403	1.18992	2.2814	0.0299307	NO	NO	NO	MAB_0786	0.999949	1.00978	2.0136	2.20332e-05	NO	NO	NO
MAB_0787	MAB_0787	Hypothetical protein	No	#N/A	#N/A	#N/A	0.961897	0.270031	1.20583	0.0168715	NO	NO	NO	MAB_0787	0.130706	2.88618	7.39309	0.883704	NO	NO	NO	MAB_0787	0.316312	2.55389	5.87215	0.499884	NO	NO	NO	MAB_0787	0.999949	2.55336	5.87001	2.20332e-05	NO	NO	NO
MAB_0788	MAB_0788	Hypothetical protein	YES	5	5	NO	0.651614	0.888562	1.85133	0.18601	NO	NO	NO	MAB_0788	0.83729	0.457498	1.37316	0.0771242	NO	NO	NO	MAB_0788	0.957072	-0.336185	0.792133	0.0190555	NO	NO	NO	MAB_0788	0.999949	-0.38497	0.765795	2.20332e-05	NO	NO	NO
MAB_0790	MAB_0790	Hypothetical protein	No	#N/A	#N/A	#N/A	0.994635	0.0247787	1.01732	0.00233632	NO	NO	NO	MAB_0790	0.937677	0.20269	1.15084	0.0279466	NO	NO	NO	MAB_0790	0.859451	-0.72212	0.606206	0.0657791	NO	NO	NO	MAB_0790	0.999949	0.207499	1.15468	2.20332e-05	NO	NO	NO
MAB_0791	MAB_0791	Hypothetical protein	YES	0	0	NO	0.869658	-0.561672	0.677516	0.0606516	NO	NO	NO	MAB_0791	0.988042	-0.052579	0.964211	0.00522468	NO	NO	NO	MAB_0791	0.937916	0.347606	1.27245	0.0278359	NO	NO	NO	MAB_0791	0.999949	0.0636027	1.04507	2.20332e-05	NO	NO	NO
MAB_0792	MAB_0792	Hypothetical protein	No	#N/A	#N/A	#N/A	0.897561	1.29742	2.45789	0.0469362	NO	NO	NO	MAB_0792	0.860594	-0.707003	0.612591	0.0652016	NO	NO	NO	MAB_0792	0.719164	-2.66864	0.157275	0.143172	NO	NO	NO	MAB_0792	0.999949	0.207738	1.15488	2.20332e-05	NO	NO	NO
MAB_0793	MAB_0793	Hypothetical protein	No	#N/A	#N/A	#N/A	0.895367	1.35703	2.56158	0.0479987	NO	NO	NO	MAB_0793	0.936366	0.522043	1.43599	0.0285542	NO	NO	NO	MAB_0793	0.97714	0.474755	1.38968	0.0100434	NO	NO	NO	MAB_0793	0.999949	0.55647	1.47067	2.20332e-05	NO	NO	NO
MAB_0794	MAB_0794	Hypothetical protein	No	#N/A	#N/A	#N/A	0.967362	-0.70497	0.613455	0.014411	NO	NO	NO	MAB_0794	0.771134	-1.95438	0.258033	0.11287	NO	NO	NO	MAB_0794	0.999447	0.0582849	1.04123	0.000240381	NO	NO	NO	MAB_0794	0.999949	-1.33222	0.397156	2.20332e-05	NO	NO	NO
MAB_0795	MAB_0795	Hypothetical protein	No	#N/A	#N/A	#N/A	0.968307	-0.129508	0.914143	0.0139871	NO	NO	NO	MAB_0795	0.809529	0.510542	1.42459	0.0917673	NO	NO	NO	MAB_0795	0.917321	0.63105	1.54869	0.0374787	NO	NO	NO	MAB_0795	0.999949	0.982494	1.97588	2.20332e-05	NO	NO	NO
MAB_0796c	MAB_0796c	Hypothetical protein	No	#N/A	#N/A	#N/A	0.53072	2.40421	5.29346	0.275135	NO	NO	NO	MAB_0796c	0.666499	1.04161	2.05852	0.1762	NO	NO	NO	MAB_0796c	0.928637	0.784321	1.72228	0.0321539	NO	NO	NO	MAB_0796c	0.999949	-0.981807	0.506345	2.20332e-05	NO	NO	NO
MAB_0797c	MAB_0797c	Hypothetical protein	No	#N/A	#N/A	#N/A	0.965968	0.164197	1.12054	0.0150371	NO	NO	NO	MAB_0797c	0.90009	-0.263344	0.833155	0.0457141	NO	NO	NO	MAB_0797c	0.82655	-0.637968	0.642618	0.0827311	NO	NO	NO	MAB_0797c	0.999949	-0.939529	0.521403	2.20332e-05	NO	NO	NO
MAB_0798c	MAB_0798c	Hypothetical protein	No	#N/A	#N/A	#N/A	0.93021	0.291889	1.22424	0.0314189	NO	NO	NO	MAB_0798c	0.9115	-0.235202	0.849566	0.0402432	NO	NO	NO	MAB_0798c	0.990976	0.0896843	1.06414	0.00393673	NO	NO	NO	MAB_0798c	0.999949	0.165357	1.12144	2.20332e-05	NO	NO	NO
MAB_0799c	MAB_0799c	Hypothetical protein	YES	0	6	YES	0.914168	-0.386383	0.765045	0.0389738	NO	NO	NO	MAB_0799c	0.932517	0.49329	1.40765	0.0303431	NO	NO	NO	MAB_0799c	0.951176	0.771328	1.70684	0.0217391	NO	NO	NO	MAB_0799c	0.999949	-0.0346638	0.976259	2.20332e-05	NO	NO	NO
MAB_0800	MAB_0800	Hypothetical protein	No	#N/A	#N/A	#N/A	0.695163	-0.475908	0.719014	0.157914	NO	NO	NO	MAB_0800	0.0204111	-0.938339	0.521833	1.69013	NO	NO	NO	MAB_0800	0.577041	-0.561101	0.677785	0.238794	NO	NO	NO	MAB_0800	0.999949	0.296054	1.22778	2.20332e-05	NO	NO	NO
MAB_0802	MAB_0802	Hypothetical protein	No	#N/A	#N/A	#N/A	0.00155728	8.47598	356.061	2.80763	YES	NO	YES	MAB_0802	0.782367	1.48289	2.79508	0.106589	NO	NO	NO	MAB_0802	0.937916	1.1593	2.23349	0.0278359	NO	NO	NO	MAB_0802	0.999949	2.30294	4.93462	2.20332e-05	NO	NO	NO
MAB_0803	MAB_0803	Hypothetical protein	No	#N/A	#N/A	#N/A	0.0693038	1.93368	3.82027	1.15924	NO	NO	NO	MAB_0803	0.525043	0.929833	1.90506	0.279805	NO	NO	NO	MAB_0803	0.88694	0.688818	1.61196	0.0521058	NO	NO	NO	MAB_0803	0.999949	0.665432	1.58604	2.20332e-05	NO	NO	NO
MAB_0804	MAB_0804	Hypothetical protein	No	#N/A	#N/A	#N/A	0.90486	-0.548237	0.683855	0.0434187	NO	NO	NO	MAB_0804	0.71571	1.04016	2.05646	0.145263	NO	NO	NO	MAB_0804	0.945505	0.700267	1.6248	0.0243363	NO	NO	NO	MAB_0804	0.999949	-0.151421	0.900363	2.20332e-05	NO	NO	NO
MAB_0805	MAB_0805	hypothetical protein	No	#N/A	#N/A	#N/A	0.991986	0.0352789	1.02475	0.0034946	NO	NO	NO	MAB_0805	0.856609	-0.329811	0.795641	0.0672173	NO	NO	NO	MAB_0805	0.900654	-0.475876	0.71903	0.0454422	NO	NO	NO	MAB_0805	0.999949	-0.830825	0.562208	2.20332e-05	NO	NO	NO
MAB_0806	MAB_0806	Hypothetical conserved lipoprotein LppR	No	#N/A	#N/A	#N/A	0.787435	1.07008	2.09955	0.103785	NO	NO	NO	MAB_0806	0.883011	0.544049	1.45806	0.0540341	NO	NO	NO	MAB_0806	0.932827	0.631099	1.54874	0.0301988	NO	NO	NO	MAB_0806	0.999949	1.30886	2.47746	2.20332e-05	NO	NO	NO
MAB_0807	MAB_0807	hypothetical protein	YES	0	0	NO	0.962272	0.285559	1.21888	0.0167024	NO	NO	NO	MAB_0807	0.94698	-0.249057	0.841446	0.0236593	NO	NO	NO	MAB_0807	0.951176	0.373085	1.29512	0.0217391	NO	NO	NO	MAB_0807	0.999949	0.462071	1.37752	2.20332e-05	NO	NO	NO
MAB_0808c	MAB_0808c	Hypothetical protein	No	#N/A	#N/A	#N/A	0.994635	-0.105329	0.929593	0.00233632	NO	NO	NO	MAB_0808c	0.990058	-0.144294	0.904822	0.00433958	NO	NO	NO	MAB_0808c	0.892517	-3.71637	0.0760784	0.0493833	NO	NO	NO	MAB_0808c	0.999949	0.302675	1.23343	2.20332e-05	NO	NO	NO
MAB_0809c	MAB_0809c	Conserved hypothetical PPE family protein	YES	0	0	NO	0.845118	-0.587582	0.665457	0.0730826	NO	NO	NO	MAB_0809c	0.140836	-1.46416	0.362445	0.851285	NO	NO	NO	MAB_0809c	0.993289	-0.0704684	0.952329	0.00292432	NO	NO	NO	MAB_0809c	0.999949	0.169061	1.12433	2.20332e-05	NO	NO	NO
MAB_0810c	MAB_0810c	Putative transcriptional regulator, GntR family	YES	0	0	NO	0.845118	0.544113	1.45812	0.0730826	NO	NO	NO	MAB_0810c	0.850156	0.428516	1.34585	0.0705015	NO	NO	NO	MAB_0810c	0.876948	0.681611	1.60393	0.0570261	NO	NO	NO	MAB_0810c	0.999949	-0.38245	0.767134	2.20332e-05	NO	NO	NO
MAB_0811	MAB_0811	Conserved hypothetical membrane protein (resistance to D-cycloserine?)	No	#N/A	#N/A	#N/A	0.930641	0.298461	1.22983	0.0312179	NO	NO	NO	MAB_0811	0.88914	0.300104	1.23123	0.0510301	NO	NO	NO	MAB_0811	0.918946	0.409886	1.32858	0.0367102	NO	NO	NO	MAB_0811	0.999949	0.39569	1.31557	2.20332e-05	NO	NO	NO
MAB_0812	MAB_0812	Putative transcriptional regulator, IclR	YES	0	0	NO	0.797909	0.646258	1.5651	0.0980466	NO	NO	NO	MAB_0812	0.795369	-0.47788	0.718032	0.0994311	NO	NO	NO	MAB_0812	0.861421	-0.514238	0.700163	0.0647846	NO	NO	NO	MAB_0812	0.999949	-0.0036351	0.997484	2.20332e-05	NO	NO	NO
MAB_0813c	MAB_0813c	Putative transcriptional regulator, IclR	No	#N/A	#N/A	#N/A	0.797909	-0.709559	0.611507	0.0980466	NO	NO	NO	MAB_0813c	0.864979	-0.392764	0.761669	0.0629946	NO	NO	NO	MAB_0813c	0.97506	-0.163514	0.892847	0.0109686	NO	NO	NO	MAB_0813c	0.999949	-1.09436	0.468343	2.20332e-05	NO	NO	NO
MAB_0815	MAB_0815	Putative amino acid permease	No	#N/A	#N/A	#N/A	0.822051	1.59945	3.03028	0.0851014	NO	NO	NO	MAB_0815	0.7357	-0.917226	0.529526	0.133299	NO	NO	NO	MAB_0815	0.937916	-0.571508	0.672913	0.0278359	NO	NO	NO	MAB_0815	0.999949	-0.087464	0.941176	2.20332e-05	NO	NO	NO
MAB_0816	MAB_0816	Probable glucose-methanol-choline oxidoreductase	No	#N/A	#N/A	#N/A	0.916133	-0.954026	0.51619	0.0380416	NO	NO	NO	MAB_0816	0.993738	-0.0400915	0.972593	0.00272807	NO	NO	NO	MAB_0816	0.482541	1.69102	3.22884	0.316466	NO	NO	NO	MAB_0816	0.999949	1.88678	3.69809	2.20332e-05	NO	NO	NO
MAB_0817	MAB_0817	Putative aldehyde dehydrogenase	No	#N/A	#N/A	#N/A	0.861249	-0.627381	0.647351	0.0648714	NO	NO	NO	MAB_0817	0.545528	1.30513	2.47105	0.263183	NO	NO	NO	MAB_0817	0.349716	1.65056	3.13955	0.456284	NO	NO	NO	MAB_0817	0.999949	1.88029	3.68148	2.20332e-05	NO	NO	NO
MAB_0818	MAB_0818	Probable tryptophan 2-monooxygenase	No	#N/A	#N/A	#N/A	0.894951	-0.682337	0.623155	0.0482006	NO	NO	NO	MAB_0818	0.605651	-1.2777	0.412453	0.217777	NO	NO	NO	MAB_0818	0.899553	-0.740185	0.598663	0.0459733	NO	NO	NO	MAB_0818	0.999949	-0.634814	0.644024	2.20332e-05	NO	NO	NO
MAB_0819	MAB_0819	Hypothetical carbon-nitrogen hydrolase family protein	No	#N/A	#N/A	#N/A	0.943899	0.664452	1.58497	0.0250744	NO	NO	NO	MAB_0819	0.700547	-1.18908	0.438584	0.154563	NO	NO	NO	MAB_0819	0.911035	-1.47999	0.358492	0.040465	NO	NO	NO	MAB_0819	0.999949	-2.12742	0.228866	2.20332e-05	NO	NO	NO
MAB_0820c	MAB_0820c	Probable NAD-glutamate dehydrogenase	YES	0	5	NO	0.651614	-0.959863	0.514106	0.18601	NO	NO	NO	MAB_0820c	0.907408	-0.389816	0.763227	0.0421974	NO	NO	NO	MAB_0820c	0.997475	0.0856	1.06113	0.00109807	NO	NO	NO	MAB_0820c	0.999949	0.0163346	1.01139	2.20332e-05	NO	NO	NO
MAB_0821	MAB_0821	Probable 4-aminobutyrate aminotransferase (GabT)	YES	0	0	NO	0.983947	0.0510466	1.03602	0.00702835	NO	NO	NO	MAB_0821	0.204273	0.934667	1.91145	0.689788	NO	NO	NO	MAB_0821	0.80257	0.600136	1.51586	0.0955172	NO	NO	NO	MAB_0821	0.999949	0.398543	1.31818	2.20332e-05	NO	NO	NO
MAB_0822	MAB_0822	Probable acyl-CoA dehydrogenase	No	#N/A	#N/A	#N/A	0.97254	-0.0890727	0.940127	0.0120925	NO	NO	NO	MAB_0822	0.989218	0.032027	1.02245	0.00470796	NO	NO	NO	MAB_0822	0.972394	-0.152087	0.899948	0.0121576	NO	NO	NO	MAB_0822	0.999949	-0.158457	0.895983	2.20332e-05	NO	NO	NO
MAB_0823	MAB_0823	Probable aldehyde dehydrogenase	No	#N/A	#N/A	#N/A	0.958859	0.212603	1.15878	0.0182452	NO	NO	NO	MAB_0823	0.859854	0.331887	1.25866	0.0655752	NO	NO	NO	MAB_0823	0.956734	-0.28415	0.821225	0.0192086	NO	NO	NO	MAB_0823	0.999949	-0.300217	0.81213	2.20332e-05	NO	NO	NO
MAB_0824	MAB_0824	Putative L-carnitine dehydratase	YES	0	5	NO	0.846277	0.385392	1.30621	0.0724875	NO	NO	NO	MAB_0824	0.693644	0.587587	1.50273	0.158863	NO	NO	NO	MAB_0824	0.97506	0.143929	1.10491	0.0109686	NO	NO	NO	MAB_0824	0.999949	0.422531	1.34028	2.20332e-05	NO	NO	NO
MAB_0825	MAB_0825	Hypothetical peptidase	No	#N/A	#N/A	#N/A	0.989435	0.0502476	1.03544	0.0046128	NO	NO	NO	MAB_0825	0.771894	-0.395537	0.760206	0.112442	NO	NO	NO	MAB_0825	0.972394	-0.154206	0.898627	0.0121576	NO	NO	NO	MAB_0825	0.999949	-0.733204	0.601567	2.20332e-05	NO	NO	NO
MAB_0827	MAB_0827	Hypothetical short-chain dehydrogenase/reductase	YES	0	0	NO	0.983947	0.0731039	1.05198	0.00702835	NO	NO	NO	MAB_0827	0.713358	0.538007	1.45197	0.146693	NO	NO	NO	MAB_0827	0.46633	0.997534	1.99658	0.331307	NO	NO	NO	MAB_0827	0.999949	1.59492	3.02077	2.20332e-05	NO	NO	NO
MAB_0829	MAB_0829	Putative oxidoreductase	No	#N/A	#N/A	#N/A	0.993832	-0.0465461	0.968252	0.00268714	NO	NO	NO	MAB_0829	0.691313	-1.03946	0.486508	0.160326	NO	NO	NO	MAB_0829	0.994958	-0.141081	0.906839	0.00219516	NO	NO	NO	MAB_0829	0.999949	0.893409	1.85756	2.20332e-05	NO	NO	NO
MAB_0830	MAB_0830	Probable NADH-dependent flavin oxidoreductase	YES	0	0	NO	0.869336	-0.4645	0.724722	0.0608125	NO	NO	NO	MAB_0830	0.579575	-0.942667	0.52027	0.236891	NO	NO	NO	MAB_0830	0.969912	-0.217663	0.859958	0.0132675	NO	NO	NO	MAB_0830	0.999949	-0.46381	0.725069	2.20332e-05	NO	NO	NO
MAB_0831	MAB_0831	hypothetical protein	YES	5	0	NO	0.56252	-0.805506	0.572161	0.249862	NO	NO	NO	MAB_0831	0.522904	-0.772481	0.58541	0.281578	NO	NO	NO	MAB_0831	0.463186	-0.872866	0.546061	0.334244	NO	NO	NO	MAB_0831	0.999949	-0.57972	0.669094	2.20332e-05	NO	NO	NO
MAB_0832	MAB_0832	Putative transcriptional regulator, TetR family	No	#N/A	#N/A	#N/A	0.923458	0.341659	1.26721	0.0345828	NO	NO	NO	MAB_0832	0.922122	0.175981	1.12973	0.0352117	NO	NO	NO	MAB_0832	0.728644	0.717193	1.64398	0.137484	NO	NO	NO	MAB_0832	0.999949	-1.06521	0.477905	2.20332e-05	NO	NO	NO
MAB_0833	MAB_0833	Short-chain dehydrogenase/reductase	No	#N/A	#N/A	#N/A	0.649118	0.975909	1.96688	0.187676	NO	NO	NO	MAB_0833	0.812274	0.539001	1.45297	0.0902972	NO	NO	NO	MAB_0833	0.939654	-0.460073	0.72695	0.0270321	NO	NO	NO	MAB_0833	0.999949	1.19043	2.28221	2.20332e-05	NO	NO	NO
MAB_0834	MAB_0834	Putative enoyl-CoA hydratase/isomerase	No	#N/A	#N/A	#N/A	0.672751	0.76517	1.69957	0.172146	NO	NO	NO	MAB_0834	0.598951	0.864598	1.82083	0.222608	NO	NO	NO	MAB_0834	0.624761	1.09753	2.13988	0.204286	NO	NO	NO	MAB_0834	0.999949	0.152173	1.11124	2.20332e-05	NO	NO	NO
MAB_0835c	MAB_0835c	Putative transcriptional regulator, TetR family	YES	0	5	NO	0.929631	1.24886	2.37654	0.0316893	NO	NO	NO	MAB_0835c	0.976395	-0.227137	0.854329	0.0103746	NO	NO	NO	MAB_0835c	0.972394	0.489226	1.40369	0.0121576	NO	NO	NO	MAB_0835c	0.999949	1.65581	3.151	2.20332e-05	NO	NO	NO
MAB_0836c	MAB_0836c	Putative enoyl-CoA hydratase/isomerase	No	#N/A	#N/A	#N/A	0.344504	-1.01619	0.494419	0.462806	NO	NO	NO	MAB_0836c	0.840423	0.476622	1.39148	0.0755023	NO	NO	NO	MAB_0836c	0.919777	0.537165	1.45112	0.0363177	NO	NO	NO	MAB_0836c	0.999949	0.590011	1.50526	2.20332e-05	NO	NO	NO
MAB_0838c	MAB_0838c	hypothetical protein	No	#N/A	#N/A	#N/A	0.983947	-0.262195	0.833818	0.00702835	NO	NO	NO	MAB_0838c	0.918914	0.923194	1.89631	0.036725	NO	NO	NO	MAB_0838c	0.577041	2.50559	5.67881	0.238794	NO	NO	NO	MAB_0838c	0.999949	0.424523	1.34213	2.20332e-05	NO	NO	NO
MAB_0840c	MAB_0840c	hypothetical protein	YES	0	6	YES	0.704905	-2.08178	0.236223	0.15187	NO	NO	NO	MAB_0840c	0.939517	0.882829	1.84399	0.0270952	NO	NO	NO	MAB_0840c	0.907147	1.65973	3.15957	0.0423223	NO	NO	NO	MAB_0840c	0.999949	3.20807	9.24114	2.20332e-05	NO	NO	NO
MAB_0841	MAB_0841	Hypothetical protein	YES	0	0	NO	0.443428	5.64552	50.0577	0.353177	NO	NO	NO	MAB_0841	0.378763	6.72974	106.134	0.421633	NO	NO	NO	MAB_0841	0.806323	5.50688	45.4711	0.0934907	NO	NO	NO	MAB_0841	0.999949	1.89714	3.72474	2.20332e-05	NO	NO	NO
MAB_0843	MAB_0843	Hypothetical protein	No	#N/A	#N/A	#N/A	0.70006	-2.32287	0.19987	0.154865	NO	NO	NO	MAB_0843	0.723132	-2.00248	0.249571	0.140782	NO	NO	NO	MAB_0843	0.921332	-1.28346	0.41081	0.035584	NO	NO	NO	MAB_0843	0.999949	0.748214	1.67971	2.20332e-05	NO	NO	NO
MAB_0844	MAB_0844	Hypothetical protein	No	#N/A	#N/A	#N/A	0.957992	0.989309	1.98523	0.0186381	NO	NO	NO	MAB_0844	0.936366	0.942139	1.92138	0.0285542	NO	NO	NO	MAB_0844	0.898751	2.37362	5.18241	0.0463608	NO	NO	NO	MAB_0844	0.999949	1.4241	2.68346	2.20332e-05	NO	NO	NO
MAB_0845	MAB_0845	Probable fatty-acid-CoA racemase Far	No	#N/A	#N/A	#N/A	0.991	-0.0289079	0.980162	0.00392621	NO	NO	NO	MAB_0845	0.720829	-0.3828	0.766948	0.142168	NO	NO	NO	MAB_0845	0.996993	-0.0458518	0.968718	0.00130776	NO	NO	NO	MAB_0845	0.999949	-0.490365	0.711845	2.20332e-05	NO	NO	NO
MAB_0846	MAB_0846	Putative lipase/esterase	No	#N/A	#N/A	#N/A	0.639879	-1.43178	0.370672	0.193902	NO	NO	NO	MAB_0846	0.814833	-0.819649	0.56658	0.0889312	NO	NO	NO	MAB_0846	0.892517	0.711325	1.63731	0.0493833	NO	NO	NO	MAB_0846	0.999949	-1.2705	0.414517	2.20332e-05	NO	NO	NO
MAB_0847c	MAB_0847c	Probable aminotransferase	YES	0	0	NO	0.948116	0.235108	1.17699	0.0231384	NO	NO	NO	MAB_0847c	0.856034	0.306693	1.23687	0.067509	NO	NO	NO	MAB_0847c	0.994691	0.0739314	1.05258	0.00231181	NO	NO	NO	MAB_0847c	0.999949	0.0586643	1.0415	2.20332e-05	NO	NO	NO
MAB_0848c	MAB_0848c	Hypothetical protein	No	#N/A	#N/A	#N/A	0.293891	1.93104	3.81331	0.531814	NO	NO	NO	MAB_0848c	0.735234	0.96304	1.94941	0.133574	NO	NO	NO	MAB_0848c	0.762702	1.33149	2.51662	0.117645	NO	NO	NO	MAB_0848c	0.999949	1.15273	2.22335	2.20332e-05	NO	NO	NO
MAB_0849c	MAB_0849c	hypothetical protein	YES	0	0	NO	0.968307	0.89827	1.86383	0.0139871	NO	NO	NO	MAB_0849c	0.650491	5.46212	44.0821	0.186758	NO	NO	NO	MAB_0849c	0.0798275	7.50735	181.943	1.09785	NO	NO	NO	MAB_0849c	0.981159	8.09647	273.704	0.00826078	NO	NO	NO
MAB_0850	MAB_0850	Probable acyl-coa thiolase FadA	YES	0	0	NO	0.897561	-0.227747	0.853967	0.0469362	NO	NO	NO	MAB_0850	0.912126	-0.136964	0.909431	0.0399453	NO	NO	NO	MAB_0850	0.937635	0.192666	1.14287	0.0279662	NO	NO	NO	MAB_0850	0.999949	-0.124551	0.917289	2.20332e-05	NO	NO	NO
MAB_0851	MAB_0851	Probable fatty oxidation protein FadB	No	#N/A	#N/A	#N/A	0.000595192	-1.20677	0.433238	3.22534	NO	YES	YES	MAB_0851	0.148233	-0.571773	0.672789	0.829056	NO	NO	NO	MAB_0851	0.877664	-0.279086	0.824113	0.0566718	NO	NO	NO	MAB_0851	0.999949	0.0354933	1.02491	2.20332e-05	NO	NO	NO
MAB_0852	MAB_0852	Possible conserved polyketide synthase associated protein PapA2	YES	0	0	NO	0.0235791	-1.50808	0.351579	1.62747	NO	YES	YES	MAB_0852	0.749115	-0.506696	0.703833	0.125452	NO	NO	NO	MAB_0852	0.753636	0.594037	1.50947	0.122838	NO	NO	NO	MAB_0852	0.999949	-1.01137	0.496075	2.20332e-05	NO	NO	NO
MAB_0853	MAB_0853	Probable esterase/lipase LipP	No	#N/A	#N/A	#N/A	0.478204	-1.2546	0.41911	0.320387	NO	NO	NO	MAB_0853	0.963341	-0.169791	0.888971	0.0162199	NO	NO	NO	MAB_0853	0.664544	0.880269	1.84072	0.177476	NO	NO	NO	MAB_0853	0.999949	0.846628	1.79829	2.20332e-05	NO	NO	NO
MAB_0854	MAB_0854	hypothetical protein	No	#N/A	#N/A	#N/A	0.797909	-2.36146	0.194594	0.0980466	NO	NO	NO	MAB_0854	0.990058	0.0588262	1.04162	0.00433958	NO	NO	NO	MAB_0854	0.68729	1.25771	2.39116	0.16286	NO	NO	NO	MAB_0854	0.999949	0.515314	1.42931	2.20332e-05	NO	NO	NO
MAB_0855	MAB_0855	Putative membrane protein, MmpL family	No	#N/A	#N/A	#N/A	0.328156	-1.0641	0.478272	0.483919	NO	NO	NO	MAB_0855	0.882393	-0.314073	0.804367	0.0543379	NO	NO	NO	MAB_0855	0.543936	0.86631	1.82299	0.264452	NO	NO	NO	MAB_0855	0.999949	-0.178102	0.883865	2.20332e-05	NO	NO	NO
MAB_0856c	MAB_0856c	Putative transcriptional regulator, TetR family (tetracyclin resistance)	No	#N/A	#N/A	#N/A	0.883462	0.606336	1.52239	0.0538122	NO	NO	NO	MAB_0856c	0.990058	-0.0340299	0.976688	0.00433958	NO	NO	NO	MAB_0856c	0.937213	0.521726	1.43567	0.0281617	NO	NO	NO	MAB_0856c	0.999949	-0.142739	0.905798	2.20332e-05	NO	NO	NO
MAB_0857	MAB_0857	Putative monooxygenase	YES	0	0	NO	0.958859	-0.208667	0.865337	0.0182452	NO	NO	NO	MAB_0857	0.876128	-0.378665	0.769149	0.0574323	NO	NO	NO	MAB_0857	0.957999	-0.271591	0.828406	0.0186352	NO	NO	NO	MAB_0857	0.999949	-0.420698	0.747063	2.20332e-05	NO	NO	NO
MAB_0858	MAB_0858	Hypothetical luciferase-like monooxygenase	No	#N/A	#N/A	#N/A	0.991	0.032773	1.02298	0.00392621	NO	NO	NO	MAB_0858	0.90009	0.218052	1.16316	0.0457141	NO	NO	NO	MAB_0858	0.899553	0.446574	1.3628	0.0459733	NO	NO	NO	MAB_0858	0.999949	-0.0880247	0.94081	2.20332e-05	NO	NO	NO
MAB_0859	MAB_0859	hypothetical protein	No	#N/A	#N/A	#N/A	0.661976	0.813609	1.7576	0.179158	NO	NO	NO	MAB_0859	0.996322	-0.00912874	0.993692	0.00160037	NO	NO	NO	MAB_0859	0.818134	-0.818459	0.567047	0.0871757	NO	NO	NO	MAB_0859	0.999949	-0.712704	0.610175	2.20332e-05	NO	NO	NO
MAB_0860c	MAB_0860c	Probable DNA helicase	No	#N/A	#N/A	#N/A	0.674376	0.550638	1.46473	0.171098	NO	NO	NO	MAB_0860c	0.90569	0.175687	1.1295	0.0430205	NO	NO	NO	MAB_0860c	0.972394	-0.17998	0.882716	0.0121576	NO	NO	NO	MAB_0860c	0.999949	-0.420263	0.747288	2.20332e-05	NO	NO	NO
MAB_0861	MAB_0861	hypothetical protein	No	#N/A	#N/A	#N/A	0.807773	0.514996	1.42899	0.0927109	NO	NO	NO	MAB_0861	0.504305	0.906225	1.87414	0.297307	NO	NO	NO	MAB_0861	0.956734	0.359334	1.28283	0.0192086	NO	NO	NO	MAB_0861	0.999949	0.662393	1.58271	2.20332e-05	NO	NO	NO
MAB_0862c	MAB_0862c	hypothetical protein	No	#N/A	#N/A	#N/A	0.967971	0.1107	1.07975	0.0141376	NO	NO	NO	MAB_0862c	0.966238	0.0839531	1.05992	0.0149161	NO	NO	NO	MAB_0862c	0.933403	0.387592	1.30821	0.0299307	NO	NO	NO	MAB_0862c	0.999949	0.19244	1.14269	2.20332e-05	NO	NO	NO
MAB_0863	MAB_0863	hypothetical protein	No	#N/A	#N/A	#N/A	0.751098	-1.10301	0.465545	0.124303	NO	NO	NO	MAB_0863	0.689261	-0.814449	0.568626	0.161616	NO	NO	NO	MAB_0863	0.972394	0.214708	1.16047	0.0121576	NO	NO	NO	MAB_0863	0.999949	0.764029	1.69823	2.20332e-05	NO	NO	NO
MAB_0864	moaC	Hypothetical molybdenum cofactor biosynthesis protein MoaC2	No	#N/A	#N/A	#N/A	0.878838	0.252716	1.19145	0.0560913	NO	NO	NO	MAB_0864	0.137536	0.842842	1.79358	0.861582	NO	NO	NO	MAB_0864	0.613252	0.949828	1.93164	0.212361	NO	NO	NO	MAB_0864	0.999949	0.733947	1.66318	2.20332e-05	NO	NO	NO
MAB_0865	MAB_0865	Probable molybdopterin biosynthesis protein Mog	No	#N/A	#N/A	#N/A	0.78392	0.627165	1.54453	0.105728	NO	NO	NO	MAB_0865	0.272275	1.27175	2.41454	0.564993	NO	NO	NO	MAB_0865	0.68729	1.12165	2.17596	0.16286	NO	NO	NO	MAB_0865	0.999949	0.0161715	1.01127	2.20332e-05	NO	NO	NO
MAB_0866	MAB_0866	Probable molybdopterin-converting factor subunit 2 (MoaE)	No	#N/A	#N/A	#N/A	0.990911	-0.0448242	0.969408	0.00396538	NO	NO	NO	MAB_0866	0.917907	0.233558	1.17573	0.0372012	NO	NO	NO	MAB_0866	0.940947	0.422284	1.34005	0.0264348	NO	NO	NO	MAB_0866	0.999949	-0.285394	0.820518	2.20332e-05	NO	NO	NO
MAB_0867c	MAB_0867c	Putative transferase	No	#N/A	#N/A	#N/A	0.958859	-0.17118	0.888116	0.0182452	NO	NO	NO	MAB_0867c	0.966238	0.108504	1.07811	0.0149161	NO	NO	NO	MAB_0867c	0.932827	0.426586	1.34405	0.0301988	NO	NO	NO	MAB_0867c	0.999949	0.942871	1.92235	2.20332e-05	NO	NO	NO
MAB_0868c	MAB_0868c	hypothetical protein	No	#N/A	#N/A	#N/A	0.916133	0.270395	1.20614	0.0380416	NO	NO	NO	MAB_0868c	0.9115	0.22581	1.16943	0.0402432	NO	NO	NO	MAB_0868c	0.733755	0.770657	1.70605	0.134449	NO	NO	NO	MAB_0868c	0.999949	0.662114	1.5824	2.20332e-05	NO	NO	NO
MAB_0869c	MAB_0869c	Probable resuscitation-promoting factor RpfA	YES	0	5	NO	0.166849	0.686626	1.60951	0.777676	NO	NO	NO	MAB_0869c	0.556479	0.380292	1.3016	0.254551	NO	NO	NO	MAB_0869c	0.826144	-0.374106	0.771583	0.0829443	NO	NO	NO	MAB_0869c	0.999949	-0.0529006	0.963996	2.20332e-05	NO	NO	NO
MAB_0870c	MAB_0870c	Putative molybdenum cofactor biosynthesis protein D2 (MoaD2) / thiamineS	No	#N/A	#N/A	#N/A	0.960084	-0.613676	0.653529	0.0176906	NO	NO	NO	MAB_0870c	0.939517	0.779083	1.71604	0.0270952	NO	NO	NO	MAB_0870c	0.926916	1.27238	2.41559	0.0329599	NO	NO	NO	MAB_0870c	0.999949	2.15279	4.44685	2.20332e-05	NO	NO	NO
MAB_0871c	moaA	Putative molybdenum cofactor biosynthesis protein A2	No	#N/A	#N/A	#N/A	0.894951	0.312625	1.24197	0.0482006	NO	NO	NO	MAB_0871c	0.7394	0.445614	1.36189	0.13112	NO	NO	NO	MAB_0871c	0.951895	0.277237	1.21187	0.0214112	NO	NO	NO	MAB_0871c	0.999949	0.0288636	1.02021	2.20332e-05	NO	NO	NO
MAB_0873	MAB_0873	hypothetical protein	YES	0	0	NO	0.727605	0.481254	1.39596	0.138104	NO	NO	NO	MAB_0873	0.999052	-0.00166695	0.998845	0.000411907	NO	NO	NO	MAB_0873	0.806944	-0.563055	0.676867	0.0931566	NO	NO	NO	MAB_0873	0.999949	-0.461409	0.726277	2.20332e-05	NO	NO	NO
MAB_0874c	MAB_0874c	hypothetical protein	No	#N/A	#N/A	#N/A	0.494974	0.795971	1.73625	0.305417	NO	NO	NO	MAB_0874c	0.937677	0.161252	1.11826	0.0279466	NO	NO	NO	MAB_0874c	0.951176	0.250193	1.18937	0.0217391	NO	NO	NO	MAB_0874c	0.999949	-0.11526	0.923216	2.20332e-05	NO	NO	NO
MAB_0875c	MAB_0875c	hypothetical protein	No	#N/A	#N/A	#N/A	0.450355	0.8334	1.78188	0.346445	NO	NO	NO	MAB_0875c	0.77627	0.364827	1.28773	0.109987	NO	NO	NO	MAB_0875c	0.934952	0.262332	1.19942	0.0292108	NO	NO	NO	MAB_0875c	0.999949	-0.0642765	0.956425	2.20332e-05	NO	NO	NO
MAB_0876	MAB_0876	hypothetical protein	No	#N/A	#N/A	#N/A	0.413677	0.599761	1.51547	0.383338	NO	NO	NO	MAB_0876	0.829433	0.303302	1.23397	0.0812186	NO	NO	NO	MAB_0876	0.93523	-0.363611	0.777217	0.0290814	NO	NO	NO	MAB_0876	0.999949	-0.410462	0.752382	2.20332e-05	NO	NO	NO
MAB_0877c	MAB_0877c	hypothetical protein	No	#N/A	#N/A	#N/A	0.943994	-0.146812	0.903244	0.0250309	NO	NO	NO	MAB_0877c	0.682197	0.364933	1.28782	0.16609	NO	NO	NO	MAB_0877c	0.554542	0.589367	1.50459	0.256065	NO	NO	NO	MAB_0877c	0.999949	0.326518	1.25398	2.20332e-05	NO	NO	NO
MAB_0878c	MAB_0878c	hypothetical protein	No	#N/A	#N/A	#N/A	0.797134	-1.69152	0.309601	0.0984688	NO	NO	NO	MAB_0878c	0.832411	-1.24788	0.421065	0.0796621	NO	NO	NO	MAB_0878c	0.97359	0.307181	1.23729	0.0116241	NO	NO	NO	MAB_0878c	0.999949	0.209622	1.15639	2.20332e-05	NO	NO	NO
MAB_0879	MAB_0879	Putative HTH-type transcriptional regulator MarR	No	#N/A	#N/A	#N/A	0.98165	-0.116974	0.92212	0.00804312	NO	NO	NO	MAB_0879	0.814833	0.366468	1.28919	0.0889312	NO	NO	NO	MAB_0879	0.726247	0.741466	1.67187	0.138916	NO	NO	NO	MAB_0879	0.999949	0.325576	1.25316	2.20332e-05	NO	NO	NO
MAB_0880	MAB_0880	hypothetical protein	No	#N/A	#N/A	#N/A	0.85	0.479803	1.39455	0.0705808	NO	NO	NO	MAB_0880	0.892184	-0.251148	0.840227	0.0495454	NO	NO	NO	MAB_0880	0.994691	0.0587272	1.04155	0.00231181	NO	NO	NO	MAB_0880	0.999949	-0.384663	0.765958	2.20332e-05	NO	NO	NO
MAB_0881	MAB_0881	Hypothetical tRNA/rRNA methyltransferase	YES	0	0	NO	0.941936	-0.273171	0.827498	0.0259784	NO	NO	NO	MAB_0881	0.717304	-0.61549	0.652708	0.144297	NO	NO	NO	MAB_0881	0.993188	0.0878626	1.06279	0.00296873	NO	NO	NO	MAB_0881	0.999949	-0.964782	0.512356	2.20332e-05	NO	NO	NO
MAB_0882	MAB_0882	hypothetical protein	No	#N/A	#N/A	#N/A	0.803562	-0.851218	0.554317	0.0949805	NO	NO	NO	MAB_0882	0.832794	0.734333	1.66363	0.0794624	NO	NO	NO	MAB_0882	0.726247	1.37298	2.59005	0.138916	NO	NO	NO	MAB_0882	0.999949	-0.572437	0.67248	2.20332e-05	NO	NO	NO
MAB_0883c	MAB_0883c	hypothetical protein	YES	0	5	NO	0.281815	0.590184	1.50544	0.550036	NO	NO	NO	MAB_0883c	0.0030134	0.948245	1.92952	2.52094	NO	NO	NO	MAB_0883c	0.919777	0.351554	1.27593	0.0363177	NO	NO	NO	MAB_0883c	0.999949	0.702622	1.62746	2.20332e-05	NO	NO	NO
MAB_0884c	MAB_0884c	Hypothetical protein	No	#N/A	#N/A	#N/A	0.00137018	1.15048	2.21988	2.86322	YES	NO	YES	MAB_0884c	0.0724985	0.891396	1.85497	1.13967	NO	NO	NO	MAB_0884c	0.972394	0.123744	1.08956	0.0121576	NO	NO	NO	MAB_0884c	0.999949	0.216709	1.16208	2.20332e-05	NO	NO	NO
MAB_0886c	MAB_0886c	Hypothetical protein	YES	0	0	NO	0.738849	-0.760962	0.590103	0.131444	NO	NO	NO	MAB_0886c	0.813489	-0.653978	0.635526	0.0896483	NO	NO	NO	MAB_0886c	0.80257	-1.13963	0.453876	0.0955172	NO	NO	NO	MAB_0886c	0.999949	-1.6822	0.311608	2.20332e-05	NO	NO	NO
MAB_0887c	MAB_0887c	hypothetical protein	No	#N/A	#N/A	#N/A	0.923458	-0.972864	0.509494	0.0345828	NO	NO	NO	MAB_0887c	0.817953	1.02599	2.03636	0.0872714	NO	NO	NO	MAB_0887c	0.945505	0.772262	1.70795	0.0243363	NO	NO	NO	MAB_0887c	0.999949	0.236172	1.17786	2.20332e-05	NO	NO	NO
MAB_0888c	MAB_0888c	Putative fumarylacetoacetase	No	#N/A	#N/A	#N/A	0.958859	-0.406739	0.754327	0.0182452	NO	NO	NO	MAB_0888c	0.881495	1.01798	2.02508	0.0547804	NO	NO	NO	MAB_0888c	0.932827	2.54438	5.83358	0.0301988	NO	NO	NO	MAB_0888c	0.999949	2.46312	5.51406	2.20332e-05	NO	NO	NO
MAB_0889c	MAB_0889c	hypothetical protein	No	#N/A	#N/A	#N/A	0.991986	0.13047	1.09465	0.0034946	NO	NO	NO	MAB_0889c	0.943414	0.763521	1.69763	0.0252975	NO	NO	NO	MAB_0889c	0.998191	0.11457	1.08265	0.000786318	NO	NO	NO	MAB_0889c	0.999949	1.39505	2.62997	2.20332e-05	NO	NO	NO
MAB_0890c	MAB_0890c	Putative homogentisate 1,2-dioxygenase	No	#N/A	#N/A	#N/A	0.960544	-0.835975	0.560204	0.0174827	NO	NO	NO	MAB_0890c	0.955071	-0.639031	0.642144	0.0199643	NO	NO	NO	MAB_0890c	0.967382	0.880201	1.84063	0.0144018	NO	NO	NO	MAB_0890c	0.999949	1.66609	3.17354	2.20332e-05	NO	NO	NO
MAB_0891c	MAB_0891c	Putative HTH-type transcriptional regulator MarR	No	#N/A	#N/A	#N/A	0.967971	-0.189882	0.876677	0.0141376	NO	NO	NO	MAB_0891c	0.955842	0.177934	1.13126	0.0196139	NO	NO	NO	MAB_0891c	0.972394	0.252143	1.19098	0.0121576	NO	NO	NO	MAB_0891c	0.999949	-0.45981	0.727082	2.20332e-05	NO	NO	NO
MAB_0892c	MAB_0892c	Putative transcriptional regulator, AsnC family	No	#N/A	#N/A	#N/A	0.952646	0.356911	1.28068	0.0210685	NO	NO	NO	MAB_0892c	0.804959	0.65728	1.57711	0.0942265	NO	NO	NO	MAB_0892c	0.937819	-0.591433	0.663683	0.0278808	NO	NO	NO	MAB_0892c	0.999949	-0.293947	0.815667	2.20332e-05	NO	NO	NO
MAB_0893	MAB_0893	4-hydroxyphenylpyruvate dioxygenase	YES	0	0	NO	0.744609	-0.839858	0.558699	0.128072	NO	NO	NO	MAB_0893	0.76244	0.977879	1.96957	0.117795	NO	NO	NO	MAB_0893	0.877664	1.17225	2.25362	0.0566718	NO	NO	NO	MAB_0893	0.999949	0.180893	1.13359	2.20332e-05	NO	NO	NO
MAB_0898	MAB_0898	Probable transcriptional regulator, AsnC family	YES	0	0	NO	0.951807	-0.437352	0.738489	0.0214511	NO	NO	NO	MAB_0898	0.814907	1.25582	2.38803	0.0888919	NO	NO	NO	MAB_0898	0.997475	0.157211	1.11513	0.00109807	NO	NO	NO	MAB_0898	0.999949	1.82638	3.54645	2.20332e-05	NO	NO	NO
MAB_0899c	MAB_0899c	Possible ethyl tert-butyl ether degradation protein EthD	No	#N/A	#N/A	#N/A	0.38075	1.82307	3.53834	0.41936	NO	NO	NO	MAB_0899c	0.582879	2.07957	4.22683	0.234422	NO	NO	NO	MAB_0899c	0.498642	2.65729	6.30849	0.302211	NO	NO	NO	MAB_0899c	0.999949	0.740776	1.67107	2.20332e-05	NO	NO	NO
MAB_0901c	MAB_0901c	Putative transcriptional regulator, TetR family	No	#N/A	#N/A	#N/A	0.753359	0.869082	1.8265	0.122998	NO	NO	NO	MAB_0901c	0.453267	1.37459	2.59295	0.343646	NO	NO	NO	MAB_0901c	0.335686	1.55329	2.93486	0.474067	NO	NO	NO	MAB_0901c	0.999949	0.749852	1.68162	2.20332e-05	NO	NO	NO
MAB_0906	MAB_0906	Putative phenylacetic acid degradation protein PaaA/phenylacetate-CoA oxygenase, PaaG subunit	YES	0	6	YES	0.00390891	1.56388	2.95647	2.40794	YES	NO	YES	MAB_0906	0.650491	2.75085	6.73114	0.186758	NO	NO	NO	MAB_0906	0.659502	3.67606	12.7822	0.180784	NO	NO	NO	MAB_0906	0.999949	0.937836	1.91565	2.20332e-05	NO	NO	NO
MAB_0908	MAB_0908	Putative phenylacetic acid degradation protein PaaC/phenylacetate-CoA oxygenase, PaaI subunit	No	#N/A	#N/A	#N/A	0.994635	0.0342511	1.02403	0.00233632	NO	NO	NO	MAB_0908	0.178521	3.44172	10.8658	0.74831	NO	NO	NO	MAB_0908	0.0934164	4.1237	17.4324	1.02958	NO	NO	NO	MAB_0908	0.999949	2.32723	5.0184	2.20332e-05	NO	NO	NO
MAB_0912	MAB_0912	hypothetical protein	No	#N/A	#N/A	#N/A	0.8094	0.565278	1.47967	0.0918367	NO	NO	NO	MAB_0912	0.648911	0.750333	1.68218	0.187815	NO	NO	NO	MAB_0912	0.09865	1.75219	3.36869	1.0059	NO	NO	NO	MAB_0912	0.999949	-0.0324939	0.977729	2.20332e-05	NO	NO	NO
MAB_0913c	MAB_0913c	Pyridine nucleotide-disulphide oxidoreductase family	No	#N/A	#N/A	#N/A	0.968307	-0.170885	0.888298	0.0139871	NO	NO	NO	MAB_0913c	0.940882	-0.2393	0.847156	0.0264649	NO	NO	NO	MAB_0913c	0.930328	-0.528719	0.69317	0.031364	NO	NO	NO	MAB_0913c	0.999949	-1.25758	0.418244	2.20332e-05	NO	NO	NO
MAB_0914c	MAB_0914c	Probable ferredoxin	No	#N/A	#N/A	#N/A	0.983947	-0.484382	0.714803	0.00702835	NO	NO	NO	MAB_0914c	0.832794	-2.31403	0.201098	0.0794624	NO	NO	NO	MAB_0914c	0.95702	-0.945235	0.519345	0.019079	NO	NO	NO	MAB_0914c	0.999949	-0.662618	0.631731	2.20332e-05	NO	NO	NO
MAB_0915c	MAB_0915c	Probable 2-hydroxyhepta-2,4-diene-1, 7-dioateisomerase	No	#N/A	#N/A	#N/A	0.952646	0.340302	1.26602	0.0210685	NO	NO	NO	MAB_0915c	0.782367	0.752973	1.68526	0.106589	NO	NO	NO	MAB_0915c	0.998714	0.0695699	1.0494	0.000558662	NO	NO	NO	MAB_0915c	0.999949	-0.190385	0.876372	2.20332e-05	NO	NO	NO
MAB_0916c	MAB_0916c	Putative polysaccharide deacetylase	No	#N/A	#N/A	#N/A	0.768111	0.789141	1.72805	0.114576	NO	NO	NO	MAB_0916c	0.257573	1.96588	3.9065	0.589099	NO	NO	NO	MAB_0916c	0.956653	0.650115	1.56929	0.0192456	NO	NO	NO	MAB_0916c	0.999949	0.298647	1.22999	2.20332e-05	NO	NO	NO
MAB_0917c	MAB_0917c	Probable cytochrome P450	YES	0	0	NO	0.988213	-0.0907577	0.939029	0.00514952	NO	NO	NO	MAB_0917c	0.743806	-0.884472	0.541686	0.12854	NO	NO	NO	MAB_0917c	0.937916	-0.547115	0.684387	0.0278359	NO	NO	NO	MAB_0917c	0.999949	-0.577912	0.669933	2.20332e-05	NO	NO	NO
MAB_0918c	MAB_0918c	Possible triacylglycerol lipase	No	#N/A	#N/A	#N/A	0.9626	-0.496999	0.708579	0.0165541	NO	NO	NO	MAB_0918c	0.943414	0.542691	1.45669	0.0252975	NO	NO	NO	MAB_0918c	0.97506	0.360451	1.28383	0.0109686	NO	NO	NO	MAB_0918c	0.999949	-0.776081	0.583951	2.20332e-05	NO	NO	NO
MAB_0919	MAB_0919	hypothetical protein	No	#N/A	#N/A	#N/A	0.994709	-0.0474246	0.967662	0.00230378	NO	NO	NO	MAB_0919	0.952871	-0.369828	0.773875	0.0209659	NO	NO	NO	MAB_0919	0.934952	0.554975	1.46914	0.0292108	NO	NO	NO	MAB_0919	0.999949	0.903494	1.87059	2.20332e-05	NO	NO	NO
MAB_0920	MAB_0920	Putative repressor in the phenylacetic acid catabolism	YES	0	5	NO	0.948116	0.315697	1.24461	0.0231384	NO	NO	NO	MAB_0920	0.950051	0.188478	1.13956	0.0222533	NO	NO	NO	MAB_0920	0.952234	-0.424568	0.745062	0.0212561	NO	NO	NO	MAB_0920	0.999949	-0.00194627	0.998652	2.20332e-05	NO	NO	NO
MAB_0923c	MAB_0923c	hypothetical protein	No	#N/A	#N/A	#N/A	0.799318	-0.966905	0.511602	0.0972805	NO	NO	NO	MAB_0923c	0.960955	-0.240215	0.846619	0.0172968	NO	NO	NO	MAB_0923c	0.994691	0.127406	1.09233	0.00231181	NO	NO	NO	MAB_0923c	0.999949	0.0198041	1.01382	2.20332e-05	NO	NO	NO
MAB_0924c	MAB_0924c	Putative organic hydroperoxide resistance protein/OsmC-like protein	No	#N/A	#N/A	#N/A	0.662454	1.08941	2.12788	0.178844	NO	NO	NO	MAB_0924c	0.440554	1.35679	2.56115	0.356	NO	NO	NO	MAB_0924c	0.899553	1.39584	2.63141	0.0459733	NO	NO	NO	MAB_0924c	0.999949	0.958708	1.94357	2.20332e-05	NO	NO	NO
MAB_0926	MAB_0926	Probable glycosyltransferase	No	#N/A	#N/A	#N/A	0.892794	-2.94868	0.129526	0.0492489	NO	NO	NO	MAB_0926	0.744264	-3.29016	0.102227	0.128273	NO	NO	NO	MAB_0926	0.994691	0.299334	1.23058	0.00231181	NO	NO	NO	MAB_0926	0.999949	0.636948	1.55504	2.20332e-05	NO	NO	NO
MAB_0927	MAB_0927	Probable glycosyltransferase	No	#N/A	#N/A	#N/A	0.791314	-2.61506	0.163225	0.101651	NO	NO	NO	MAB_0927	0.754628	-2.56842	0.168589	0.122267	NO	NO	NO	MAB_0927	0.994691	-0.309023	0.807188	0.00231181	NO	NO	NO	MAB_0927	0.999949	1.75893	3.38446	2.20332e-05	NO	NO	NO
MAB_0928c	serC	Putative phosphoserine aminotransferase	No	#N/A	#N/A	#N/A	0.604533	0.523249	1.43719	0.21858	NO	NO	NO	MAB_0928c	0.648398	0.419117	1.33711	0.188158	NO	NO	NO	MAB_0928c	0.919777	0.287603	1.22061	0.0363177	NO	NO	NO	MAB_0928c	0.999949	0.140093	1.10198	2.20332e-05	NO	NO	NO
MAB_0929	MAB_0929	hypothetical protein	YES	0	0	NO	0.19896	-0.984718	0.505324	0.701235	NO	NO	NO	MAB_0929	0.409875	-0.817951	0.567247	0.387349	NO	NO	NO	MAB_0929	0.889062	-0.448723	0.732691	0.0510682	NO	NO	NO	MAB_0929	0.999949	0.209218	1.15606	2.20332e-05	NO	NO	NO
MAB_0930	MAB_0930	Putative ferredoxin/ferredoxin--NADP reductase	No	#N/A	#N/A	#N/A	0.968307	0.0727298	1.0517	0.0139871	NO	NO	NO	MAB_0930	0.689261	0.382215	1.30334	0.161616	NO	NO	NO	MAB_0930	0.754428	0.560433	1.47471	0.122382	NO	NO	NO	MAB_0930	0.999949	0.462728	1.37814	2.20332e-05	NO	NO	NO
MAB_0931c	MAB_0931c	Putative glyoxalase/bleomycin resistance protein	No	#N/A	#N/A	#N/A	0.973677	0.172694	1.12716	0.0115849	NO	NO	NO	MAB_0931c	0.924533	-0.327582	0.796871	0.0340776	NO	NO	NO	MAB_0931c	0.948788	0.314097	1.24323	0.0228308	NO	NO	NO	MAB_0931c	0.999949	0.520668	1.43462	2.20332e-05	NO	NO	NO
MAB_0932c	MAB_0932c	Putative citrate synthase CitA	YES	0	5	NO	0.76742	-0.601548	0.659047	0.114967	NO	NO	NO	MAB_0932c	0.61859	-0.79642	0.575776	0.208597	NO	NO	NO	MAB_0932c	0.956734	0.226455	1.16996	0.0192086	NO	NO	NO	MAB_0932c	0.999949	0.835722	1.78475	2.20332e-05	NO	NO	NO
MAB_0933	pdxH	Probable pyridoxamine 5'-phosphate oxidase PdxH	No	#N/A	#N/A	#N/A	0.323041	-0.998069	0.50067	0.490743	NO	NO	NO	MAB_0933	0.754628	-0.549596	0.683211	0.122267	NO	NO	NO	MAB_0933	0.937213	-0.479482	0.717235	0.0281617	NO	NO	NO	MAB_0933	0.999949	-0.0862547	0.941965	2.20332e-05	NO	NO	NO
MAB_0934	MAB_0934	hypothetical protein	YES	0	0	NO	0.916342	-0.542952	0.686365	0.0379422	NO	NO	NO	MAB_0934	0.944209	-0.303911	0.810054	0.0249317	NO	NO	NO	MAB_0934	0.899553	0.652503	1.57189	0.0459733	NO	NO	NO	MAB_0934	0.999949	0.529726	1.44366	2.20332e-05	NO	NO	NO
MAB_0935c	MAB_0935c	Putative fatty-acid--CoA ligase FadD	No	#N/A	#N/A	#N/A	0.86732	-0.268715	0.830059	0.0618205	NO	NO	NO	MAB_0935c	0.699662	0.378656	1.30013	0.155112	NO	NO	NO	MAB_0935c	0.95702	-0.215204	0.861425	0.019079	NO	NO	NO	MAB_0935c	0.999949	-1.11322	0.462262	2.20332e-05	NO	NO	NO
MAB_0936c	MAB_0936c	hypothetical protein	YES	0	0	NO	0.767866	0.316368	1.24519	0.114715	NO	NO	NO	MAB_0936c	0.856609	0.18664	1.13811	0.0672173	NO	NO	NO	MAB_0936c	0.99087	-0.0551162	0.962517	0.00398316	NO	NO	NO	MAB_0936c	0.999949	-0.709243	0.611641	2.20332e-05	NO	NO	NO
MAB_0937c	MAB_0937c	Putative membrane protein, MmpL family	YES	0	5	NO	0.924279	0.162225	1.11901	0.0341969	NO	NO	NO	MAB_0937c	0.730621	0.27745	1.21205	0.136308	NO	NO	NO	MAB_0937c	0.877664	0.335133	1.26149	0.0566718	NO	NO	NO	MAB_0937c	0.999949	0.140747	1.10248	2.20332e-05	NO	NO	NO
MAB_0938c	MAB_0938c	Probable conserved polyketide synthase associated protein PapA3	YES	0	0	NO	0.704905	-0.306162	0.808791	0.15187	NO	NO	NO	MAB_0938c	0.988502	-0.0171982	0.98815	0.00502246	NO	NO	NO	MAB_0938c	0.999447	-0.00296364	0.997948	0.000240381	NO	NO	NO	MAB_0938c	0.999949	0.344378	1.2696	2.20332e-05	NO	NO	NO
MAB_0939	MAB_0939	Probable polyketide synthase	YES	0	5	NO	0.325002	-0.520202	0.697274	0.488114	NO	NO	NO	MAB_0939	0.361686	-0.41687	0.749048	0.441668	NO	NO	NO	MAB_0939	0.763056	-0.38836	0.763998	0.117444	NO	NO	NO	MAB_0939	0.999949	-0.190533	0.876282	2.20332e-05	NO	NO	NO
MAB_0940	MAB_0940	hypothetical protein	YES	0	0	NO	0.797909	0.517136	1.43111	0.0980466	NO	NO	NO	MAB_0940	0.616786	0.628262	1.5457	0.209865	NO	NO	NO	MAB_0940	0.963278	0.181209	1.13383	0.0162484	NO	NO	NO	MAB_0940	0.999949	-0.963899	0.51267	2.20332e-05	NO	NO	NO
MAB_0942	MAB_0942	Putative transcriptional regulator, AraC family	No	#N/A	#N/A	#N/A	0.805916	0.632929	1.55071	0.09371	NO	NO	NO	MAB_0942	0.496873	1.11663	2.1684	0.303755	NO	NO	NO	MAB_0942	0.921332	0.5586	1.47284	0.035584	NO	NO	NO	MAB_0942	0.999949	-0.110924	0.925995	2.20332e-05	NO	NO	NO
MAB_0943	MAB_0943	hypothetical protein	No	#N/A	#N/A	#N/A	0.98165	0.315553	1.24449	0.00804312	NO	NO	NO	MAB_0943	0.950051	-0.346229	0.786638	0.0222533	NO	NO	NO	MAB_0943	0.937635	0.554794	1.46896	0.0279662	NO	NO	NO	MAB_0943	0.999949	0.822915	1.76898	2.20332e-05	NO	NO	NO
MAB_0944	MAB_0944	Probable citrate synthase I (GltA)	YES	0	0	NO	0.943994	-0.117585	0.921729	0.0250309	NO	NO	NO	MAB_0944	0.85362	0.20344	1.15144	0.0687352	NO	NO	NO	MAB_0944	0.97506	0.101679	1.07302	0.0109686	NO	NO	NO	MAB_0944	0.999949	-0.119463	0.92053	2.20332e-05	NO	NO	NO
MAB_0945	MAB_0945	Putative drug resistance transporter, EmrB/QacA family	No	#N/A	#N/A	#N/A	0.989371	-0.0793634	0.946475	0.00464074	NO	NO	NO	MAB_0945	0.990058	0.0334321	1.02344	0.00433958	NO	NO	NO	MAB_0945	0.994691	-0.106794	0.928649	0.00231181	NO	NO	NO	MAB_0945	0.999949	-0.392531	0.761792	2.20332e-05	NO	NO	NO
MAB_0946	MAB_0946	Putative transcription regulator protein, MarR	YES	0	5	NO	0.882468	-0.548785	0.683596	0.0543009	NO	NO	NO	MAB_0946	0.505858	1.66759	3.17684	0.295971	NO	NO	NO	MAB_0946	0.750937	1.561	2.95058	0.124397	NO	NO	NO	MAB_0946	0.999949	1.90208	3.7375	2.20332e-05	NO	NO	NO
MAB_0947c	MAB_0947c	Putative luciferase	No	#N/A	#N/A	#N/A	0.0306186	-1.62427	0.324374	1.51401	NO	YES	YES	MAB_0947c	0.715114	-0.60759	0.656292	0.145625	NO	NO	NO	MAB_0947c	0.97506	0.149108	1.10888	0.0109686	NO	NO	NO	MAB_0947c	0.999949	-0.109855	0.926681	2.20332e-05	NO	NO	NO
MAB_0948c	MAB_0948c	Conserved hypothetical protein (phytoene dehydrogenase?)	No	#N/A	#N/A	#N/A	0.727605	-0.587008	0.665722	0.138104	NO	NO	NO	MAB_0948c	0.582879	-0.665686	0.630389	0.234422	NO	NO	NO	MAB_0948c	0.713381	-0.535025	0.690146	0.146678	NO	NO	NO	MAB_0948c	0.999949	0.0805684	1.05743	2.20332e-05	NO	NO	NO
MAB_0950c	MAB_0950c	Putative amino acid permease family protein	YES	0	0	NO	0.95789	0.252415	1.1912	0.0186844	NO	NO	NO	MAB_0950c	0.703313	0.853976	1.80747	0.152851	NO	NO	NO	MAB_0950c	0.934952	0.51513	1.42912	0.0292108	NO	NO	NO	MAB_0950c	0.999949	1.04017	2.05647	2.20332e-05	NO	NO	NO
MAB_0951	MAB_0951	Putative aminoglycoside phosphotransferase	No	#N/A	#N/A	#N/A	0.968307	0.233787	1.17592	0.0139871	NO	NO	NO	MAB_0951	0.988749	0.063854	1.04525	0.00491381	NO	NO	NO	MAB_0951	0.88593	0.723553	1.65124	0.0526005	NO	NO	NO	MAB_0951	0.999949	0.335472	1.26179	2.20332e-05	NO	NO	NO
MAB_0952	MAB_0952	3-oxoacyl-ACP reductase	No	#N/A	#N/A	#N/A	0.0902274	-1.92394	0.263534	1.04466	NO	NO	NO	MAB_0952	0.477365	-1.33449	0.396532	0.321149	NO	NO	NO	MAB_0952	0.956734	-0.268403	0.830238	0.0192086	NO	NO	NO	MAB_0952	0.999949	0.327582	1.25491	2.20332e-05	NO	NO	NO
MAB_0953	MAB_0953	Putative transcriptional regulator, GntR family	No	#N/A	#N/A	#N/A	0.968307	-0.136229	0.909895	0.0139871	NO	NO	NO	MAB_0953	0.949927	0.1627	1.11938	0.0223097	NO	NO	NO	MAB_0953	0.949537	-0.371412	0.773025	0.0224883	NO	NO	NO	MAB_0953	0.999949	-0.164075	0.892501	2.20332e-05	NO	NO	NO
MAB_0954	MAB_0954	Putative peptidyl-prolyl cis-trans isomerase FkbP	No	#N/A	#N/A	#N/A	0.860563	0.378042	1.29958	0.0652174	NO	NO	NO	MAB_0954	0.843435	0.314848	1.24388	0.0739485	NO	NO	NO	MAB_0954	0.917012	-0.404759	0.755362	0.0376251	NO	NO	NO	MAB_0954	0.999949	0.575957	1.49067	2.20332e-05	NO	NO	NO
MAB_0955c	MAB_0955c	Probable sensor histidine kinase PrrB	No	#N/A	#N/A	#N/A	0.413383	0.594611	1.51007	0.383647	NO	NO	NO	MAB_0955c	0.404215	0.565123	1.47951	0.393387	NO	NO	NO	MAB_0955c	0.767331	0.422781	1.34051	0.115017	NO	NO	NO	MAB_0955c	0.999949	-0.20006	0.870515	2.20332e-05	NO	NO	NO
MAB_0956c	MAB_0956c	Probable transcriptional regulatory protein PrrA	No	#N/A	#N/A	#N/A	0.860863	-0.340022	0.790029	0.065066	NO	NO	NO	MAB_0956c	0.846745	0.281501	1.21546	0.0722472	NO	NO	NO	MAB_0956c	0.892517	0.365394	1.28823	0.0493833	NO	NO	NO	MAB_0956c	0.999949	-0.667853	0.629443	2.20332e-05	NO	NO	NO
MAB_0957	MAB_0957	hypothetical protein	YES	0	0	NO	0.913749	-0.216191	0.860835	0.0391731	NO	NO	NO	MAB_0957	0.77644	-0.31205	0.805497	0.109892	NO	NO	NO	MAB_0957	0.97506	-0.118338	0.921248	0.0109686	NO	NO	NO	MAB_0957	0.999949	-0.271339	0.82855	2.20332e-05	NO	NO	NO
MAB_0958c	MAB_0958c	Putative oxidoreductase	No	#N/A	#N/A	#N/A	0.994635	-0.0361199	0.975274	0.00233632	NO	NO	NO	MAB_0958c	0.964292	-0.188265	0.87766	0.0157916	NO	NO	NO	MAB_0958c	0.972394	0.277687	1.21225	0.0121576	NO	NO	NO	MAB_0958c	0.999949	-1.15718	0.448387	2.20332e-05	NO	NO	NO
MAB_0959	MAB_0959	Probable enoyl-CoA hydratase/isomerase	No	#N/A	#N/A	#N/A	0.738849	0.4722	1.38722	0.131444	NO	NO	NO	MAB_0959	0.408023	0.742175	1.6727	0.389315	NO	NO	NO	MAB_0959	0.919777	0.415452	1.33372	0.0363177	NO	NO	NO	MAB_0959	0.999949	0.510717	1.42476	2.20332e-05	NO	NO	NO
MAB_0960	MAB_0960	hypothetical protein	No	#N/A	#N/A	#N/A	0.990911	0.0260484	1.01822	0.00396538	NO	NO	NO	MAB_0960	0.990058	0.0118721	1.00826	0.00433958	NO	NO	NO	MAB_0960	0.97506	-0.0878588	0.940918	0.0109686	NO	NO	NO	MAB_0960	0.999949	0.109074	1.07854	2.20332e-05	NO	NO	NO
MAB_0961c	MAB_0961c	hypothetical protein	No	#N/A	#N/A	#N/A	0.845118	-0.759515	0.590695	0.0730826	NO	NO	NO	MAB_0961c	0.724114	1.59814	3.02753	0.140193	NO	NO	NO	MAB_0961c	0.697761	2.29899	4.92112	0.156293	NO	NO	NO	MAB_0961c	0.999949	2.75959	6.77204	2.20332e-05	NO	NO	NO
MAB_0962	MAB_0962	Probable cation-transporting ATPase E	No	#N/A	#N/A	#N/A	0.807437	0.30618	1.23643	0.0928916	NO	NO	NO	MAB_0962	0.764946	0.252429	1.19121	0.116369	NO	NO	NO	MAB_0962	0.85969	-0.37235	0.772523	0.0656582	NO	NO	NO	MAB_0962	0.999949	-0.0621498	0.957836	2.20332e-05	NO	NO	NO
MAB_0963c	MAB_0963c	Putative polyketide synthase protein	No	#N/A	#N/A	#N/A	0.924909	0.393426	1.31351	0.0339011	NO	NO	NO	MAB_0963c	0.821787	-0.459226	0.727377	0.0852406	NO	NO	NO	MAB_0963c	0.932827	-0.361364	0.778428	0.0301988	NO	NO	NO	MAB_0963c	0.999949	0.0425528	1.02993	2.20332e-05	NO	NO	NO
MAB_0964	MAB_0964	hypothetical protein	No	#N/A	#N/A	#N/A	0.738849	-0.633539	0.644593	0.131444	NO	NO	NO	MAB_0964	0.20786	-1.30787	0.403918	0.682229	NO	NO	NO	MAB_0964	0.711725	-0.999554	0.500155	0.147688	NO	NO	NO	MAB_0964	0.999949	-0.478697	0.717626	2.20332e-05	NO	NO	NO
MAB_0965	MAB_0965	Putative lipase	No	#N/A	#N/A	#N/A	0.0552007	-0.808856	0.570834	1.25806	NO	NO	NO	MAB_0965	0.0784814	-0.849785	0.554867	1.10523	NO	NO	NO	MAB_0965	0.934952	-0.315149	0.803768	0.0292108	NO	NO	NO	MAB_0965	0.999949	-0.199143	0.871068	2.20332e-05	NO	NO	NO
MAB_0966	MAB_0966	hypothetical protein	No	#N/A	#N/A	#N/A	0.812434	-0.557213	0.679614	0.090212	NO	NO	NO	MAB_0966	0.894743	-0.303166	0.810472	0.0483017	NO	NO	NO	MAB_0966	0.956734	-0.33094	0.795019	0.0192086	NO	NO	NO	MAB_0966	0.999949	-0.600742	0.659415	2.20332e-05	NO	NO	NO
MAB_0967	MAB_0967	Hypothetical protein	No	#N/A	#N/A	#N/A	0.767866	0.510261	1.42431	0.114715	NO	NO	NO	MAB_0967	0.272275	-0.69112	0.619373	0.564993	NO	NO	NO	MAB_0967	0.574491	-0.6202	0.650581	0.240717	NO	NO	NO	MAB_0967	0.999949	-0.426184	0.744228	2.20332e-05	NO	NO	NO
MAB_0968c	MAB_0968c	Luciferase-like hypothetical protein	No	#N/A	#N/A	#N/A	0.977473	0.2083	1.15533	0.00989508	NO	NO	NO	MAB_0968c	0.947943	0.381312	1.30253	0.0232178	NO	NO	NO	MAB_0968c	0.999447	0.0428422	1.03014	0.000240381	NO	NO	NO	MAB_0968c	0.999949	-0.208848	0.865228	2.20332e-05	NO	NO	NO
MAB_0969	MAB_0969	Putative transcriptional regulator, TetR	No	#N/A	#N/A	#N/A	0.84323	-0.499541	0.707332	0.074054	NO	NO	NO	MAB_0969	0.916707	-0.23948	0.84705	0.0377694	NO	NO	NO	MAB_0969	0.441504	-1.11067	0.463078	0.355065	NO	NO	NO	MAB_0969	0.999949	0.921809	1.89449	2.20332e-05	NO	NO	NO
MAB_0970c	MAB_0970c	Probable drug resistance transporter	YES	0	0	NO	0.939431	0.255453	1.19371	0.027135	NO	NO	NO	MAB_0970c	0.794912	0.408079	1.32692	0.0996809	NO	NO	NO	MAB_0970c	0.634317	0.7429	1.67354	0.197694	NO	NO	NO	MAB_0970c	0.999949	-0.519435	0.697645	2.20332e-05	NO	NO	NO
MAB_0971	MAB_0971	Putative phenylacetic acid degradation-related protein	No	#N/A	#N/A	#N/A	0.697819	-2.14084	0.226747	0.156257	NO	NO	NO	MAB_0971	0.720829	-1.89813	0.268291	0.142168	NO	NO	NO	MAB_0971	0.809961	-2.33974	0.197545	0.0915361	NO	NO	NO	MAB_0971	0.999949	-0.0830641	0.94405	2.20332e-05	NO	NO	NO
MAB_0972	MAB_0972	Putative aldehyde dehydrogenase	No	#N/A	#N/A	#N/A	0.953577	-0.115818	0.922859	0.0206444	NO	NO	NO	MAB_0972	0.332431	-0.511676	0.701407	0.478299	NO	NO	NO	MAB_0972	0.992573	-0.0584147	0.960319	0.0032375	NO	NO	NO	MAB_0972	0.999949	-0.409037	0.753126	2.20332e-05	NO	NO	NO
MAB_0973	MAB_0973	hypothetical protein	YES	0	0	NO	0.814433	-0.408515	0.753398	0.0891447	NO	NO	NO	MAB_0973	0.0706531	-1.16107	0.447182	1.15087	NO	NO	NO	MAB_0973	0.859451	-0.62804	0.647055	0.0657791	NO	NO	NO	MAB_0973	0.999949	0.647424	1.56637	2.20332e-05	NO	NO	NO
MAB_0974	MAB_0974	hypothetical protein	YES	0	6	YES	0.0561012	0.7943	1.73424	1.25103	NO	NO	NO	MAB_0974	0.527008	0.401419	1.32081	0.278183	NO	NO	NO	MAB_0974	0.981732	0.0584737	1.04136	0.00800694	NO	NO	NO	MAB_0974	0.999949	-0.31404	0.804386	2.20332e-05	NO	NO	NO
MAB_0975c	MAB_0975c	hypothetical protein	No	#N/A	#N/A	#N/A	0.803815	-0.811331	0.569856	0.0948438	NO	NO	NO	MAB_0975c	0.872565	0.68121	1.60348	0.0592022	NO	NO	NO	MAB_0975c	0.984717	0.307003	1.23714	0.00668847	NO	NO	NO	MAB_0975c	0.999949	1.98219	3.95091	2.20332e-05	NO	NO	NO
MAB_0976	MAB_0976	Putative glyoxalase/bleomycin resistance protein	No	#N/A	#N/A	#N/A	0.401335	-1.27358	0.413633	0.396493	NO	NO	NO	MAB_0976	0.202874	-1.66946	0.31437	0.692773	NO	NO	NO	MAB_0976	0.941217	-0.476939	0.718501	0.0263102	NO	NO	NO	MAB_0976	0.999949	-1.07942	0.473218	2.20332e-05	NO	NO	NO
MAB_0977c	dinB	Putative DNA-directed DNA polymerase	No	#N/A	#N/A	#N/A	0.968307	-0.244223	0.84427	0.0139871	NO	NO	NO	MAB_0977c	0.697264	-1.07354	0.475151	0.156603	NO	NO	NO	MAB_0977c	0.999447	-0.00958523	0.993378	0.000240381	NO	NO	NO	MAB_0977c	0.999949	-0.210076	0.864491	2.20332e-05	NO	NO	NO
MAB_0978	MAB_0978	Hypothetical protein	YES	5	5	NO	0.916133	-0.344468	0.787598	0.0380416	NO	NO	NO	MAB_0978	0.976395	-0.082296	0.944553	0.0103746	NO	NO	NO	MAB_0978	0.995142	0.0698984	1.04964	0.00211496	NO	NO	NO	MAB_0978	0.999949	0.328973	1.25612	2.20332e-05	NO	NO	NO
MAB_0979	MAB_0979	Putative HTH-type transcriptional regulator MarR	No	#N/A	#N/A	#N/A	0.620058	-2.05508	0.240636	0.207568	NO	NO	NO	MAB_0979	0.977251	-0.214146	0.862056	0.00999374	NO	NO	NO	MAB_0979	0.972394	0.402981	1.32224	0.0121576	NO	NO	NO	MAB_0979	0.999949	0.949269	1.93089	2.20332e-05	NO	NO	NO
MAB_0980	MAB_0980	hypothetical protein	No	#N/A	#N/A	#N/A	0.904684	0.505051	1.41917	0.0435029	NO	NO	NO	MAB_0980	0.884967	0.415716	1.33396	0.0530728	NO	NO	NO	MAB_0980	0.999447	-0.014893	0.98973	0.000240381	NO	NO	NO	MAB_0980	0.999949	-1.36952	0.387021	2.20332e-05	NO	NO	NO
MAB_0981c	MAB_0981c	Possible enoyl-CoA hydratase/isomerase	YES	0	0	NO	0.884546	-0.457866	0.728062	0.0532794	NO	NO	NO	MAB_0981c	0.899798	-0.296673	0.814127	0.045855	NO	NO	NO	MAB_0981c	0.932094	-0.372477	0.772455	0.0305401	NO	NO	NO	MAB_0981c	0.999949	-0.944297	0.519683	2.20332e-05	NO	NO	NO
MAB_0982c	MAB_0982c	Putative acyl-CoA hydrolase/thioesterase	No	#N/A	#N/A	#N/A	0.839201	0.93916	1.91741	0.0761338	NO	NO	NO	MAB_0982c	0.898271	-0.492471	0.710807	0.0465924	NO	NO	NO	MAB_0982c	0.964517	-0.384286	0.766158	0.01569	NO	NO	NO	MAB_0982c	0.999949	-0.102193	0.931615	2.20332e-05	NO	NO	NO
MAB_0983c	MAB_0983c	Probable alcohol dehydrogenase, zinc-containing	YES	5	5	NO	0.965802	0.114476	1.08258	0.0151121	NO	NO	NO	MAB_0983c	0.426405	0.759025	1.69235	0.370178	NO	NO	NO	MAB_0983c	0.871179	0.457458	1.37312	0.0598928	NO	NO	NO	MAB_0983c	0.999949	0.605535	1.52154	2.20332e-05	NO	NO	NO
MAB_0984c	MAB_0984c	Putative transcriptional regulator, TetR family	YES	0	0	NO	0.288607	-1.50723	0.351787	0.539693	NO	NO	NO	MAB_0984c	0.964244	-0.177162	0.884441	0.0158132	NO	NO	NO	MAB_0984c	0.985744	-0.157313	0.896694	0.00623589	NO	NO	NO	MAB_0984c	0.999949	-1.33335	0.396847	2.20332e-05	NO	NO	NO
MAB_0985	MAB_0985	Putative monooxygenase EthA	No	#N/A	#N/A	#N/A	0.970355	-0.109859	0.926678	0.0130693	NO	NO	NO	MAB_0985	0.351958	-0.922349	0.527649	0.453509	NO	NO	NO	MAB_0985	0.22389	-0.904482	0.534225	0.649965	NO	NO	NO	MAB_0985	0.999949	-1.12569	0.458284	2.20332e-05	NO	NO	NO
MAB_0986	MAB_0986	Putative transcriptional regulator, ArsR family	YES	0	0	NO	0.958859	-0.229039	0.853203	0.0182452	NO	NO	NO	MAB_0986	0.859171	-0.396359	0.759773	0.0659203	NO	NO	NO	MAB_0986	0.970936	-0.198503	0.871454	0.0128095	NO	NO	NO	MAB_0986	0.999949	0.442254	1.35873	2.20332e-05	NO	NO	NO
MAB_0987c	MAB_0987c	Probable membrane protein, MmpL	No	#N/A	#N/A	#N/A	0.751098	0.93547	1.91251	0.124303	NO	NO	NO	MAB_0987c	0.808908	0.497247	1.41152	0.0921008	NO	NO	NO	MAB_0987c	0.845209	0.779291	1.71629	0.0730356	NO	NO	NO	MAB_0987c	0.999949	1.44495	2.72254	2.20332e-05	NO	NO	NO
MAB_0988c	MAB_0988c	Probable membrane protein, MmpS	YES	0	0	NO	0.176343	2.88837	7.40432	0.753641	NO	NO	NO	MAB_0988c	0.947178	0.292954	1.22515	0.0235682	NO	NO	NO	MAB_0988c	0.972394	-0.317053	0.802708	0.0121576	NO	NO	NO	MAB_0988c	0.999949	0.39594	1.3158	2.20332e-05	NO	NO	NO
MAB_0989	MAB_0989	Putative HTH-type transcriptional regulator TetR	No	#N/A	#N/A	#N/A	0.894951	-1.04248	0.485491	0.0482006	NO	NO	NO	MAB_0989	0.989789	-0.0947428	0.936439	0.00445738	NO	NO	NO	MAB_0989	0.98379	-0.254179	0.838464	0.00709743	NO	NO	NO	MAB_0989	0.999949	0.661411	1.58163	2.20332e-05	NO	NO	NO
MAB_0990c	MAB_0990c	hypothetical protein	No	#N/A	#N/A	#N/A	0.805916	1.49702	2.8226	0.09371	NO	NO	NO	MAB_0990c	0.883011	0.823097	1.7692	0.0540341	NO	NO	NO	MAB_0990c	0.925613	1.18342	2.27114	0.0335704	NO	NO	NO	MAB_0990c	0.999949	0.550723	1.46482	2.20332e-05	NO	NO	NO
MAB_0992	MAB_0992	Probable arsenate reductase (ArsC)	No	#N/A	#N/A	#N/A	0.729123	-1.01323	0.495436	0.137199	NO	NO	NO	MAB_0992	0.989218	0.0930765	1.06664	0.00470796	NO	NO	NO	MAB_0992	0.957999	0.635524	1.5535	0.0186352	NO	NO	NO	MAB_0992	0.999949	-0.101354	0.932158	2.20332e-05	NO	NO	NO
MAB_0993c	MAB_0993c	Putative transcriptional regulator, LysR family	No	#N/A	#N/A	#N/A	0.393242	1.17374	2.25596	0.40534	NO	NO	NO	MAB_0993c	0.929987	-0.205189	0.867425	0.031523	NO	NO	NO	MAB_0993c	0.97506	0.199504	1.1483	0.0109686	NO	NO	NO	MAB_0993c	0.999949	-1.89423	0.269017	2.20332e-05	NO	NO	NO
MAB_0994	MAB_0994	Putative NAD-dependent epimerase/dehydratase	No	#N/A	#N/A	#N/A	0.860987	1.59	3.01049	0.0650036	NO	NO	NO	MAB_0994	0.850063	-0.843603	0.55725	0.0705487	NO	NO	NO	MAB_0994	0.996551	-0.128973	0.914482	0.00150054	NO	NO	NO	MAB_0994	0.999949	-0.473359	0.720286	2.20332e-05	NO	NO	NO
MAB_0995	MAB_0995	hypothetical protein	No	#N/A	#N/A	#N/A	0.969732	0.213352	1.15938	0.0133484	NO	NO	NO	MAB_0995	0.892184	0.457287	1.37296	0.0495454	NO	NO	NO	MAB_0995	0.972394	0.311192	1.24073	0.0121576	NO	NO	NO	MAB_0995	0.999949	0.924455	1.89797	2.20332e-05	NO	NO	NO
MAB_0997c	MAB_0997c	hypothetical protein	YES	0	5	NO	0.00420586	8.27612	309.999	2.37614	YES	NO	YES	MAB_0997c	0.715178	1.92397	3.79466	0.145586	NO	NO	NO	MAB_0997c	0.926593	1.82497	3.543	0.0331108	NO	NO	NO	MAB_0997c	0.999949	1.32965	2.51341	2.20332e-05	NO	NO	NO
MAB_0998	MAB_0998	Transcriptional regulator, LysR family	No	#N/A	#N/A	#N/A	0.474476	-1.55474	0.34039	0.323786	NO	NO	NO	MAB_0998	0.847445	-0.627924	0.647107	0.0718883	NO	NO	NO	MAB_0998	0.918946	-0.698665	0.616142	0.0367102	NO	NO	NO	MAB_0998	0.999949	-0.707848	0.612233	2.20332e-05	NO	NO	NO
MAB_0999	MAB_0999	Putative NAD-dependent formate dehydrogenase	No	#N/A	#N/A	#N/A	0.661976	-1.19259	0.437516	0.179158	NO	NO	NO	MAB_0999	0.0625189	-2.37709	0.192497	1.20399	NO	NO	NO	MAB_0999	0.570977	-1.5741	0.335851	0.243382	NO	NO	NO	MAB_0999	0.999949	-2.02396	0.245883	2.20332e-05	NO	NO	NO
MAB_1000	MAB_1000	Hypothetical protein	No	#N/A	#N/A	#N/A	0.93021	-1.78015	0.291152	0.0314189	NO	NO	NO	MAB_1000	0.650491	5.46732	44.2411	0.186758	NO	NO	NO	MAB_1000	0.499891	6.20677	73.8625	0.301124	NO	NO	NO	MAB_1000	0.999949	4.8421	28.6825	2.20332e-05	NO	NO	NO
MAB_1001	MAB_1001	hypothetical protein	No	#N/A	#N/A	#N/A	0.914168	-1.33919	0.395242	0.0389738	NO	NO	NO	MAB_1001	0.641481	5.69357	51.7531	0.192816	NO	NO	NO	MAB_1001	0.764632	5.86196	58.1601	0.116547	NO	NO	NO	MAB_1001	0.999949	4.58194	23.9498	2.20332e-05	NO	NO	NO
MAB_1002	MAB_1002	Putative acetyl-CoA C-acyltransferase (thiolase)	No	#N/A	#N/A	#N/A	0.727605	-0.616746	0.65214	0.138104	NO	NO	NO	MAB_1002	0.990058	-0.037302	0.974476	0.00433958	NO	NO	NO	MAB_1002	0.877664	0.662388	1.5827	0.0566718	NO	NO	NO	MAB_1002	0.999949	1.12322	2.17833	2.20332e-05	NO	NO	NO
MAB_1003c	MAB_1003c	hypothetical protein	No	#N/A	#N/A	#N/A	0.968307	-0.0602301	0.959111	0.0139871	NO	NO	NO	MAB_1003c	0.941823	0.0773657	1.05509	0.0260305	NO	NO	NO	MAB_1003c	0.997475	-0.0211815	0.985425	0.00109807	NO	NO	NO	MAB_1003c	0.999949	-0.256896	0.836887	2.20332e-05	NO	NO	NO
MAB_1004c	MAB_1004c	hypothetical protein	No	#N/A	#N/A	#N/A	0.800653	-0.411613	0.751783	0.0965555	NO	NO	NO	MAB_1004c	0.754628	-0.378323	0.769331	0.122267	NO	NO	NO	MAB_1004c	0.956734	0.218667	1.16366	0.0192086	NO	NO	NO	MAB_1004c	0.999949	-0.395258	0.760353	2.20332e-05	NO	NO	NO
MAB_1005c	MAB_1005c	Putative MCE family protein	No	#N/A	#N/A	#N/A	0.969298	-0.0613927	0.958339	0.0135425	NO	NO	NO	MAB_1005c	0.520805	0.449735	1.36579	0.283325	NO	NO	NO	MAB_1005c	0.31344	1.04892	2.06898	0.503846	NO	NO	NO	MAB_1005c	0.999949	0.845567	1.79697	2.20332e-05	NO	NO	NO
MAB_1006c	MAB_1006c	Putative MCE family protein	YES	0	0	NO	0.849433	-0.227188	0.854298	0.0708707	NO	NO	NO	MAB_1006c	0.993738	0.00626815	1.00435	0.00272807	NO	NO	NO	MAB_1006c	0.864575	0.364958	1.28784	0.0631974	NO	NO	NO	MAB_1006c	0.999949	0.241253	1.18202	2.20332e-05	NO	NO	NO
MAB_1007c	MAB_1007c	Putative MCE family protein	YES	0	0	NO	0.983947	-0.0462602	0.968444	0.00702835	NO	NO	NO	MAB_1007c	0.597553	0.513934	1.42794	0.223624	NO	NO	NO	MAB_1007c	0.574491	0.715933	1.64254	0.240717	NO	NO	NO	MAB_1007c	0.999949	0.229004	1.17203	2.20332e-05	NO	NO	NO
MAB_1008c	MAB_1008c	Putative MCE family protein	No	#N/A	#N/A	#N/A	0.958859	-0.0936059	0.937177	0.0182452	NO	NO	NO	MAB_1008c	0.973234	0.0521143	1.03678	0.0117826	NO	NO	NO	MAB_1008c	0.904584	0.358883	1.28243	0.0435513	NO	NO	NO	MAB_1008c	0.999949	0.54663	1.46067	2.20332e-05	NO	NO	NO
MAB_1009c	MAB_1009c	Putative MCE family protein	No	#N/A	#N/A	#N/A	0.968307	0.0820579	1.05853	0.0139871	NO	NO	NO	MAB_1009c	0.962191	0.0875258	1.06255	0.0167387	NO	NO	NO	MAB_1009c	0.919777	0.364167	1.28714	0.0363177	NO	NO	NO	MAB_1009c	0.999949	0.343747	1.26905	2.20332e-05	NO	NO	NO
MAB_1010c	MAB_1010c	Putative MCE family protein	No	#N/A	#N/A	#N/A	0.909322	0.23975	1.18079	0.0412822	NO	NO	NO	MAB_1010c	0.160135	0.798469	1.73925	0.795514	NO	NO	NO	MAB_1010c	0.488548	0.812942	1.75679	0.311093	NO	NO	NO	MAB_1010c	0.999949	0.807316	1.74995	2.20332e-05	NO	NO	NO
MAB_1011c	MAB_1011c	Putative YrbE family protein	No	#N/A	#N/A	#N/A	0.983947	0.0593609	1.042	0.00702835	NO	NO	NO	MAB_1011c	0.459468	0.6104	1.52668	0.337745	NO	NO	NO	MAB_1011c	0.611951	0.799649	1.74068	0.213283	NO	NO	NO	MAB_1011c	0.999949	0.236879	1.17844	2.20332e-05	NO	NO	NO
MAB_1012c	MAB_1012c	Putative YrbE family protein	YES	5	0	NO	0.848441	-0.319486	0.801355	0.0713782	NO	NO	NO	MAB_1012c	0.882393	0.190525	1.14118	0.0543379	NO	NO	NO	MAB_1012c	0.967382	0.129674	1.09405	0.0144018	NO	NO	NO	MAB_1012c	0.999949	0.648502	1.56754	2.20332e-05	NO	NO	NO
MAB_1013	MAB_1013	Hypothetical protein	No	#N/A	#N/A	#N/A	0.404833	-0.595862	0.661649	0.392724	NO	NO	NO	MAB_1013	0.576358	-0.396656	0.759617	0.239307	NO	NO	NO	MAB_1013	0.94647	-0.162691	0.893357	0.0238932	NO	NO	NO	MAB_1013	0.999949	-0.145889	0.903822	2.20332e-05	NO	NO	NO
MAB_1014c	MAB_1014c	Probable glycosyl transferase	No	#N/A	#N/A	#N/A	0.957833	-0.706569	0.612776	0.0187104	NO	NO	NO	MAB_1014c	0.973234	0.364257	1.28722	0.0117826	NO	NO	NO	MAB_1014c	0.972394	0.741501	1.67191	0.0121576	NO	NO	NO	MAB_1014c	0.999949	2.28458	4.87223	2.20332e-05	NO	NO	NO
MAB_1015c	MAB_1015c	hypothetical protein	No	#N/A	#N/A	#N/A	0.804894	1.386	2.61353	0.0942611	NO	NO	NO	MAB_1015c	0.462663	3.31641	9.96182	0.334735	NO	NO	NO	MAB_1015c	0.804079	3.21188	9.26555	0.0947014	NO	NO	NO	MAB_1015c	0.999949	-4.15221	0.056242	2.20332e-05	NO	NO	NO
MAB_1016c	MAB_1016c	hypothetical protein	No	#N/A	#N/A	#N/A	0.744609	2.50051	5.65885	0.128072	NO	NO	NO	MAB_1016c	0.783527	1.84986	3.60464	0.105946	NO	NO	NO	MAB_1016c	0.8121	2.86279	7.2742	0.0903907	NO	NO	NO	MAB_1016c	0.999949	1.35288	2.55422	2.20332e-05	NO	NO	NO
MAB_1018c	MAB_1018c	Probable glycosyl transferase	No	#N/A	#N/A	#N/A	0.286289	-5.12092	0.0287375	0.543196	NO	NO	NO	MAB_1018c	0.522904	-4.58058	0.0417935	0.281578	NO	NO	NO	MAB_1018c	0.94129	0.745229	1.67624	0.0262766	NO	NO	NO	MAB_1018c	0.999949	-2.01553	0.247323	2.20332e-05	NO	NO	NO
MAB_1019c	MAB_1019c	Probable glycosyl transferase	No	#N/A	#N/A	#N/A	0.863395	-1.86632	0.274271	0.0637904	NO	NO	NO	MAB_1019c	0.729463	-2.22956	0.213224	0.136997	NO	NO	NO	MAB_1019c	0.993188	-0.281162	0.822928	0.00296873	NO	NO	NO	MAB_1019c	0.999949	-1.18766	0.439014	2.20332e-05	NO	NO	NO
MAB_1020	MAB_1020	Probable undecaprenyl-phosphate galactosephosphotransferase	YES	0	0	NO	0.994925	0.0144076	1.01004	0.00220948	NO	NO	NO	MAB_1020	0.6064	-0.757573	0.591491	0.217241	NO	NO	NO	MAB_1020	0.956734	0.230592	1.17332	0.0192086	NO	NO	NO	MAB_1020	0.999949	-0.547958	0.683987	2.20332e-05	NO	NO	NO
MAB_1021	MAB_1021	Putative MarR-family transcriptional regulator	No	#N/A	#N/A	#N/A	0.291231	-3.38327	0.0958369	0.535763	NO	NO	NO	MAB_1021	0.436611	-3.03117	0.122329	0.359905	NO	NO	NO	MAB_1021	0.827377	-1.33317	0.396896	0.0822964	NO	NO	NO	MAB_1021	0.999949	0.30191	1.23278	2.20332e-05	NO	NO	NO
MAB_1022	MAB_1022	Conserved hypothetical protein (esterase?)	No	#N/A	#N/A	#N/A	0.957833	0.572476	1.48707	0.0187104	NO	NO	NO	MAB_1022	0.648645	1.22564	2.3386	0.187993	NO	NO	NO	MAB_1022	0.919777	0.801501	1.74291	0.0363177	NO	NO	NO	MAB_1022	0.999949	0.634892	1.55282	2.20332e-05	NO	NO	NO
MAB_1023c	MAB_1023c	hypothetical protein	No	#N/A	#N/A	#N/A	0.607051	0.627426	1.54481	0.216775	NO	NO	NO	MAB_1023c	0.638937	0.704963	1.6301	0.194542	NO	NO	NO	MAB_1023c	0.995929	-0.070321	0.952426	0.00177155	NO	NO	NO	MAB_1023c	0.999949	0.612607	1.52902	2.20332e-05	NO	NO	NO
MAB_1024	MAB_1024	Putative TetR-family transcriptional regulator	No	#N/A	#N/A	#N/A	0.702191	0.887265	1.84967	0.153545	NO	NO	NO	MAB_1024	0.832794	0.443728	1.36011	0.0794624	NO	NO	NO	MAB_1024	0.894544	0.871076	1.82903	0.0483981	NO	NO	NO	MAB_1024	0.999949	-0.0890211	0.94016	2.20332e-05	NO	NO	NO
MAB_1025	MAB_1025	hypothetical protein	No	#N/A	#N/A	#N/A	0.000384855	1.29607	2.4556	3.4147	YES	NO	YES	MAB_1025	0.0706531	1.07867	2.11209	1.15087	NO	NO	NO	MAB_1025	0.982004	-0.11314	0.924573	0.00788687	NO	NO	NO	MAB_1025	0.999949	-0.0980767	0.934278	2.20332e-05	NO	NO	NO
MAB_1027	MAB_1027	hypothetical protein	No	#N/A	#N/A	#N/A	0.257213	0.73639	1.666	0.589706	NO	NO	NO	MAB_1027	0.945766	0.11815	1.08534	0.0242162	NO	NO	NO	MAB_1027	0.963278	-0.179021	0.883302	0.0162484	NO	NO	NO	MAB_1027	0.999949	0.148364	1.10831	2.20332e-05	NO	NO	NO
MAB_1028c	cynS	Probable cyanate hydratase (CynS)	No	#N/A	#N/A	#N/A	0.778451	1.04921	2.06939	0.108769	NO	NO	NO	MAB_1028c	0.947178	-0.166002	0.89131	0.0235682	NO	NO	NO	MAB_1028c	0.937213	-0.432099	0.741183	0.0281617	NO	NO	NO	MAB_1028c	0.999949	-0.0326546	0.97762	2.20332e-05	NO	NO	NO
MAB_1029c	MAB_1029c	Putative transcriptional regulator, MarR family	YES	0	0	NO	0.994709	-0.0235981	0.983776	0.00230378	NO	NO	NO	MAB_1029c	0.964292	0.162199	1.11899	0.0157916	NO	NO	NO	MAB_1029c	0.912343	0.75868	1.69194	0.0398417	NO	NO	NO	MAB_1029c	0.999949	1.48451	2.79822	2.20332e-05	NO	NO	NO
MAB_1030	MAB_1030	hypothetical protein	No	#N/A	#N/A	#N/A	0.910769	0.994227	1.99201	0.0405919	NO	NO	NO	MAB_1030	0.989218	-0.0606548	0.958829	0.00470796	NO	NO	NO	MAB_1030	0.512226	1.33711	2.52644	0.290539	NO	NO	NO	MAB_1030	0.999949	0.980916	1.97372	2.20332e-05	NO	NO	NO
MAB_1032c	ku	Conserved hypothetical protein (Ku70/Ku80 beta-barrel domain protein?)	No	#N/A	#N/A	#N/A	0.695163	-0.642094	0.640782	0.157914	NO	NO	NO	MAB_1032c	0.521264	-0.748385	0.595269	0.282943	NO	NO	NO	MAB_1032c	0.926916	-0.258512	0.83595	0.0329599	NO	NO	NO	MAB_1032c	0.999949	-0.505108	0.704608	2.20332e-05	NO	NO	NO
MAB_1033	MAB_1033	Putative ATP-dependent DNA ligase	No	#N/A	#N/A	#N/A	0.986378	0.0549258	1.03881	0.00595664	NO	NO	NO	MAB_1033	0.988502	-0.0388748	0.973414	0.00502246	NO	NO	NO	MAB_1033	0.997475	0.0479588	1.0338	0.00109807	NO	NO	NO	MAB_1033	0.999949	0.0717339	1.05098	2.20332e-05	NO	NO	NO
MAB_1034c	MAB_1034c	hypothetical protein	No	#N/A	#N/A	#N/A	0.849433	-0.568126	0.674493	0.0708707	NO	NO	NO	MAB_1034c	0.330964	1.77233	3.41605	0.480219	NO	NO	NO	MAB_1034c	0.30119	1.90249	3.73859	0.52116	NO	NO	NO	MAB_1034c	0.999949	2.68935	6.45024	2.20332e-05	NO	NO	NO
MAB_1035c	MAB_1035c	hypothetical protein	YES	0	0	NO	0.976278	0.151608	1.11081	0.0104263	NO	NO	NO	MAB_1035c	0.688167	0.82581	1.77253	0.162306	NO	NO	NO	MAB_1035c	0.792945	0.776722	1.71323	0.100757	NO	NO	NO	MAB_1035c	0.999949	0.154377	1.11294	2.20332e-05	NO	NO	NO
MAB_1036	MAB_1036	Putative TetR-family transcriptional regulator	YES	0	0	NO	0.913749	0.259435	1.19701	0.0391731	NO	NO	NO	MAB_1036	0.928348	0.170326	1.12531	0.0322892	NO	NO	NO	MAB_1036	0.972394	-0.165054	0.891895	0.0121576	NO	NO	NO	MAB_1036	0.999949	-0.166003	0.891309	2.20332e-05	NO	NO	NO
MAB_1037	MAB_1037	Probable tetrapyrrole methylase family protein	No	#N/A	#N/A	#N/A	0.797909	0.631851	1.54955	0.0980466	NO	NO	NO	MAB_1037	0.84714	0.465504	1.3808	0.0720447	NO	NO	NO	MAB_1037	0.911035	0.596215	1.51175	0.040465	NO	NO	NO	MAB_1037	0.999949	-0.518416	0.698138	2.20332e-05	NO	NO	NO
MAB_1038	MAB_1038	Putative formamidopyrimidine-DNA glycosylase	No	#N/A	#N/A	#N/A	0.939431	0.27817	1.21266	0.027135	NO	NO	NO	MAB_1038	0.658537	0.729961	1.65859	0.18142	NO	NO	NO	MAB_1038	0.858923	0.623818	1.54095	0.0660457	NO	NO	NO	MAB_1038	0.999949	0.263043	1.20001	2.20332e-05	NO	NO	NO
MAB_1039	MAB_1039	Putative short-chain dehydrogenase/reductase	No	#N/A	#N/A	#N/A	0.865499	-0.36909	0.774271	0.0627333	NO	NO	NO	MAB_1039	0.9115	0.219257	1.16413	0.0402432	NO	NO	NO	MAB_1039	0.928789	0.402506	1.3218	0.0320829	NO	NO	NO	MAB_1039	0.999949	0.990923	1.98746	2.20332e-05	NO	NO	NO
MAB_1040	MAB_1040	hypothetical protein	No	#N/A	#N/A	#N/A	0.868693	-0.282772	0.82201	0.0611337	NO	NO	NO	MAB_1040	0.68965	-0.388447	0.763952	0.161371	NO	NO	NO	MAB_1040	0.986422	0.105901	1.07617	0.00593745	NO	NO	NO	MAB_1040	0.999949	-0.102414	0.931473	2.20332e-05	NO	NO	NO
MAB_1041	MAB_1041	hypothetical protein	No	#N/A	#N/A	#N/A	0.92771	1.29347	2.45117	0.0325878	NO	NO	NO	MAB_1041	0.84714	0.579823	1.49467	0.0720447	NO	NO	NO	MAB_1041	0.997475	0.060068	1.04251	0.00109807	NO	NO	NO	MAB_1041	0.999949	0.623565	1.54068	2.20332e-05	NO	NO	NO
MAB_1042c	MAB_1042c	Probable cytochrome c oxidase polypeptide I	YES	0	0	NO	0.998284	0.00654589	1.00455	0.000745753	NO	NO	NO	MAB_1042c	0.057052	5.06457	33.4647	1.24373	NO	NO	NO	MAB_1042c	0.45407	4.53583	23.1964	0.342878	NO	NO	NO	MAB_1042c	0.999949	5.04232	32.9527	2.20332e-05	NO	NO	NO
MAB_1043c	MAB_1043c	Putative oxidoreductase	No	#N/A	#N/A	#N/A	0.812434	1.26604	2.405	0.090212	NO	NO	NO	MAB_1043c	0.720155	1.23056	2.34658	0.142574	NO	NO	NO	MAB_1043c	0.999447	-0.0386163	0.973588	0.000240381	NO	NO	NO	MAB_1043c	0.999949	-0.983068	0.505903	2.20332e-05	NO	NO	NO
MAB_1044c	MAB_1044c	Hypothetical glyoxalase/bleomycin resistance protein	No	#N/A	#N/A	#N/A	0.854019	-0.831636	0.561892	0.0685323	NO	NO	NO	MAB_1044c	0.834356	-0.726753	0.604262	0.0786485	NO	NO	NO	MAB_1044c	0.97506	0.221025	1.16556	0.0109686	NO	NO	NO	MAB_1044c	0.999949	1.10217	2.14677	2.20332e-05	NO	NO	NO
MAB_1045	MAB_1045	hypothetical protein	No	#N/A	#N/A	#N/A	0.848441	-0.893485	0.538312	0.0713782	NO	NO	NO	MAB_1045	0.5975	-1.28156	0.41135	0.223662	NO	NO	NO	MAB_1045	0.88694	-0.854862	0.552918	0.0521058	NO	NO	NO	MAB_1045	0.999949	-1.20485	0.433816	2.20332e-05	NO	NO	NO
MAB_1046c	MAB_1046c	Hypothetical cobalamin synthesis protein P47K/CobW	No	#N/A	#N/A	#N/A	0.949107	0.731042	1.65984	0.0226846	NO	NO	NO	MAB_1046c	0.850768	-0.865289	0.548936	0.0701886	NO	NO	NO	MAB_1046c	0.97506	0.213936	1.15985	0.0109686	NO	NO	NO	MAB_1046c	0.999949	-1.09606	0.467792	2.20332e-05	NO	NO	NO
MAB_1047c	MAB_1047c	Probable dihydrodipicolinate synthetase DapA	No	#N/A	#N/A	#N/A	0.910769	0.795437	1.7356	0.0405919	NO	NO	NO	MAB_1047c	0.699897	1.83932	3.57842	0.154966	NO	NO	NO	MAB_1047c	0.769905	2.07241	4.20588	0.113563	NO	NO	NO	MAB_1047c	0.999949	0.826271	1.7731	2.20332e-05	NO	NO	NO
MAB_1048c	MAB_1048c	Probable class II aldolase	No	#N/A	#N/A	#N/A	0.767866	1.09289	2.13301	0.114715	NO	NO	NO	MAB_1048c	0.990058	-0.0420931	0.971245	0.00433958	NO	NO	NO	MAB_1048c	0.97506	-0.248685	0.841663	0.0109686	NO	NO	NO	MAB_1048c	0.999949	-0.26387	0.832851	2.20332e-05	NO	NO	NO
MAB_1049	MAB_1049	Putative transcription regulator protein	No	#N/A	#N/A	#N/A	0.349935	1.1237	2.17905	0.456013	NO	NO	NO	MAB_1049	0.938585	-0.167365	0.890468	0.0275263	NO	NO	NO	MAB_1049	0.864575	-0.495259	0.709435	0.0631974	NO	NO	NO	MAB_1049	0.999949	-0.162713	0.893343	2.20332e-05	NO	NO	NO
MAB_1050c	MAB_1050c	Putative methionine sulfoxide reductase	No	#N/A	#N/A	#N/A	0.588158	1.90131	3.73553	0.230506	NO	NO	NO	MAB_1050c	0.795943	-0.832992	0.561364	0.0991183	NO	NO	NO	MAB_1050c	0.744619	1.10589	2.15231	0.128066	NO	NO	NO	MAB_1050c	0.999949	-0.124532	0.917301	2.20332e-05	NO	NO	NO
MAB_1051c	pgi	Probable glucose-6-phosphate isomerase (PGI)	No	#N/A	#N/A	#N/A	0.688297	0.512914	1.42693	0.162224	NO	NO	NO	MAB_1051c	0.421151	0.746529	1.67775	0.375563	NO	NO	NO	MAB_1051c	0.8121	0.588514	1.5037	0.0903907	NO	NO	NO	MAB_1051c	0.999949	0.511191	1.42523	2.20332e-05	NO	NO	NO
MAB_1052c	MAB_1052c	Hypothetical protein	No	#N/A	#N/A	#N/A	0.0447013	0.87531	1.8344	1.34968	NO	NO	NO	MAB_1052c	0.167784	0.710588	1.63647	0.77525	NO	NO	NO	MAB_1052c	0.944557	0.191342	1.14183	0.024772	NO	NO	NO	MAB_1052c	0.999949	0.579766	1.49461	2.20332e-05	NO	NO	NO
MAB_1053c	MAB_1053c	Conserved hypothetical protein (chorismate mutase?)	YES	0	0	NO	0.86774	-0.388633	0.763853	0.0616102	NO	NO	NO	MAB_1053c	0.944209	0.131116	1.09514	0.0249317	NO	NO	NO	MAB_1053c	0.676254	0.633635	1.55147	0.16989	NO	NO	NO	MAB_1053c	0.999949	0.798705	1.73954	2.20332e-05	NO	NO	NO
MAB_1054	MAB_1054	Putative ATP-dependent DNA helicase PcrA	No	#N/A	#N/A	#N/A	0.959387	0.0922295	1.06602	0.018006	NO	NO	NO	MAB_1054	0.944209	-0.0816352	0.944986	0.0249317	NO	NO	NO	MAB_1054	0.983344	0.065566	1.0465	0.00729469	NO	NO	NO	MAB_1054	0.999949	-0.298079	0.813335	2.20332e-05	NO	NO	NO
MAB_1055c	MAB_1055c	Conserved hypothetical protein (peptidase?)	YES	0	0	NO	0.952178	-0.122803	0.918401	0.0212816	NO	NO	NO	MAB_1055c	0.895584	-0.13477	0.910815	0.0478938	NO	NO	NO	MAB_1055c	0.726247	-0.55111	0.682495	0.138916	NO	NO	NO	MAB_1055c	0.999949	-0.13695	0.90944	2.20332e-05	NO	NO	NO
MAB_1056	sucC	Succinyl-CoA synthetase, beta chain	No	#N/A	#N/A	#N/A	0.398184	-0.532928	0.691151	0.399916	NO	NO	NO	MAB_1056	0.768649	0.195249	1.14492	0.114272	NO	NO	NO	MAB_1056	0.927216	-0.231535	0.851728	0.0328191	NO	NO	NO	MAB_1056	0.999949	-0.112094	0.925244	2.20332e-05	NO	NO	NO
MAB_1057	sucD	Succinyl-CoA synthetase, alpha chain	No	#N/A	#N/A	#N/A	0.968104	-0.0893492	0.939947	0.014078	NO	NO	NO	MAB_1057	0.760262	-0.325073	0.798258	0.119037	NO	NO	NO	MAB_1057	0.871179	-0.447004	0.733565	0.0598928	NO	NO	NO	MAB_1057	0.999949	-0.317953	0.802207	2.20332e-05	NO	NO	NO
MAB_1058	MAB_1058	hypothetical protein	No	#N/A	#N/A	#N/A	0.862632	-0.658037	0.63374	0.0641745	NO	NO	NO	MAB_1058	0.732501	-0.973359	0.509319	0.135192	NO	NO	NO	MAB_1058	0.762726	-1.40246	0.378284	0.117632	NO	NO	NO	MAB_1058	0.999949	-2.28774	0.204796	2.20332e-05	NO	NO	NO
MAB_1059c	MAB_1059c	Conserved hypothetical protein (luciferase?)	No	#N/A	#N/A	#N/A	0.945331	-0.780682	0.582091	0.024416	NO	NO	NO	MAB_1059c	0.431742	-2.4679	0.180754	0.364776	NO	NO	NO	MAB_1059c	0.769905	-0.983045	0.505911	0.113563	NO	NO	NO	MAB_1059c	0.999949	-0.543599	0.686057	2.20332e-05	NO	NO	NO
MAB_1060	MAB_1060	Putative alkanesulfonate monooxygenase	No	#N/A	#N/A	#N/A	0.963126	-0.766755	0.587738	0.016317	NO	NO	NO	MAB_1060	0.630636	5.85279	57.7919	0.200221	NO	NO	NO	MAB_1060	0.394376	7.1557	142.587	0.404089	NO	NO	NO	MAB_1060	0.999949	4.30458	19.7609	2.20332e-05	NO	NO	NO
MAB_1062	MAB_1062	hypothetical protein	No	#N/A	#N/A	#N/A	0.779571	0.378814	1.30027	0.108144	NO	NO	NO	MAB_1062	0.844106	0.249869	1.1891	0.0736029	NO	NO	NO	MAB_1062	0.97469	0.139164	1.10127	0.0111335	NO	NO	NO	MAB_1062	0.999949	-0.450944	0.731564	2.20332e-05	NO	NO	NO
MAB_1063	purN	Probable 5'-phosphoribosylglycinamide formyltransferase PurN	No	#N/A	#N/A	#N/A	0.845118	-0.568733	0.674208	0.0730826	NO	NO	NO	MAB_1063	0.984206	0.0604641	1.0428	0.00691383	NO	NO	NO	MAB_1063	0.376436	1.11539	2.16653	0.424308	NO	NO	NO	MAB_1063	0.999949	0.232255	1.17467	2.20332e-05	NO	NO	NO
MAB_1064	purH	Probable bifunctional purine biosynthesis protein PurH	No	#N/A	#N/A	#N/A	0.926419	-0.182581	0.881126	0.0331926	NO	NO	NO	MAB_1064	0.973562	0.0454806	1.03203	0.0116365	NO	NO	NO	MAB_1064	0.972394	-0.120779	0.919691	0.0121576	NO	NO	NO	MAB_1064	0.999949	0.0305401	1.02139	2.20332e-05	NO	NO	NO
MAB_1065	MAB_1065	Putative ABC transporter, ATP-binding protein	No	#N/A	#N/A	#N/A	0.983947	-0.0590099	0.959923	0.00702835	NO	NO	NO	MAB_1065	0.648865	-0.478828	0.717561	0.187845	NO	NO	NO	MAB_1065	0.889062	-0.37721	0.769925	0.0510682	NO	NO	NO	MAB_1065	0.999949	-0.305502	0.809161	2.20332e-05	NO	NO	NO
MAB_1066	MAB_1066	Hypothetical protein	YES	0	0	NO	0.924551	-0.748377	0.595273	0.0340691	NO	NO	NO	MAB_1066	0.967049	-0.249431	0.841228	0.0145514	NO	NO	NO	MAB_1066	0.997475	0.073297	1.05212	0.00109807	NO	NO	NO	MAB_1066	0.999949	0.48561	1.40018	2.20332e-05	NO	NO	NO
MAB_1068c	MAB_1068c	hypothetical protein	No	#N/A	#N/A	#N/A	0.949107	-0.150824	0.900736	0.0226846	NO	NO	NO	MAB_1068c	0.205761	-0.775937	0.584009	0.686637	NO	NO	NO	MAB_1068c	0.659502	-0.654049	0.635494	0.180784	NO	NO	NO	MAB_1068c	0.999949	-0.340933	0.789531	2.20332e-05	NO	NO	NO
MAB_1069c	MAB_1069c	Probable enoyl-CoA hydratase/isomerase	No	#N/A	#N/A	#N/A	0.755787	0.937397	1.91507	0.1216	NO	NO	NO	MAB_1069c	0.971625	-0.10355	0.93074	0.0125015	NO	NO	NO	MAB_1069c	0.965157	-0.277711	0.824899	0.0154021	NO	NO	NO	MAB_1069c	0.999949	-0.132544	0.912222	2.20332e-05	NO	NO	NO
MAB_1070c	MAB_1070c	Probable acyl-CoA dehydrogenase	No	#N/A	#N/A	#N/A	0.877419	-0.305056	0.809411	0.0567928	NO	NO	NO	MAB_1070c	0.976302	-0.0559849	0.961938	0.0104156	NO	NO	NO	MAB_1070c	0.951176	0.244291	1.18451	0.0217391	NO	NO	NO	MAB_1070c	0.999949	-0.357131	0.780716	2.20332e-05	NO	NO	NO
MAB_1071c	MAB_1071c	Probable acetyl-/propionyl-CoA carboxylase alpha subunit AccA2	No	#N/A	#N/A	#N/A	0.908273	-0.252538	0.839418	0.0417837	NO	NO	NO	MAB_1071c	0.76567	0.382286	1.30341	0.115959	NO	NO	NO	MAB_1071c	0.899553	0.560125	1.4744	0.0459733	NO	NO	NO	MAB_1071c	0.999949	0.762826	1.69681	2.20332e-05	NO	NO	NO
MAB_1072c	MAB_1072c	Pobable propionyl-CoA carboxylase beta subunit AccD2	No	#N/A	#N/A	#N/A	0.898455	-0.375662	0.770751	0.0465036	NO	NO	NO	MAB_1072c	0.90569	-0.254101	0.83851	0.0430205	NO	NO	NO	MAB_1072c	0.835564	-0.60503	0.657458	0.0780203	NO	NO	NO	MAB_1072c	0.999949	-0.408215	0.753555	2.20332e-05	NO	NO	NO
MAB_1073c	MAB_1073c	Probable acyl-CoA dehydrogenase FadE	YES	0	0	NO	0.458852	-0.93429	0.5233	0.338327	NO	NO	NO	MAB_1073c	0.9115	0.266161	1.2026	0.0402432	NO	NO	NO	MAB_1073c	0.495822	0.996486	1.99513	0.304674	NO	NO	NO	MAB_1073c	0.999949	-0.0215339	0.985185	2.20332e-05	NO	NO	NO
MAB_1074c	MAB_1074c	hypothetical protein	YES	0	0	NO	0.93591	-0.260708	0.834678	0.0287658	NO	NO	NO	MAB_1074c	0.689261	0.770132	1.70543	0.161616	NO	NO	NO	MAB_1074c	0.864844	0.739256	1.66931	0.0630623	NO	NO	NO	MAB_1074c	0.999949	0.480451	1.39518	2.20332e-05	NO	NO	NO
MAB_1075	rpmF	50S ribosomal protein L32	No	#N/A	#N/A	#N/A	0.968307	-0.150212	0.901118	0.0139871	NO	NO	NO	MAB_1075	0.999052	0.00420147	1.00292	0.000411907	NO	NO	NO	MAB_1075	0.97506	-0.137363	0.90918	0.0109686	NO	NO	NO	MAB_1075	0.999949	0.477651	1.39247	2.20332e-05	NO	NO	NO
MAB_1076	MAB_1076	Mycobacterial persistence regulator MrpA (two component response transcriptional regulatory protein)	No	#N/A	#N/A	#N/A	0.967971	-0.0921025	0.938155	0.0141376	NO	NO	NO	MAB_1076	0.663634	-0.447516	0.733304	0.178071	NO	NO	NO	MAB_1076	0.95466	-0.185613	0.879275	0.0201512	NO	NO	NO	MAB_1076	0.999949	0.0354622	1.02489	2.20332e-05	NO	NO	NO
MAB_1077	MAB_1077	Probable two component sensor kinase MprB	No	#N/A	#N/A	#N/A	0.967971	0.102086	1.07332	0.0141376	NO	NO	NO	MAB_1077	0.827505	-0.276283	0.825716	0.0822294	NO	NO	NO	MAB_1077	0.952234	0.198892	1.14782	0.0212561	NO	NO	NO	MAB_1077	0.999949	-0.15001	0.901244	2.20332e-05	NO	NO	NO
MAB_1078	MAB_1078	Putative serine protease	YES	0	5	NO	0.770487	0.311069	1.24063	0.113235	NO	NO	NO	MAB_1078	0.945766	0.0762245	1.05426	0.0242162	NO	NO	NO	MAB_1078	0.859451	0.39618	1.31602	0.0657791	NO	NO	NO	MAB_1078	0.999949	0.339289	1.26513	2.20332e-05	NO	NO	NO
MAB_1079	MAB_1079	Putative molybdopterin biosynthesis protein	No	#N/A	#N/A	#N/A	0.845118	0.314793	1.24383	0.0730826	NO	NO	NO	MAB_1079	0.76567	-0.263104	0.833293	0.115959	NO	NO	NO	MAB_1079	0.972617	0.166695	1.12248	0.0120583	NO	NO	NO	MAB_1079	0.999949	-0.0947522	0.936433	2.20332e-05	NO	NO	NO
MAB_1080	MAB_1080	Hypothetical porin precursor	YES	0	5	NO	0.953194	-0.124137	0.917553	0.0208187	NO	NO	NO	MAB_1080	0.67046	-0.349934	0.78462	0.173627	NO	NO	NO	MAB_1080	0.6005	-0.806692	0.571691	0.221487	NO	NO	NO	MAB_1080	0.999949	-0.397803	0.759013	2.20332e-05	NO	NO	NO
MAB_1081	MAB_1081	Hypothetical porin precursor	YES	0	0	NO	0.620332	-0.745486	0.596467	0.207376	NO	NO	NO	MAB_1081	0.56721	-0.776934	0.583606	0.246256	NO	NO	NO	MAB_1081	0.744619	-0.690757	0.619529	0.128066	NO	NO	NO	MAB_1081	0.999949	0.122061	1.08829	2.20332e-05	NO	NO	NO
MAB_1082c	mscL	Hypothetical large-conductance mechanosensitive channel	No	#N/A	#N/A	#N/A	0.555325	-0.572159	0.67261	0.255453	NO	NO	NO	MAB_1082c	0.934751	-0.137207	0.909278	0.0293039	NO	NO	NO	MAB_1082c	0.898719	-0.397652	0.759092	0.046376	NO	NO	NO	MAB_1082c	0.999949	0.426955	1.34439	2.20332e-05	NO	NO	NO
MAB_1083c	MAB_1083c	hypothetical protein	No	#N/A	#N/A	#N/A	0.948116	-0.336088	0.792187	0.0231384	NO	NO	NO	MAB_1083c	0.990058	0.0406016	1.02854	0.00433958	NO	NO	NO	MAB_1083c	0.934952	-0.646611	0.638779	0.0292108	NO	NO	NO	MAB_1083c	0.999949	0.451008	1.367	2.20332e-05	NO	NO	NO
MAB_1084c	MAB_1084c	hypothetical protein	No	#N/A	#N/A	#N/A	0.576043	-0.811519	0.569782	0.239545	NO	NO	NO	MAB_1084c	0.272275	-1.32857	0.398163	0.564993	NO	NO	NO	MAB_1084c	0.629897	-1.05883	0.480021	0.20073	NO	NO	NO	MAB_1084c	0.999949	0.716804	1.64354	2.20332e-05	NO	NO	NO
MAB_1085c	MAB_1085c	5-formyltetrahydrofolate cyclo-ligase	YES	0	0	NO	0.848441	0.881646	1.84248	0.0713782	NO	NO	NO	MAB_1085c	0.380418	3.05295	8.29907	0.419739	NO	NO	NO	MAB_1085c	0.876948	2.45096	5.4678	0.0570261	NO	NO	NO	MAB_1085c	0.999949	2.74649	6.7108	2.20332e-05	NO	NO	NO
MAB_1086	MAB_1086	Putative UTP-glucose-1-phosphate uridylyltransferase (GalU)	No	#N/A	#N/A	#N/A	0.160822	-1.06099	0.479303	0.793654	NO	NO	NO	MAB_1086	0.324509	-0.857176	0.552032	0.488773	NO	NO	NO	MAB_1086	0.762702	-0.676447	0.625704	0.117645	NO	NO	NO	MAB_1086	0.999949	-0.310043	0.806617	2.20332e-05	NO	NO	NO
MAB_1087	MAB_1087	Probable molybdopterin biosynthesis protein MoeA1	YES	0	0	NO	0.667306	-0.512517	0.700999	0.175675	NO	NO	NO	MAB_1087	0.966939	0.0440929	1.03103	0.0146009	NO	NO	NO	MAB_1087	0.939654	-0.233903	0.850331	0.0270321	NO	NO	NO	MAB_1087	0.999949	-0.28138	0.822803	2.20332e-05	NO	NO	NO
MAB_1088	MAB_1088	Possible ribosomal-protein-alanine acetyltransferase RimJ	No	#N/A	#N/A	#N/A	0.909322	0.283466	1.21712	0.0412822	NO	NO	NO	MAB_1088	0.79147	0.368466	1.29098	0.101565	NO	NO	NO	MAB_1088	0.999288	-0.0218567	0.984964	0.000309212	NO	NO	NO	MAB_1088	0.999949	-0.998968	0.500358	2.20332e-05	NO	NO	NO
MAB_1089	MAB_1089	hypothetical protein	No	#N/A	#N/A	#N/A	0.805916	-0.337994	0.791141	0.09371	NO	NO	NO	MAB_1089	0.423466	-0.601951	0.658862	0.373182	NO	NO	NO	MAB_1089	0.951176	-0.210412	0.86429	0.0217391	NO	NO	NO	MAB_1089	0.999949	-0.128558	0.914745	2.20332e-05	NO	NO	NO
MAB_1091	MAB_1091	Hypothetical protein	No	#N/A	#N/A	#N/A	0.983947	-0.26357	0.833024	0.00702835	NO	NO	NO	MAB_1091	0.988502	-0.0793964	0.946454	0.00502246	NO	NO	NO	MAB_1091	0.97506	-0.461821	0.726069	0.0109686	NO	NO	NO	MAB_1091	0.999949	-0.891471	0.539064	2.20332e-05	NO	NO	NO
MAB_1092	MAB_1092	Hypothetical protein	No	#N/A	#N/A	#N/A	0.332879	-1.02788	0.490431	0.477714	NO	NO	NO	MAB_1092	0.856609	-0.333568	0.793571	0.0672173	NO	NO	NO	MAB_1092	0.994691	0.0746341	1.05309	0.00231181	NO	NO	NO	MAB_1092	0.999949	0.306725	1.2369	2.20332e-05	NO	NO	NO
MAB_1093c	MAB_1093c	Putative L-cysteine desulfurase	No	#N/A	#N/A	#N/A	0.417357	-0.837941	0.559441	0.379492	NO	NO	NO	MAB_1093c	0.614391	-0.577302	0.670216	0.211555	NO	NO	NO	MAB_1093c	0.952234	-0.216937	0.86039	0.0212561	NO	NO	NO	MAB_1093c	0.999949	0.178209	1.13148	2.20332e-05	NO	NO	NO
MAB_1094	MAB_1094	hypothetical protein	YES	0	0	NO	0.160154	-0.833781	0.561057	0.795462	NO	NO	NO	MAB_1094	0.265726	-0.72029	0.606976	0.575566	NO	NO	NO	MAB_1094	0.950087	-0.254999	0.837988	0.0222367	NO	NO	NO	MAB_1094	0.999949	-0.184191	0.880143	2.20332e-05	NO	NO	NO
MAB_1095	MAB_1095	Conserved hypothetical protein (Phosphoadenosine phosphosulfate reductase?)	No	#N/A	#N/A	#N/A	0.651614	-0.48231	0.71583	0.18601	NO	NO	NO	MAB_1095	0.463658	-0.563485	0.676666	0.333802	NO	NO	NO	MAB_1095	0.972394	-0.205641	0.867153	0.0121576	NO	NO	NO	MAB_1095	0.999949	0.408839	1.32762	2.20332e-05	NO	NO	NO
MAB_1096	MAB_1096	Conserved hypothetical protein (ATPase?)	YES	0	0	NO	0.702191	-0.4241	0.745304	0.153545	NO	NO	NO	MAB_1096	0.51106	-0.465817	0.724061	0.291528	NO	NO	NO	MAB_1096	0.997783	0.0231744	1.01619	0.000963752	NO	NO	NO	MAB_1096	0.999949	-0.307312	0.808146	2.20332e-05	NO	NO	NO
MAB_1097	MAB_1097	hypothetical protein	No	#N/A	#N/A	#N/A	0.966822	-0.191449	0.875726	0.0146536	NO	NO	NO	MAB_1097	0.883591	-0.316125	0.803224	0.0537486	NO	NO	NO	MAB_1097	0.8144	0.608725	1.52491	0.089162	NO	NO	NO	MAB_1097	0.999949	-0.259484	0.835387	2.20332e-05	NO	NO	NO
MAB_1098	MAB_1098	hypothetical protein	No	#N/A	#N/A	#N/A	0.937826	0.232573	1.17493	0.0278775	NO	NO	NO	MAB_1098	0.999052	-0.00232651	0.998389	0.000411907	NO	NO	NO	MAB_1098	0.967382	0.188649	1.1397	0.0144018	NO	NO	NO	MAB_1098	0.999949	0.140137	1.10201	2.20332e-05	NO	NO	NO
MAB_1099c	MAB_1099c	hypothetical protein	YES	0	0	NO	0.994925	-0.00791916	0.994526	0.00220948	NO	NO	NO	MAB_1099c	0.6398	-0.381253	0.76777	0.193956	NO	NO	NO	MAB_1099c	0.919777	-0.384833	0.765867	0.0363177	NO	NO	NO	MAB_1099c	0.999949	-0.21008	0.86449	2.20332e-05	NO	NO	NO
MAB_1100c	MAB_1100c	Hypothetical protein	No	#N/A	#N/A	#N/A	0.577154	0.655374	1.57502	0.238708	NO	NO	NO	MAB_1100c	0.735265	0.490892	1.40531	0.133556	NO	NO	NO	MAB_1100c	0.97506	0.131084	1.09512	0.0109686	NO	NO	NO	MAB_1100c	0.999949	-0.0688307	0.95341	2.20332e-05	NO	NO	NO
MAB_1102	MAB_1102	Hypothetical protein	No	#N/A	#N/A	#N/A	0.315246	2.0911	4.26074	0.501351	NO	NO	NO	MAB_1102	0.183532	2.35574	5.11858	0.736289	NO	NO	NO	MAB_1102	0.963278	0.202644	1.15081	0.0162484	NO	NO	NO	MAB_1102	0.999949	0.63226	1.54999	2.20332e-05	NO	NO	NO
MAB_1103	MAB_1103	Hypothetical protein	YES	0	6	YES	0.958859	0.220831	1.1654	0.0182452	NO	NO	NO	MAB_1103	0.454208	1.02472	2.03456	0.342746	NO	NO	NO	MAB_1103	0.750937	1.15291	2.22362	0.124397	NO	NO	NO	MAB_1103	0.999949	1.22974	2.34525	2.20332e-05	NO	NO	NO
MAB_1104c	MAB_1104c	Hypothetical protein	No	#N/A	#N/A	#N/A	0.951654	-1.27794	0.412384	0.0215208	NO	NO	NO	MAB_1104c	0.860594	-1.74353	0.298639	0.0652016	NO	NO	NO	MAB_1104c	0.997475	0.115991	1.08372	0.00109807	NO	NO	NO	MAB_1104c	0.999949	-1.61259	0.327011	2.20332e-05	NO	NO	NO
MAB_1105c	MAB_1105c	Hypothetical protein	YES	0	0	NO	0.991	0.227644	1.17092	0.00392621	NO	NO	NO	MAB_1105c	0.932147	-0.99515	0.501684	0.0305158	NO	NO	NO	MAB_1105c	0.937213	1.11175	2.16108	0.0281617	NO	NO	NO	MAB_1105c	0.999949	-0.0676735	0.954175	2.20332e-05	NO	NO	NO
MAB_1106c	MAB_1106c	Hypothetical protein	No	#N/A	#N/A	#N/A	0.944672	0.367513	1.29013	0.0247192	NO	NO	NO	MAB_1106c	0.964292	-0.184884	0.87972	0.0157916	NO	NO	NO	MAB_1106c	0.972394	0.278282	1.21275	0.0121576	NO	NO	NO	MAB_1106c	0.999949	-0.159367	0.895418	2.20332e-05	NO	NO	NO
MAB_1107c	MAB_1107c	Hypothetical protein	No	#N/A	#N/A	#N/A	0.814433	-0.592924	0.662998	0.0891447	NO	NO	NO	MAB_1107c	0.884967	-0.339015	0.790581	0.0530728	NO	NO	NO	MAB_1107c	0.97506	-0.152894	0.899445	0.0109686	NO	NO	NO	MAB_1107c	0.999949	0.310666	1.24028	2.20332e-05	NO	NO	NO
MAB_1108c	MAB_1108c	hypothetical protein	No	#N/A	#N/A	#N/A	0.851703	-0.920507	0.528323	0.0697119	NO	NO	NO	MAB_1108c	0.832398	-0.981286	0.506528	0.0796692	NO	NO	NO	MAB_1108c	0.710743	-3.04454	0.1212	0.148287	NO	NO	NO	MAB_1108c	0.999949	-1.0834	0.471915	2.20332e-05	NO	NO	NO
MAB_1110	MAB_1110	hypothetical protein	No	#N/A	#N/A	#N/A	0.797909	1.88718	3.69911	0.0980466	NO	NO	NO	MAB_1110	0.703313	2.21948	4.65724	0.152851	NO	NO	NO	MAB_1110	0.892517	1.81933	3.52918	0.0493833	NO	NO	NO	MAB_1110	0.999949	2.28793	4.88354	2.20332e-05	NO	NO	NO
MAB_1112c	MAB_1112c	Putative quinone oxidoreductase	YES	0	0	NO	0.948116	-0.203488	0.868448	0.0231384	NO	NO	NO	MAB_1112c	0.937677	-0.156115	0.897438	0.0279466	NO	NO	NO	MAB_1112c	0.929305	-0.409175	0.753054	0.0318417	NO	NO	NO	MAB_1112c	0.999949	0.0610645	1.04324	2.20332e-05	NO	NO	NO
MAB_1113c	MAB_1113c	Conserved hypothetical protein (Pyridoxamine 5'-phosphate oxidase-related, FMN-binding?)	YES	0	5	NO	0.98165	0.0827157	1.05901	0.00804312	NO	NO	NO	MAB_1113c	0.713358	-0.547286	0.684306	0.146693	NO	NO	NO	MAB_1113c	0.719164	-0.906383	0.533521	0.143172	NO	NO	NO	MAB_1113c	0.999949	-0.880626	0.543132	2.20332e-05	NO	NO	NO
MAB_1114	MAB_1114	Putative metallo-beta-lactamase superfamily	No	#N/A	#N/A	#N/A	0.848441	0.612532	1.52894	0.0713782	NO	NO	NO	MAB_1114	0.42746	1.34107	2.5334	0.369104	NO	NO	NO	MAB_1114	0.849638	0.911639	1.88118	0.0707659	NO	NO	NO	MAB_1114	0.999949	0.6319	1.5496	2.20332e-05	NO	NO	NO
MAB_1115	MAB_1115	Hypothetical protein	No	#N/A	#N/A	#N/A	0.74056	-0.986652	0.504648	0.13044	NO	NO	NO	MAB_1115	0.990058	-0.038463	0.973692	0.00433958	NO	NO	NO	MAB_1115	0.999447	0.0282509	1.01978	0.000240381	NO	NO	NO	MAB_1115	0.999949	0.951188	1.93346	2.20332e-05	NO	NO	NO
MAB_1116	MAB_1116	hypothetical protein	No	#N/A	#N/A	#N/A	0.968307	-0.162999	0.893167	0.0139871	NO	NO	NO	MAB_1116	0.319108	-1.24059	0.423199	0.496062	NO	NO	NO	MAB_1116	0.381518	-1.61709	0.325992	0.418485	NO	NO	NO	MAB_1116	0.999949	-0.0807037	0.945596	2.20332e-05	NO	NO	NO
MAB_1117c	MAB_1117c	Hypothetical protein	No	#N/A	#N/A	#N/A	0.578131	0.559202	1.47345	0.237974	NO	NO	NO	MAB_1117c	0.964853	0.0679131	1.0482	0.0155389	NO	NO	NO	MAB_1117c	0.814072	0.434879	1.3518	0.0893372	NO	NO	NO	MAB_1117c	0.999949	0.502278	1.41645	2.20332e-05	NO	NO	NO
MAB_1118c	MAB_1118c	Hypothetical protein	YES	0	5	NO	0.348784	-0.461341	0.726311	0.457444	NO	NO	NO	MAB_1118c	0.175634	-0.558831	0.678852	0.755392	NO	NO	NO	MAB_1118c	0.994769	0.0481622	1.03395	0.00227767	NO	NO	NO	MAB_1118c	0.999949	0.0617518	1.04373	2.20332e-05	NO	NO	NO
MAB_1119	MAB_1119	hypothetical protein	No	#N/A	#N/A	#N/A	0.957992	-0.149096	0.901815	0.0186381	NO	NO	NO	MAB_1119	0.676337	-0.454915	0.729553	0.169837	NO	NO	NO	MAB_1119	0.80283	-0.628209	0.646979	0.0953765	NO	NO	NO	MAB_1119	0.999949	-0.127437	0.915457	2.20332e-05	NO	NO	NO
MAB_1120c	MAB_1120c	Conserved hypothetical protein (alkylated DNA repair protein?)	No	#N/A	#N/A	#N/A	0.828356	0.666189	1.58688	0.0817832	NO	NO	NO	MAB_1120c	0.967049	-0.116065	0.922701	0.0145514	NO	NO	NO	MAB_1120c	0.97506	0.146194	1.10665	0.0109686	NO	NO	NO	MAB_1120c	0.999949	0.202574	1.15075	2.20332e-05	NO	NO	NO
MAB_1121	arcA	Probable arginine deiminase	No	#N/A	#N/A	#N/A	0.773381	0.605376	1.52138	0.111606	NO	NO	NO	MAB_1121	0.67046	-0.605427	0.657277	0.173627	NO	NO	NO	MAB_1121	0.968551	-0.187512	0.878119	0.0138775	NO	NO	NO	MAB_1121	0.999949	-0.404272	0.755617	2.20332e-05	NO	NO	NO
MAB_1122c	MAB_1122c	Conserved hypothetical protein (glycosyl transferase?)	No	#N/A	#N/A	#N/A	0.983947	-0.0714842	0.951658	0.00702835	NO	NO	NO	MAB_1122c	0.298219	1.0862	2.12315	0.525464	NO	NO	NO	MAB_1122c	0.252934	1.27034	2.41218	0.596994	NO	NO	NO	MAB_1122c	0.999949	0.634131	1.552	2.20332e-05	NO	NO	NO
MAB_1123	rsmI	hypothetical protein	No	#N/A	#N/A	#N/A	0.582935	0.667666	1.5885	0.23438	NO	NO	NO	MAB_1123	0.193713	0.965161	1.95228	0.712841	NO	NO	NO	MAB_1123	0.964411	0.207001	1.15429	0.0157381	NO	NO	NO	MAB_1123	0.999949	0.68369	1.60624	2.20332e-05	NO	NO	NO
MAB_1124c	MAB_1124c	Probable para-aminobenzoate synthase component I	No	#N/A	#N/A	#N/A	0.805916	-0.360013	0.779157	0.09371	NO	NO	NO	MAB_1124c	0.666703	-0.422109	0.746333	0.176067	NO	NO	NO	MAB_1124c	0.956734	0.201592	1.14997	0.0192086	NO	NO	NO	MAB_1124c	0.999949	0.0387852	1.02725	2.20332e-05	NO	NO	NO
MAB_1125c	MAB_1125c	Hypothetical acetyltransferase, GNAT family	No	#N/A	#N/A	#N/A	0.862632	-0.262613	0.833577	0.0641745	NO	NO	NO	MAB_1125c	0.814907	-0.230343	0.852432	0.0888919	NO	NO	NO	MAB_1125c	0.932827	0.21055	1.15713	0.0301988	NO	NO	NO	MAB_1125c	0.999949	0.112878	1.08138	2.20332e-05	NO	NO	NO
MAB_1126c	MAB_1126c	Putative sigma factor	No	#N/A	#N/A	#N/A	0.999412	0.000797524	1.00055	0.000255395	NO	NO	NO	MAB_1126c	0.966916	-0.178744	0.883472	0.0146113	NO	NO	NO	MAB_1126c	0.889062	-1.16993	0.444442	0.0510682	NO	NO	NO	MAB_1126c	0.999949	-1.4711	0.360708	2.20332e-05	NO	NO	NO
MAB_1127c	MAB_1127c	Putative oxidoreductase	No	#N/A	#N/A	#N/A	0.958859	0.185291	1.13705	0.0182452	NO	NO	NO	MAB_1127c	0.752689	0.583789	1.49878	0.123385	NO	NO	NO	MAB_1127c	0.972394	0.210461	1.15706	0.0121576	NO	NO	NO	MAB_1127c	0.999949	-0.554098	0.681083	2.20332e-05	NO	NO	NO
MAB_1128c	metG	Methionyl-tRNA synthetase (MetG)	No	#N/A	#N/A	#N/A	0.9626	0.118292	1.08545	0.0165541	NO	NO	NO	MAB_1128c	0.978146	-0.0429026	0.9707	0.00959637	NO	NO	NO	MAB_1128c	0.92923	-0.318434	0.80194	0.0318767	NO	NO	NO	MAB_1128c	0.999949	-0.429757	0.742387	2.20332e-05	NO	NO	NO
MAB_1129	MAB_1129	Probable deoxyribonuclease TatD	No	#N/A	#N/A	#N/A	0.666535	0.453449	1.36931	0.176177	NO	NO	NO	MAB_1129	0.93128	-0.121865	0.918999	0.0309196	NO	NO	NO	MAB_1129	0.967382	-0.138357	0.908554	0.0144018	NO	NO	NO	MAB_1129	0.999949	-0.137435	0.909134	2.20332e-05	NO	NO	NO
MAB_1130	MAB_1130	hypothetical protein	YES	0	0	NO	0.163933	0.602511	1.51836	0.785334	NO	NO	NO	MAB_1130	0.272275	0.563963	1.47833	0.564993	NO	NO	NO	MAB_1130	0.470063	0.699124	1.62352	0.327844	NO	NO	NO	MAB_1130	0.999949	-0.619836	0.650745	2.20332e-05	NO	NO	NO
MAB_1132c	MAB_1132c	Probable L-asparagine permease 1 (transport protein)	No	#N/A	#N/A	#N/A	0.877419	-0.389666	0.763306	0.0567928	NO	NO	NO	MAB_1132c	0.906098	0.24075	1.18161	0.0428247	NO	NO	NO	MAB_1132c	0.956734	0.207985	1.15507	0.0192086	NO	NO	NO	MAB_1132c	0.999949	0.334793	1.2612	2.20332e-05	NO	NO	NO
MAB_1133c	MAB_1133c	Putative serine/threonine protein kinase	No	#N/A	#N/A	#N/A	0.972862	0.174602	1.12865	0.0119486	NO	NO	NO	MAB_1133c	0.905376	-0.519054	0.697829	0.0431712	NO	NO	NO	MAB_1133c	0.972394	0.365813	1.28861	0.0121576	NO	NO	NO	MAB_1133c	0.999949	-2.8368	0.139971	2.20332e-05	NO	NO	NO
MAB_1134c	MAB_1134c	Probable membrane protein, MmpL	YES	0	0	NO	0.494529	0.566969	1.48141	0.305808	NO	NO	NO	MAB_1134c	0.608415	0.475536	1.39043	0.2158	NO	NO	NO	MAB_1134c	0.753506	0.514954	1.42895	0.122913	NO	NO	NO	MAB_1134c	0.999949	-0.37822	0.769386	2.20332e-05	NO	NO	NO
MAB_1135c	MAB_1135c	Probable membrane protein, MmpS	No	#N/A	#N/A	#N/A	0.785938	-0.973897	0.509129	0.104611	NO	NO	NO	MAB_1135c	0.860594	-0.581001	0.6685	0.0652016	NO	NO	NO	MAB_1135c	0.997475	-0.0669974	0.954623	0.00109807	NO	NO	NO	MAB_1135c	0.999949	-0.78964	0.578488	2.20332e-05	NO	NO	NO
MAB_1136	MAB_1136	Possible transcriptional regulatory protein TetR	YES	5	7	YES	0.907497	0.390998	1.3113	0.0421548	NO	NO	NO	MAB_1136	0.843435	0.406041	1.32504	0.0739485	NO	NO	NO	MAB_1136	0.99087	0.10651	1.07662	0.00398316	NO	NO	NO	MAB_1136	0.999949	-1.45032	0.36594	2.20332e-05	NO	NO	NO
MAB_1137c	MAB_1137c	Putative membrane protein, MmpL family	No	#N/A	#N/A	#N/A	0.991986	0.0407477	1.02865	0.0034946	NO	NO	NO	MAB_1137c	0.973562	0.0981009	1.07036	0.0116365	NO	NO	NO	MAB_1137c	0.95702	0.406701	1.32565	0.019079	NO	NO	NO	MAB_1137c	0.999949	-0.398663	0.758561	2.20332e-05	NO	NO	NO
MAB_1138c	MAB_1138c	Putative transcriptional regulator, MarR family	No	#N/A	#N/A	#N/A	0.968307	-0.243782	0.844528	0.0139871	NO	NO	NO	MAB_1138c	0.720829	-0.90781	0.532994	0.142168	NO	NO	NO	MAB_1138c	0.840656	-0.621707	0.649902	0.0753816	NO	NO	NO	MAB_1138c	0.999949	0.481658	1.39635	2.20332e-05	NO	NO	NO
MAB_1139	ispE	4-(cytidine 5'-diphospho)-2-C-methyl-D-erythritol kinase	No	#N/A	#N/A	#N/A	0.102758	1.54983	2.92783	0.988183	NO	NO	NO	MAB_1139	0.964292	0.146933	1.10721	0.0157916	NO	NO	NO	MAB_1139	0.957999	0.317501	1.24617	0.0186352	NO	NO	NO	MAB_1139	0.999949	-0.324404	0.798628	2.20332e-05	NO	NO	NO
MAB_1140	MAB_1140	Putative polyketide synthase Pks16	YES	0	6	YES	0.94077	-0.123433	0.918001	0.0265163	NO	NO	NO	MAB_1140	0.803014	0.193835	1.1438	0.0952769	NO	NO	NO	MAB_1140	0.899727	-0.276096	0.825823	0.0458894	NO	NO	NO	MAB_1140	0.999949	0.336478	1.26267	2.20332e-05	NO	NO	NO
MAB_1141c	fabH	3-oxoacyl-ACP synthase III	No	#N/A	#N/A	#N/A	0.904684	0.2742	1.20932	0.0435029	NO	NO	NO	MAB_1141c	0.790535	0.342248	1.26773	0.102079	NO	NO	NO	MAB_1141c	0.999447	-0.00770211	0.994676	0.000240381	NO	NO	NO	MAB_1141c	0.999949	0.230976	1.17363	2.20332e-05	NO	NO	NO
MAB_1142c	pth	Probable peptidyl-tRNA hydrolase (PTH)	No	#N/A	#N/A	#N/A	0.968307	-0.0896961	0.939721	0.0139871	NO	NO	NO	MAB_1142c	0.527956	0.555762	1.46994	0.277403	NO	NO	NO	MAB_1142c	0.994691	-0.0501699	0.965823	0.00231181	NO	NO	NO	MAB_1142c	0.999949	-0.0342788	0.97652	2.20332e-05	NO	NO	NO
MAB_1143c	rplY	50S ribosomal protein L25/general stress protein Ctc	No	#N/A	#N/A	#N/A	0.993832	0.0178105	1.01242	0.00268714	NO	NO	NO	MAB_1143c	0.0801991	1.19235	2.28524	1.09583	NO	NO	NO	MAB_1143c	0.5783	0.920482	1.89275	0.237847	NO	NO	NO	MAB_1143c	0.999949	0.913356	1.88342	2.20332e-05	NO	NO	NO
MAB_1144c	MAB_1144c	Probable short-chain dehydrogenase/reductase	No	#N/A	#N/A	#N/A	0.300623	-0.8687	0.54764	0.521978	NO	NO	NO	MAB_1144c	0.596067	-0.478363	0.717792	0.224705	NO	NO	NO	MAB_1144c	0.77622	-0.505766	0.704287	0.110015	NO	NO	NO	MAB_1144c	0.999949	-0.0844201	0.943164	2.20332e-05	NO	NO	NO
MAB_1145c	MAB_1145c	Putative lipoprotein LpqT precursor	YES	0	0	NO	0.993832	0.025329	1.01771	0.00268714	NO	NO	NO	MAB_1145c	0.954224	-0.109907	0.926648	0.0203496	NO	NO	NO	MAB_1145c	0.851316	0.498885	1.41312	0.0699092	NO	NO	NO	MAB_1145c	0.999949	0.152258	1.11131	2.20332e-05	NO	NO	NO
MAB_1147c	prs	Probable ribose-phosphate pyrophosphokinase RppK (PRPP synthetase)	No	#N/A	#N/A	#N/A	0.848441	0.257162	1.19513	0.0713782	NO	NO	NO	MAB_1147c	0.602122	0.391545	1.3118	0.220316	NO	NO	NO	MAB_1147c	0.999447	-0.00837743	0.99421	0.000240381	NO	NO	NO	MAB_1147c	0.999949	0.316113	1.24497	2.20332e-05	NO	NO	NO
MAB_1148c	glmU	Probable UDP-N-acetylglucosamine pyrophosphorylase (GlmU)	No	#N/A	#N/A	#N/A	0.528511	-0.709841	0.611387	0.276946	NO	NO	NO	MAB_1148c	0.489564	-0.679819	0.624244	0.310191	NO	NO	NO	MAB_1148c	0.937635	-0.303218	0.810442	0.0279662	NO	NO	NO	MAB_1148c	0.999949	-0.0376968	0.974209	2.20332e-05	NO	NO	NO
MAB_1149	MAB_1149	Probable transcriptional regulator, TetR family	YES	0	0	NO	0.560323	-0.567621	0.674728	0.251561	NO	NO	NO	MAB_1149	0.296881	-0.820888	0.566093	0.527418	NO	NO	NO	MAB_1149	0.967382	-0.154589	0.898389	0.0144018	NO	NO	NO	MAB_1149	0.999949	-0.208268	0.865575	2.20332e-05	NO	NO	NO
MAB_1150	MAB_1150	Hypothetical protein	YES	0	0	NO	0.888485	0.623536	1.54065	0.05135	NO	NO	NO	MAB_1150	0.735234	-0.774126	0.584743	0.133574	NO	NO	NO	MAB_1150	0.818134	0.741527	1.67195	0.0871757	NO	NO	NO	MAB_1150	0.999949	1.46189	2.75469	2.20332e-05	NO	NO	NO
MAB_1151	MAB_1151	Hypothetical protein	No	#N/A	#N/A	#N/A	0.537356	-0.733003	0.60165	0.269738	NO	NO	NO	MAB_1151	0.781165	-0.266494	0.831337	0.107257	NO	NO	NO	MAB_1151	0.952709	0.278594	1.21301	0.0210396	NO	NO	NO	MAB_1151	0.999949	-0.556317	0.680036	2.20332e-05	NO	NO	NO
MAB_1152	MAB_1152	Hypothetical protein	No	#N/A	#N/A	#N/A	0.908273	0.597707	1.51331	0.0417837	NO	NO	NO	MAB_1152	0.93128	0.42383	1.34148	0.0309196	NO	NO	NO	MAB_1152	0.956734	-0.553373	0.681425	0.0192086	NO	NO	NO	MAB_1152	0.999949	-2.3814	0.191923	2.20332e-05	NO	NO	NO
MAB_1154	MAB_1154	Hypothetical protein	No	#N/A	#N/A	#N/A	0.792446	-0.635527	0.643706	0.10103	NO	NO	NO	MAB_1154	0.990058	-0.0277441	0.980953	0.00433958	NO	NO	NO	MAB_1154	0.453234	1.11895	2.17189	0.343678	NO	NO	NO	MAB_1154	0.999949	0.569459	1.48397	2.20332e-05	NO	NO	NO
MAB_1155	MAB_1155	Hypothetical protein	No	#N/A	#N/A	#N/A	0.994635	0.0156541	1.01091	0.00233632	NO	NO	NO	MAB_1155	0.804959	0.39759	1.31731	0.0942265	NO	NO	NO	MAB_1155	0.825026	0.706838	1.63222	0.0835322	NO	NO	NO	MAB_1155	0.999949	0.920546	1.89283	2.20332e-05	NO	NO	NO
MAB_1156c	lysA	Probable diaminopimelate decarboxylase LysA	No	#N/A	#N/A	#N/A	0.991986	-0.0628128	0.957396	0.0034946	NO	NO	NO	MAB_1156c	0.856609	0.698063	1.62233	0.0672173	NO	NO	NO	MAB_1156c	0.996551	-0.125629	0.916604	0.00150054	NO	NO	NO	MAB_1156c	0.999949	0.164901	1.12109	2.20332e-05	NO	NO	NO
MAB_1157	mfd	Probable transcription-repair coupling factor (TrcF)	No	#N/A	#N/A	#N/A	0.893275	0.184209	1.13619	0.0490149	NO	NO	NO	MAB_1157	0.688619	0.312517	1.24187	0.162021	NO	NO	NO	MAB_1157	0.851714	0.398541	1.31817	0.0697063	NO	NO	NO	MAB_1157	0.999949	0.136594	1.09931	2.20332e-05	NO	NO	NO
MAB_1159	MAB_1159	Putative iron permease FTR1	No	#N/A	#N/A	#N/A	0.655903	-0.696521	0.617058	0.183161	NO	NO	NO	MAB_1159	0.941823	-0.180147	0.882613	0.0260305	NO	NO	NO	MAB_1159	0.890037	0.527	1.44093	0.0505919	NO	NO	NO	MAB_1159	0.999949	0.710639	1.63653	2.20332e-05	NO	NO	NO
MAB_1160	MAB_1160	Conserved hypothetical protein (Tat-translocated enzyme Dyp-type peroxidase precursor?)	No	#N/A	#N/A	#N/A	0.932703	0.225123	1.16888	0.0302566	NO	NO	NO	MAB_1160	0.941823	0.131402	1.09536	0.0260305	NO	NO	NO	MAB_1160	0.95702	-0.177095	0.884482	0.019079	NO	NO	NO	MAB_1160	0.999949	0.0398821	1.02803	2.20332e-05	NO	NO	NO
MAB_1161c	MAB_1161c	Conserved hypothetical protein (Tat-translocated enzyme Dyp-type peroxidase precursor?)	No	#N/A	#N/A	#N/A	0.534489	-0.505334	0.704497	0.272062	NO	NO	NO	MAB_1161c	0.329777	-0.619695	0.650808	0.481779	NO	NO	NO	MAB_1161c	0.892517	-0.28794	0.819071	0.0493833	NO	NO	NO	MAB_1161c	0.999949	0.171326	1.12609	2.20332e-05	NO	NO	NO
MAB_1163c	MAB_1163c	Putative iron permease FTR1	No	#N/A	#N/A	#N/A	0.71826	-0.54442	0.685667	0.143718	NO	NO	NO	MAB_1163c	0.768295	-0.389129	0.763591	0.114472	NO	NO	NO	MAB_1163c	0.990461	0.103154	1.07412	0.00416282	NO	NO	NO	MAB_1163c	0.999949	0.224308	1.16822	2.20332e-05	NO	NO	NO
MAB_1164	MAB_1164	Putative conserved lipoprotein LpqU	YES	0	0	NO	0.925848	-0.290379	0.817687	0.0334601	NO	NO	NO	MAB_1164	0.80357	0.430113	1.34734	0.0949764	NO	NO	NO	MAB_1164	0.425812	0.92203	1.89478	0.370782	NO	NO	NO	MAB_1164	0.999949	0.404306	1.32345	2.20332e-05	NO	NO	NO
MAB_1165	eno	Probable enolase (Eno)	No	#N/A	#N/A	#N/A	0.993832	-0.0136704	0.990569	0.00268714	NO	NO	NO	MAB_1165	0.90009	-0.121619	0.919155	0.0457141	NO	NO	NO	MAB_1165	0.8121	-0.326081	0.797701	0.0903907	NO	NO	NO	MAB_1165	0.999949	-0.0769241	0.948077	2.20332e-05	NO	NO	NO
MAB_1166	MAB_1166	hypothetical protein	No	#N/A	#N/A	#N/A	0.921483	-0.215039	0.861523	0.0355128	NO	NO	NO	MAB_1166	0.351521	0.769897	1.70515	0.454049	NO	NO	NO	MAB_1166	0.808143	0.625561	1.54281	0.0925115	NO	NO	NO	MAB_1166	0.999949	0.259413	1.19699	2.20332e-05	NO	NO	NO
MAB_1167	MAB_1167	hypothetical protein	No	#N/A	#N/A	#N/A	0.727605	1.01102	2.01533	0.138104	NO	NO	NO	MAB_1167	0.76567	1.27225	2.41538	0.115959	NO	NO	NO	MAB_1167	0.972394	0.542048	1.45604	0.0121576	NO	NO	NO	MAB_1167	0.999949	0.31774	1.24638	2.20332e-05	NO	NO	NO
MAB_1168	MAB_1168	Conserved hypothetical protein (phosphatase?)	No	#N/A	#N/A	#N/A	0.968307	-0.133515	0.911608	0.0139871	NO	NO	NO	MAB_1168	0.963011	-0.131694	0.912759	0.0163689	NO	NO	NO	MAB_1168	0.972394	-0.230231	0.852498	0.0121576	NO	NO	NO	MAB_1168	0.999949	-1.71889	0.303783	2.20332e-05	NO	NO	NO
MAB_1169	MAB_1169	Putative hydrolase, alpha/beta fold	YES	0	0	NO	0.799318	-0.898178	0.536564	0.0972805	NO	NO	NO	MAB_1169	0.975019	-0.122475	0.91861	0.0109869	NO	NO	NO	MAB_1169	0.929426	0.614625	1.53116	0.0317854	NO	NO	NO	MAB_1169	0.999949	0.806141	1.74853	2.20332e-05	NO	NO	NO
MAB_1170	MAB_1170	hypothetical protein	No	#N/A	#N/A	#N/A	0.957992	-0.640523	0.64148	0.0186381	NO	NO	NO	MAB_1170	0.87235	-0.978016	0.507677	0.0593092	NO	NO	NO	MAB_1170	0.934952	-1.18613	0.43948	0.0292108	NO	NO	NO	MAB_1170	0.999949	-1.89383	0.269091	2.20332e-05	NO	NO	NO
MAB_1171c	MAB_1171c	hypothetical protein	No	#N/A	#N/A	#N/A	0.994635	-0.0493982	0.966339	0.00233632	NO	NO	NO	MAB_1171c	0.810619	-0.876515	0.544682	0.0911831	NO	NO	NO	MAB_1171c	0.97506	0.233122	1.17538	0.0109686	NO	NO	NO	MAB_1171c	0.999949	-0.757043	0.591708	2.20332e-05	NO	NO	NO
MAB_1172c	MAB_1172c	hypothetical protein	No	#N/A	#N/A	#N/A	0.983947	0.0588266	1.04162	0.00702835	NO	NO	NO	MAB_1172c	0.137536	-0.971645	0.509924	0.861582	NO	NO	NO	MAB_1172c	0.937916	0.204438	1.15224	0.0278359	NO	NO	NO	MAB_1172c	0.999949	-0.00182022	0.998739	2.20332e-05	NO	NO	NO
MAB_1173c	MAB_1173c	hypothetical protein	No	#N/A	#N/A	#N/A	0.921532	-0.331286	0.794828	0.0354895	NO	NO	NO	MAB_1173c	0.973234	0.0978536	1.07018	0.0117826	NO	NO	NO	MAB_1173c	0.845209	0.699085	1.62348	0.0730356	NO	NO	NO	MAB_1173c	0.999949	1.28892	2.44346	2.20332e-05	NO	NO	NO
MAB_1174c	MAB_1174c	Probable acyl-CoA synthase FadD	YES	0	0	NO	0.739529	-0.715226	0.60911	0.131045	NO	NO	NO	MAB_1174c	0.883011	0.359896	1.28333	0.0540341	NO	NO	NO	MAB_1174c	0.997475	-0.0412365	0.971822	0.00109807	NO	NO	NO	MAB_1174c	0.999949	-1.12243	0.459319	2.20332e-05	NO	NO	NO
MAB_1175	MAB_1175	Probable 4-hydroxybutyrate CoA-transferase AbfT	YES	0	0	NO	0.761714	0.714193	1.64056	0.118208	NO	NO	NO	MAB_1175	0.952442	0.141523	1.10307	0.0211613	NO	NO	NO	MAB_1175	0.972394	-0.18025	0.88255	0.0121576	NO	NO	NO	MAB_1175	0.999949	-0.542601	0.686532	2.20332e-05	NO	NO	NO
MAB_1176c	MAB_1176c	hypothetical protein	No	#N/A	#N/A	#N/A	0.695163	-0.459941	0.727016	0.157914	NO	NO	NO	MAB_1176c	0.978446	0.0541062	1.03822	0.00946311	NO	NO	NO	MAB_1176c	0.75513	0.679637	1.60174	0.121978	NO	NO	NO	MAB_1176c	0.999949	0.203853	1.15177	2.20332e-05	NO	NO	NO
MAB_1177	MAB_1177	Hypothetical protein	No	#N/A	#N/A	#N/A	0.883306	0.311937	1.24137	0.0538889	NO	NO	NO	MAB_1177	0.69677	0.522089	1.43603	0.15691	NO	NO	NO	MAB_1177	0.95702	-0.216917	0.860402	0.019079	NO	NO	NO	MAB_1177	0.999949	0.125977	1.09125	2.20332e-05	NO	NO	NO
MAB_1178c	MAB_1178c	hypothetical protein	No	#N/A	#N/A	#N/A	0.556673	-0.557813	0.679331	0.2544	NO	NO	NO	MAB_1178c	0.121733	-0.83631	0.560074	0.914591	NO	NO	NO	MAB_1178c	0.956734	-0.154254	0.898597	0.0192086	NO	NO	NO	MAB_1178c	0.999949	-0.300879	0.811758	2.20332e-05	NO	NO	NO
MAB_1179c	MAB_1179c	hypothetical protein	YES	0	0	NO	0.93021	-0.184441	0.87999	0.0314189	NO	NO	NO	MAB_1179c	0.844106	-0.222063	0.857339	0.0736029	NO	NO	NO	MAB_1179c	0.990461	-0.0595959	0.959533	0.00416282	NO	NO	NO	MAB_1179c	0.999949	0.27071	1.2064	2.20332e-05	NO	NO	NO
MAB_1180c	MAB_1180c	Hypothetical protein	YES	0	0	NO	0.620053	-0.532359	0.691423	0.207571	NO	NO	NO	MAB_1180c	0.850342	-0.217613	0.859987	0.0704064	NO	NO	NO	MAB_1180c	0.849842	0.403371	1.32259	0.0706617	NO	NO	NO	MAB_1180c	0.999949	0.703277	1.6282	2.20332e-05	NO	NO	NO
MAB_1181c	MAB_1181c	Putative lipoprotein LpqV precursor	No	#N/A	#N/A	#N/A	0.723903	-0.532526	0.691343	0.14032	NO	NO	NO	MAB_1181c	0.580445	-0.625817	0.648052	0.236239	NO	NO	NO	MAB_1181c	0.963278	0.191302	1.14179	0.0162484	NO	NO	NO	MAB_1181c	0.999949	0.396968	1.31674	2.20332e-05	NO	NO	NO
MAB_1182	MAB_1182	hypothetical protein	No	#N/A	#N/A	#N/A	0.829857	1.19953	2.29665	0.0809967	NO	NO	NO	MAB_1182	0.942783	0.5407	1.45468	0.0255882	NO	NO	NO	MAB_1182	0.997475	0.181563	1.13411	0.00109807	NO	NO	NO	MAB_1182	0.999949	-0.126461	0.916076	2.20332e-05	NO	NO	NO
MAB_1183	MAB_1183	Conserved hypothetical protein (rhodanese-like)	No	#N/A	#N/A	#N/A	0.291228	2.25708	4.78023	0.535766	NO	NO	NO	MAB_1183	0.756957	0.948644	1.93006	0.120929	NO	NO	NO	MAB_1183	0.956734	0.492151	1.40654	0.0192086	NO	NO	NO	MAB_1183	0.999949	-2.42634	0.186036	2.20332e-05	NO	NO	NO
MAB_1184c	MAB_1184c	Putative transcriptional regulator, MarR family	No	#N/A	#N/A	#N/A	0.98539	0.0746031	1.05307	0.00639193	NO	NO	NO	MAB_1184c	0.90065	-0.330402	0.795315	0.0454441	NO	NO	NO	MAB_1184c	0.994958	-0.078543	0.947014	0.00219516	NO	NO	NO	MAB_1184c	0.999949	0.0948707	1.06797	2.20332e-05	NO	NO	NO
MAB_1185c	MAB_1185c	Probable enoyl-CoA hydratase	YES	0	0	NO	0.755787	-0.478165	0.71789	0.1216	NO	NO	NO	MAB_1185c	0.608238	-0.53949	0.688014	0.215926	NO	NO	NO	MAB_1185c	0.406881	-0.933129	0.523721	0.390532	NO	NO	NO	MAB_1185c	0.999949	-0.438269	0.73802	2.20332e-05	NO	NO	NO
MAB_1186c	MAB_1186c	3-hydroxyisobutyrate dehydrogenase	No	#N/A	#N/A	#N/A	0.847685	-0.308992	0.807205	0.0717657	NO	NO	NO	MAB_1186c	0.932517	-0.147834	0.902605	0.0303431	NO	NO	NO	MAB_1186c	0.753047	-0.638818	0.642239	0.123178	NO	NO	NO	MAB_1186c	0.999949	-0.6737	0.626897	2.20332e-05	NO	NO	NO
MAB_1187c	MAB_1187c	Probable enoyl-CoA hydratase	No	#N/A	#N/A	#N/A	0.908273	-0.254949	0.838017	0.0417837	NO	NO	NO	MAB_1187c	0.680654	-0.437186	0.738574	0.167073	NO	NO	NO	MAB_1187c	0.293243	-1.02286	0.492138	0.532773	NO	NO	NO	MAB_1187c	0.999949	-0.460225	0.726873	2.20332e-05	NO	NO	NO
MAB_1188c	MAB_1188c	Probable acyl-CoA dehydrogenase	No	#N/A	#N/A	#N/A	0.683218	-0.480801	0.71658	0.165441	NO	NO	NO	MAB_1188c	0.264054	-0.864882	0.549091	0.578307	NO	NO	NO	MAB_1188c	0.726247	-0.665318	0.63055	0.138916	NO	NO	NO	MAB_1188c	0.999949	-0.0784534	0.947072	2.20332e-05	NO	NO	NO
MAB_1189c	MAB_1189c	Probable methylmalonic acid semialdehyde dehydrogenase MmsA	No	#N/A	#N/A	#N/A	0.803815	-0.439223	0.737532	0.0948438	NO	NO	NO	MAB_1189c	0.146174	-1.05115	0.482583	0.83513	NO	NO	NO	MAB_1189c	0.322564	-1.05806	0.480278	0.491384	NO	NO	NO	MAB_1189c	0.999949	-0.168292	0.889896	2.20332e-05	NO	NO	NO
MAB_1190	MAB_1190	hypothetical protein	YES	0	5	NO	0.951848	0.174039	1.12821	0.0214322	NO	NO	NO	MAB_1190	0.615202	0.494074	1.40842	0.210982	NO	NO	NO	MAB_1190	0.859451	1.5088	2.84574	0.0657791	NO	NO	NO	MAB_1190	0.999949	-0.00122909	0.999148	2.20332e-05	NO	NO	NO
MAB_1191c	purT	Probable phosphoribosylglycinamide formyltransferase 2 (PurT)	No	#N/A	#N/A	#N/A	0.967971	-0.0944569	0.936625	0.0141376	NO	NO	NO	MAB_1191c	0.829751	0.277547	1.21213	0.081052	NO	NO	NO	MAB_1191c	0.990461	-0.0811232	0.945321	0.00416282	NO	NO	NO	MAB_1191c	0.999949	-0.103059	0.931057	2.20332e-05	NO	NO	NO
MAB_1192c	MAB_1192c	Probable acyl-CoA thiolase	YES	0	0	NO	0.994709	0.00923	1.00642	0.00230378	NO	NO	NO	MAB_1192c	0.265726	0.58459	1.49961	0.575566	NO	NO	NO	MAB_1192c	0.46448	0.706492	1.63183	0.333033	NO	NO	NO	MAB_1192c	0.999949	0.43909	1.35575	2.20332e-05	NO	NO	NO
MAB_1193c	MAB_1193c	Conserved hypothetical protein (lipolytic enzyme G-D-S-L?)	No	#N/A	#N/A	#N/A	0.968307	-0.0856521	0.942358	0.0139871	NO	NO	NO	MAB_1193c	0.747209	0.31321	1.24247	0.126558	NO	NO	NO	MAB_1193c	0.960347	0.142454	1.10378	0.0175717	NO	NO	NO	MAB_1193c	0.999949	0.686865	1.60978	2.20332e-05	NO	NO	NO
MAB_1194	MAB_1194	Putative lipase LipU	No	#N/A	#N/A	#N/A	0.940089	0.143898	1.10489	0.0268308	NO	NO	NO	MAB_1194	0.650491	0.3594	1.28289	0.186758	NO	NO	NO	MAB_1194	0.877664	0.33168	1.25848	0.0566718	NO	NO	NO	MAB_1194	0.999949	0.381252	1.30247	2.20332e-05	NO	NO	NO
MAB_1195	MAB_1195	Probable cystathionine beta-synthase	No	#N/A	#N/A	#N/A	0.648856	0.519492	1.43345	0.187851	NO	NO	NO	MAB_1195	0.756838	0.305927	1.23621	0.120997	NO	NO	NO	MAB_1195	0.929426	0.324557	1.25228	0.0317854	NO	NO	NO	MAB_1195	0.999949	-0.46408	0.724933	2.20332e-05	NO	NO	NO
MAB_1196	MAB_1196	Proline-rich antigen (36 kDa antigen)	No	#N/A	#N/A	#N/A	0.433755	-0.441866	0.736182	0.362755	NO	NO	NO	MAB_1196	0.011818	-0.877541	0.544294	1.92746	NO	NO	NO	MAB_1196	0.467173	-0.650324	0.637137	0.330522	NO	NO	NO	MAB_1196	0.999949	-0.483108	0.715434	2.20332e-05	NO	NO	NO
MAB_1197	MAB_1197	Probable cystathionine gamma-synthase (CGS)	No	#N/A	#N/A	#N/A	0.983947	0.0415655	1.02923	0.00702835	NO	NO	NO	MAB_1197	0.459468	-0.649243	0.637615	0.337745	NO	NO	NO	MAB_1197	0.564935	-0.789337	0.57861	0.248002	NO	NO	NO	MAB_1197	0.999949	-1.01939	0.493324	2.20332e-05	NO	NO	NO
MAB_1198c	MAB_1198c	hypothetical protein	No	#N/A	#N/A	#N/A	0.558947	-1.08258	0.472184	0.25263	NO	NO	NO	MAB_1198c	0.984206	0.0677286	1.04807	0.00691383	NO	NO	NO	MAB_1198c	0.987311	0.133756	1.09715	0.00554604	NO	NO	NO	MAB_1198c	0.999949	0.387566	1.30818	2.20332e-05	NO	NO	NO
MAB_1199	MAB_1199	Probable threonine dehydratase	YES	0	0	NO	0.604533	0.508992	1.42306	0.21858	NO	NO	NO	MAB_1199	0.801825	0.317453	1.24613	0.0959204	NO	NO	NO	MAB_1199	0.934952	-0.339614	0.790253	0.0292108	NO	NO	NO	MAB_1199	0.999949	-0.293165	0.81611	2.20332e-05	NO	NO	NO
MAB_1200	MAB_1200	hypothetical protein	No	#N/A	#N/A	#N/A	0.904684	0.413135	1.33158	0.0435029	NO	NO	NO	MAB_1200	0.251616	1.41122	2.65961	0.599262	NO	NO	NO	MAB_1200	0.805162	0.763015	1.69703	0.0941166	NO	NO	NO	MAB_1200	0.999949	1.33272	2.51877	2.20332e-05	NO	NO	NO
MAB_1201c	greA	Hypothetical transcription elongation factor GreA	No	#N/A	#N/A	#N/A	0.860563	-0.335442	0.792541	0.0652174	NO	NO	NO	MAB_1201c	0.421151	-0.713329	0.609911	0.375563	NO	NO	NO	MAB_1201c	0.928637	-0.395522	0.760214	0.0321539	NO	NO	NO	MAB_1201c	0.999949	-1.06807	0.476955	2.20332e-05	NO	NO	NO
MAB_1202c	MAB_1202c	hypothetical protein	No	#N/A	#N/A	#N/A	0.957992	-0.228992	0.853231	0.0186381	NO	NO	NO	MAB_1202c	0.97978	0.0733347	1.05215	0.00887133	NO	NO	NO	MAB_1202c	0.951176	-0.30726	0.808175	0.0217391	NO	NO	NO	MAB_1202c	0.999949	-1.32468	0.399237	2.20332e-05	NO	NO	NO
MAB_1203	mca	LmbE-like protein	No	#N/A	#N/A	#N/A	0.869658	-0.282827	0.821979	0.0606516	NO	NO	NO	MAB_1203	0.849268	0.296076	1.2278	0.0709554	NO	NO	NO	MAB_1203	0.972394	0.180313	1.13313	0.0121576	NO	NO	NO	MAB_1203	0.999949	0.384564	1.30547	2.20332e-05	NO	NO	NO
MAB_1204	MAB_1204	hypothetical protein	No	#N/A	#N/A	#N/A	0.613641	1.185	2.27364	0.212086	NO	NO	NO	MAB_1204	0.633803	1.35615	2.56	0.198046	NO	NO	NO	MAB_1204	0.947238	0.592644	1.50801	0.0235409	NO	NO	NO	MAB_1204	0.999949	1.39975	2.63855	2.20332e-05	NO	NO	NO
MAB_1205	MAB_1205	hypothetical protein	No	#N/A	#N/A	#N/A	0.939431	0.16698	1.12271	0.027135	NO	NO	NO	MAB_1205	0.133958	1.11829	2.1709	0.873032	NO	NO	NO	MAB_1205	0.19048	1.40431	2.64692	0.72015	NO	NO	NO	MAB_1205	0.999949	0.629528	1.54706	2.20332e-05	NO	NO	NO
MAB_1206	MAB_1206	hypothetical protein	No	#N/A	#N/A	#N/A	0.744609	-0.962008	0.513342	0.128072	NO	NO	NO	MAB_1206	0.945766	0.324323	1.25208	0.0242162	NO	NO	NO	MAB_1206	0.505935	1.90407	3.74268	0.295905	NO	NO	NO	MAB_1206	0.999949	1.55914	2.94678	2.20332e-05	NO	NO	NO
MAB_1207	MAB_1207	Hypothetical protein	No	#N/A	#N/A	#N/A	0.972862	-0.118144	0.921372	0.0119486	NO	NO	NO	MAB_1207	0.935008	0.251058	1.19008	0.0291849	NO	NO	NO	MAB_1207	0.941217	0.449591	1.36565	0.0263102	NO	NO	NO	MAB_1207	0.999949	0.672758	1.59412	2.20332e-05	NO	NO	NO
MAB_1208c	MAB_1208c	Conserved hypothetical protein (hemolysin?)	No	#N/A	#N/A	#N/A	0.829857	0.683713	1.60627	0.0809967	NO	NO	NO	MAB_1208c	0.76567	0.677962	1.59988	0.115959	NO	NO	NO	MAB_1208c	0.733755	0.919321	1.89122	0.134449	NO	NO	NO	MAB_1208c	0.999949	-0.0257221	0.982329	2.20332e-05	NO	NO	NO
MAB_1209	MAB_1209	Probable short-chain Z-isoprenyl diphosphate synthetase	No	#N/A	#N/A	#N/A	0.38746	-0.751614	0.593939	0.411773	NO	NO	NO	MAB_1209	0.272275	-0.859986	0.550958	0.564993	NO	NO	NO	MAB_1209	0.874187	-0.44884	0.732632	0.0583959	NO	NO	NO	MAB_1209	0.999949	-0.191354	0.875784	2.20332e-05	NO	NO	NO
MAB_1210c	MAB_1210c	Putative short chain dehydrogenase/reductase	YES	0	0	NO	0.981123	0.312236	1.24163	0.0082766	NO	NO	NO	MAB_1210c	0.814907	-1.11302	0.462326	0.0888919	NO	NO	NO	MAB_1210c	0.659502	-1.61754	0.32589	0.180784	NO	NO	NO	MAB_1210c	0.999949	-2.00087	0.24985	2.20332e-05	NO	NO	NO
MAB_1211c	MAB_1211c	Probable cytochrome P450	No	#N/A	#N/A	#N/A	0.735537	-0.807733	0.571279	0.133395	NO	NO	NO	MAB_1211c	0.871906	-0.424173	0.745266	0.0595305	NO	NO	NO	MAB_1211c	0.999447	-0.00803005	0.994449	0.000240381	NO	NO	NO	MAB_1211c	0.999949	-0.52666	0.69416	2.20332e-05	NO	NO	NO
MAB_1212c	MAB_1212c	hypothetical protein	No	#N/A	#N/A	#N/A	0.845118	-1.25767	0.41822	0.0730826	NO	NO	NO	MAB_1212c	0.846745	-0.922245	0.527687	0.0722472	NO	NO	NO	MAB_1212c	0.986422	-0.181292	0.881913	0.00593745	NO	NO	NO	MAB_1212c	0.999949	-3.63806	0.0803218	2.20332e-05	NO	NO	NO
MAB_1214c	MAB_1214c	Probable cytochrome P450	No	#N/A	#N/A	#N/A	0.604533	-0.956693	0.515237	0.21858	NO	NO	NO	MAB_1214c	0.977251	-0.0915078	0.938541	0.00999374	NO	NO	NO	MAB_1214c	0.972443	-0.256323	0.837219	0.0121357	NO	NO	NO	MAB_1214c	0.999949	0.102512	1.07364	2.20332e-05	NO	NO	NO
MAB_1215c	MAB_1215c	Probable oxidoreductase	No	#N/A	#N/A	#N/A	0.804913	-0.829722	0.562638	0.0942512	NO	NO	NO	MAB_1215c	0.990058	0.0406183	1.02855	0.00433958	NO	NO	NO	MAB_1215c	0.993289	0.226591	1.17007	0.00292432	NO	NO	NO	MAB_1215c	0.999949	0.290103	1.22273	2.20332e-05	NO	NO	NO
MAB_1216c	MAB_1216c	Probable cytochrome P450	No	#N/A	#N/A	#N/A	0.84686	-0.726446	0.604391	0.0721883	NO	NO	NO	MAB_1216c	0.880152	0.517402	1.43138	0.0554425	NO	NO	NO	MAB_1216c	0.344028	1.59603	3.0231	0.463406	NO	NO	NO	MAB_1216c	0.551853	2.64245	6.24393	0.258177	NO	NO	NO
MAB_1217c	MAB_1217c	Putative transcriptional regulator, TetR family	No	#N/A	#N/A	#N/A	0.346335	-1.56827	0.337212	0.460504	NO	NO	NO	MAB_1217c	0.887413	-0.402533	0.756529	0.0518743	NO	NO	NO	MAB_1217c	0.996551	-0.0743436	0.949774	0.00150054	NO	NO	NO	MAB_1217c	0.999949	0.924087	1.89748	2.20332e-05	NO	NO	NO
MAB_1218	MAB_1218	Probable aldehyde dehydrogenase AldA	No	#N/A	#N/A	#N/A	0.965701	-0.197373	0.872137	0.0151574	NO	NO	NO	MAB_1218	0.817953	-0.355347	0.781682	0.0872714	NO	NO	NO	MAB_1218	0.841082	-0.697515	0.616634	0.0751618	NO	NO	NO	MAB_1218	0.999949	-0.202794	0.868866	2.20332e-05	NO	NO	NO
MAB_1220	MAB_1220	Probable dehydrogenase/reductase	No	#N/A	#N/A	#N/A	0.967362	-0.165371	0.891699	0.014411	NO	NO	NO	MAB_1220	0.934751	-0.231988	0.851461	0.0293039	NO	NO	NO	MAB_1220	0.833356	-0.956897	0.515164	0.0791693	NO	NO	NO	MAB_1220	0.999949	-0.32826	0.796496	2.20332e-05	NO	NO	NO
MAB_1221	MAB_1221	Possible 4-carboxymuconolactone decarboxylase	No	#N/A	#N/A	#N/A	0.745419	-0.814199	0.568724	0.1276	NO	NO	NO	MAB_1221	0.890177	-0.436478	0.738936	0.0505238	NO	NO	NO	MAB_1221	0.862903	0.743711	1.67448	0.0640379	NO	NO	NO	MAB_1221	0.999949	-0.305804	0.808991	2.20332e-05	NO	NO	NO
MAB_1222	MAB_1222	hypothetical protein	No	#N/A	#N/A	#N/A	0.761714	-0.635333	0.643792	0.118208	NO	NO	NO	MAB_1222	0.607638	-0.774773	0.584481	0.216355	NO	NO	NO	MAB_1222	0.381518	-1.34422	0.393867	0.418485	NO	NO	NO	MAB_1222	0.999949	-0.798811	0.574823	2.20332e-05	NO	NO	NO
MAB_1223	MAB_1223	Probable carboxylesterase (LipT)	No	#N/A	#N/A	#N/A	0.985947	0.127984	1.09277	0.00614653	NO	NO	NO	MAB_1223	0.598835	-1.45275	0.365323	0.222693	NO	NO	NO	MAB_1223	0.951176	-0.448513	0.732798	0.0217391	NO	NO	NO	MAB_1223	0.999949	-0.42732	0.743642	2.20332e-05	NO	NO	NO
MAB_1224	MAB_1224	hypothetical protein	No	#N/A	#N/A	#N/A	0.968307	-0.497724	0.708223	0.0139871	NO	NO	NO	MAB_1224	0.921415	-1.07839	0.473557	0.0355447	NO	NO	NO	MAB_1224	0.934952	-1.94732	0.259298	0.0292108	NO	NO	NO	MAB_1224	0.999949	0.738833	1.66883	2.20332e-05	NO	NO	NO
MAB_1225	MAB_1225	Putative ABC transporter, permease protein	YES	0	5	NO	0.075216	2.03931	4.11049	1.12369	NO	NO	NO	MAB_1225	0.353497	1.16142	2.23678	0.451614	NO	NO	NO	MAB_1225	0.932827	0.466003	1.38128	0.0301988	NO	NO	NO	MAB_1225	0.999949	-1.16752	0.445186	2.20332e-05	NO	NO	NO
MAB_1226	MAB_1226	Putative ABC transporter, ATP-binding protein	No	#N/A	#N/A	#N/A	0.000312707	2.55229	5.86565	3.50486	YES	NO	YES	MAB_1226	0.779088	0.407594	1.32647	0.108414	NO	NO	NO	MAB_1226	0.882942	-0.509533	0.70245	0.054068	NO	NO	NO	MAB_1226	0.999949	0.0926919	1.06636	2.20332e-05	NO	NO	NO
MAB_1227	MAB_1227	Putative ABC transporter, permease protein	No	#N/A	#N/A	#N/A	0.755787	0.795713	1.73593	0.1216	NO	NO	NO	MAB_1227	0.664601	0.813371	1.75731	0.177439	NO	NO	NO	MAB_1227	0.973808	0.215297	1.16094	0.0115265	NO	NO	NO	MAB_1227	0.999949	0.412882	1.33134	2.20332e-05	NO	NO	NO
MAB_1228	MAB_1228	Putative ABC transporter	No	#N/A	#N/A	#N/A	0.716068	0.862016	1.81758	0.145046	NO	NO	NO	MAB_1228	0.890177	0.329748	1.25679	0.0505238	NO	NO	NO	MAB_1228	0.934952	-0.435531	0.739421	0.0292108	NO	NO	NO	MAB_1228	0.999949	-0.751658	0.59392	2.20332e-05	NO	NO	NO
MAB_1229	MAB_1229	hypothetical protein	No	#N/A	#N/A	#N/A	0.893036	0.393318	1.31341	0.049131	NO	NO	NO	MAB_1229	0.822777	0.428995	1.3463	0.0847178	NO	NO	NO	MAB_1229	0.918946	0.478868	1.39365	0.0367102	NO	NO	NO	MAB_1229	0.999949	-0.538639	0.68842	2.20332e-05	NO	NO	NO
MAB_1230c	MAB_1230c	hypothetical protein	No	#N/A	#N/A	#N/A	0.939022	0.589831	1.50507	0.027324	NO	NO	NO	MAB_1230c	0.751861	1.31671	2.49098	0.123863	NO	NO	NO	MAB_1230c	0.763724	1.59836	3.02798	0.117064	NO	NO	NO	MAB_1230c	0.999949	-0.014906	0.989721	2.20332e-05	NO	NO	NO
MAB_1232c	MAB_1232c	Probable cholesterol oxidase ChoD	No	#N/A	#N/A	#N/A	0.338437	0.557659	1.47188	0.470523	NO	NO	NO	MAB_1232c	0.82815	0.189604	1.14045	0.081891	NO	NO	NO	MAB_1232c	0.956734	0.128672	1.09329	0.0192086	NO	NO	NO	MAB_1232c	0.999949	0.272669	1.20804	2.20332e-05	NO	NO	NO
MAB_1233c	MAB_1233c	hypothetical protein	YES	0	0	NO	0.994709	0.0361854	1.0254	0.00230378	NO	NO	NO	MAB_1233c	0.937677	0.42149	1.33931	0.0279466	NO	NO	NO	MAB_1233c	0.98379	-0.256924	0.83687	0.00709743	NO	NO	NO	MAB_1233c	0.999949	0.326187	1.2537	2.20332e-05	NO	NO	NO
MAB_1234c	coaA	Probable pantothenate kinase CoaA	No	#N/A	#N/A	#N/A	0.949107	0.572444	1.48704	0.0226846	NO	NO	NO	MAB_1234c	0.79411	1.52524	2.87836	0.100119	NO	NO	NO	MAB_1234c	0.939654	1.09938	2.14262	0.0270321	NO	NO	NO	MAB_1234c	0.999949	2.12809	4.3714	2.20332e-05	NO	NO	NO
MAB_1235	MAB_1235	hypothetical protein	No	#N/A	#N/A	#N/A	0.883306	-0.294231	0.815507	0.0538889	NO	NO	NO	MAB_1235	0.727613	-0.392177	0.761979	0.1381	NO	NO	NO	MAB_1235	0.899727	-0.344708	0.787467	0.0458894	NO	NO	NO	MAB_1235	0.999949	0.298582	1.22993	2.20332e-05	NO	NO	NO
MAB_1236	glyA	Probable serine or glycine hydroxymethyltransferase	No	#N/A	#N/A	#N/A	0.592888	0.525321	1.43925	0.227027	NO	NO	NO	MAB_1236	0.201852	0.78323	1.72098	0.694966	NO	NO	NO	MAB_1236	0.68729	0.612657	1.52907	0.16286	NO	NO	NO	MAB_1236	0.999949	0.257894	1.19573	2.20332e-05	NO	NO	NO
[truncated: 3,487 more rows]
