# Supplementary material for: The small non-coding RNA B11 regulates multiple facets of Mycobacterium abscessus virulence
Source: PLoS Pathog. 2023 Aug 21;19(8):e1011575. doi: 10.1371/journal.ppat.1011575 (PMC10470900; doi:10.1371/journal.ppat.1011575)
Supplement: S4 Table — (XLSX) [file ppat.1011575.s011.xlsx]

## Sheet: Table S4
Table S4. Publicly available M. abscessus genomes used in this work.
References:
1. Diricks, Margo, et al. "Delineating Mycobacterium abscessus population structure and transmission employing high-resolution core genome multilocus sequence typing." Nature Communications 13.1 (2022): 4936.
2. Bryant, Josephine M et al. “Whole-genome sequencing to identify transmission of Mycobacterium abscessus between patients with cystic fibrosis: a retrospective cohort study.” Lancet (London, England) vol. 381,9877 (2013): 1551-60. doi:10.1016/S0140-6736(13)60632-7
3. Tortoli, Enrico et al. “Mycobacterium abscessus in patients with cystic fibrosis: low impact of inter-human transmission in Italy.” The European respiratory journal vol. 50,1 1602525. 13 Jul. 2017, doi:10.1183/13993003.02525-2016
4. Wuzinski, M. et al. Investigation of Two Mycobacterium abscessus Outbreaks in Quebec Using Whole Genome Sequencing. Biomed Res. Int. 2020, (2020).
5. Everall, Izzy, et al. "Genomic epidemiology of a national outbreak of post-surgical Mycobacterium abscessus wound infections in Brazil." Microbial Genomics 3.5 (2017).
6. Wetzstein, Nils et al. “Antimicrobial Susceptibility and Phylogenetic Relations in a German Cohort Infected with Mycobacterium abscessus.” Journal of clinical microbiology vol. 58,12 e01813-20. 18 Nov. 2020, doi:10.1128/JCM.01813-20
7. Tettelin, Hervé et al. “High-level relatedness among Mycobacterium abscessus subsp. massiliense strains from widely separated outbreaks.” Emerging infectious diseases vol. 20,3 (2014): 364-71. doi:10.3201/eid2003.131106
8. Chew, Ka Lip et al. “Molecular epidemiology and phylogenomic analysis of Mycobacterium abscessus clinical isolates in an Asian population.” Microbial genomics vol. 7,11 (2021): 000708. doi:10.1099/mgen.0.000708
9. Redondo et al. Genomic Analysis of Mycobacterium abscessus Complex Isolates Collected in Ireland between 2006 and 2017. J Clin Microbiol, 58 (2020)
Accession_ID	BioProject	Country	Patient_ID	Subspecies
ERR1045629	PRJEB7058	Brazil	Brazil_P96	massiliense
ERR114970	PRJEB2779	United Kingdom	PAP_031	massiliense
ERR114971	PRJEB2779	United Kingdom	PAP_031	massiliense
ERR114972	PRJEB2779	United Kingdom	PAP_008	abscessus
ERR114973	PRJEB2779	United Kingdom	PAP_031	massiliense
ERR114977	PRJEB2779	United Kingdom	PAP_013	abscessus
ERR114979	PRJEB2779	United Kingdom	PAP_015	abscessus
ERR114980	PRJEB2779	United Kingdom	PAP_031	massiliense
ERR114981	PRJEB2779	United Kingdom	PAP_031	massiliense
ERR114982	PRJEB2779	United Kingdom	PAP_018	abscessus
ERR114982	PRJEB2779	United Kingdom	PAP_031	massiliense
ERR114987	PRJEB2779	United Kingdom	PAP_009	massiliense
ERR114988	PRJEB2779	United Kingdom	PAP_031	massiliense
ERR114989	PRJEB2779	United Kingdom	PAP_031	massiliense
ERR114990	PRJEB2779	United Kingdom	PAP_031	massiliense
ERR114991	PRJEB2779	United Kingdom	PAP_027	abscessus
ERR114991	PRJEB2779	United Kingdom	PAP_031	massiliense
ERR114992	PRJEB2779	United Kingdom	PAP_031	massiliense
ERR114995	PRJEB2779	United Kingdom	PAP_031	massiliense
ERR114997	PRJEB2779	United Kingdom	PAP_033	abscessus
ERR114998	PRJEB2779	United Kingdom	PAP_031	massiliense
ERR115001	PRJEB2779	United Kingdom	PAP_031	massiliense
ERR115003	PRJEB2779	United Kingdom	PAP_007	massiliense
ERR115007	PRJEB2779	United Kingdom		massiliense
ERR115009	PRJEB2779	United Kingdom	PAP_031	massiliense
ERR115012	PRJEB2779	United Kingdom	PAP_028	massiliense
ERR115013	PRJEB2779	United Kingdom	PAP_028	massiliense
ERR115014	PRJEB2779	United Kingdom	PAP_031	massiliense
ERR115015	PRJEB2779	United Kingdom	PAP_031	massiliense
ERR115016	PRJEB2779	United Kingdom	PAP_031	massiliense
ERR115019	PRJEB2779	United Kingdom	PAP_007	massiliense
ERR115021	PRJEB2779	United Kingdom	PAP_028	massiliense
ERR115022	PRJEB2779	United Kingdom	PAP_010	massiliense
ERR115023	PRJEB2779	United Kingdom	PAP_007	massiliense
ERR115034	PRJEB2779	United Kingdom		massiliense
ERR115036	PRJEB2779	United Kingdom	PAP_007	massiliense
ERR115037	PRJEB2779	United Kingdom	PAP_019	massiliense
ERR115038	PRJEB2779	United Kingdom	PAP_030	massiliense
ERR115042	PRJEB2779	United Kingdom	PAP_030	massiliense
ERR115044	PRJEB2779	United Kingdom	PAP_024	massiliense
ERR115045	PRJEB2779	United Kingdom	PAP_019	massiliense
ERR115048	PRJEB2779	United Kingdom	PAP_019	massiliense
ERR115050	PRJEB2779	United Kingdom	PAP_007	massiliense
ERR115051	PRJEB2779	United Kingdom	PAP_024	massiliense
ERR115053	PRJEB2779	United Kingdom	PAP_031	massiliense
ERR115055	PRJEB2779	United Kingdom	PAP_024	massiliense
ERR115056	PRJEB2779	United Kingdom	PAP_019	massiliense
ERR115057	PRJEB2779	United Kingdom		massiliense
ERR115058	PRJEB2779	United Kingdom		massiliense
ERR115059	PRJEB2779	United Kingdom	PAP_024	massiliense
ERR115060	PRJEB2779	United Kingdom	PAP_019	massiliense
ERR115061	PRJEB2779	United Kingdom	PAP_022	massiliense
ERR115062	PRJEB2779	United Kingdom	PAP_022	massiliense
ERR115064	PRJEB2779	United Kingdom	PAP_030	massiliense
ERR115065	PRJEB2779	United Kingdom	PAP_022	massiliense
ERR115068	PRJEB2779	United Kingdom	PAP_019	massiliense
ERR115069	PRJEB2779	United Kingdom	PAP_024	massiliense
ERR115071	PRJEB2779	United Kingdom	PAP_028	massiliense
ERR115072	PRJEB2779	United Kingdom	PAP_025	massiliense
ERR115073	PRJEB2779	United Kingdom	PAP_030	massiliense
ERR115074	PRJEB2779	United Kingdom	PAP_022	massiliense
ERR115075	PRJEB2779	United Kingdom	PAP_028	massiliense
ERR115076	PRJEB2779	United Kingdom	PAP_030	massiliense
ERR115078	PRJEB2779	United Kingdom	PAP_019	massiliense
ERR115080	PRJEB2779	United Kingdom	PAP_024	massiliense
ERR115082	PRJEB2779	United Kingdom	PAP_030	massiliense
ERR115083	PRJEB2779	United Kingdom	PAP_024	massiliense
ERR115084	PRJEB2779	United Kingdom	PAP_022	massiliense
ERR115085	PRJEB2779	United Kingdom	PAP_022	massiliense
ERR115086	PRJEB2779	United Kingdom	PAP_031	massiliense
ERR115087	PRJEB2779	United Kingdom	PAP_028	massiliense
ERR115088	PRJEB2779	United Kingdom	PAP_028	massiliense
ERR115089	PRJEB2779	United Kingdom	PAP_025	massiliense
ERR115090	PRJEB2779	United Kingdom	PAP_026	massiliense
ERR115092	PRJEB2779	United Kingdom	PAP_025	massiliense
ERR115093	PRJEB2779	United Kingdom	PAP_031	massiliense
ERR115098	PRJEB2779	United Kingdom	PAP_031	massiliense
ERR115099	PRJEB2779	United Kingdom	PAP_031	massiliense
ERR115100	PRJEB2779	United Kingdom	PAP_009	massiliense
ERR115101	PRJEB2779	United Kingdom	PAP_024	massiliense
ERR115105	PRJEB2779	United Kingdom	PAP_019	massiliense
ERR115107	PRJEB2779	United Kingdom	PAP_024	massiliense
ERR115108	PRJEB2779	United Kingdom	PAP_007	massiliense
ERR119082	PRJEB2779	United Kingdom	PAP_024	massiliense
ERR119083	PRJEB2779	United Kingdom	PAP_024	massiliense
ERR119084	PRJEB2779	United Kingdom	PAP_024	massiliense
ERR119085	PRJEB2779	United Kingdom	PAP_024	massiliense
ERR119086	PRJEB2779	United Kingdom	PAP_024	massiliense
ERR119087	PRJEB2779	United Kingdom	PAP_024	massiliense
ERR119091	PRJEB2779	United Kingdom	PAP_031	massiliense
ERR119092	PRJEB2779	United Kingdom	PAP_031	massiliense
ERR119094	PRJEB2779	United Kingdom	PAP_031	massiliense
ERR119095	PRJEB2779	United Kingdom		massiliense
ERR119096	PRJEB2779	United Kingdom	PAP_024	massiliense
ERR119101	PRJEB2779	United Kingdom	PAP_030	massiliense
ERR119104	PRJEB2779	United Kingdom	PAP_028	massiliense
ERR119108	PRJEB2779	United Kingdom	PAP_031	massiliense
ERR330752	PRJEB2779	United Kingdom	WRCM_G	abscessus
ERR330847	PRJEB2779	United Kingdom	SMRL_Z	massiliense
ERR330849	PRJEB2779	United Kingdom	SMRL_AT	massiliense
ERR337803	PRJEB2779	United Kingdom	SMRL_AB	abscessus
ERR337807	PRJEB2779	United Kingdom	SMRL_U	abscessus
ERR337811	PRJEB2779	United Kingdom	SMRL_AH	abscessus
ERR337814	PRJEB2779	United Kingdom	SMRL_AT	massiliense
ERR340492	PRJEB2779	United Kingdom	SMRL_X	abscessus
ERR340493	PRJEB2779	United Kingdom	SMRL_AG	abscessus
ERR340494	PRJEB2779	United Kingdom	SMRL_CK	massiliense
ERR340495	PRJEB2779	United Kingdom	SMRL_AJ	abscessus
ERR340496	PRJEB2779	United Kingdom	SMRL_AJ	abscessus
ERR340497	PRJEB2779	United Kingdom	SMRL_BA	abscessus
ERR340499	PRJEB2779	United Kingdom	SMRL_X	abscessus
ERR340500	PRJEB2779	United Kingdom	SMRL_X	abscessus
ERR340501	PRJEB2779	United Kingdom	SMRL_BN	abscessus
ERR340502	PRJEB2779	United Kingdom	SMRL_BN	abscessus
ERR340503	PRJEB2779	United Kingdom	SMRL_BN	abscessus
ERR340505	PRJEB2779	United Kingdom	SMRL_BP	abscessus
ERR340506	PRJEB2779	United Kingdom	SMRL_BY	abscessus
ERR340507	PRJEB2779	United Kingdom	SMRL_AX	massiliense
ERR340509	PRJEB2779	United Kingdom	SMRL_AX	massiliense
ERR340510	PRJEB2779	United Kingdom	SMRL_CV	abscessus
ERR340511	PRJEB2779	United Kingdom	SMRL_BT	abscessus
ERR340512	PRJEB2779	United Kingdom	SMRL_BK	abscessus
ERR340513	PRJEB2779	United Kingdom	SMRL_AD	abscessus
ERR340516	PRJEB2779	United Kingdom	SMRL_BX	abscessus
ERR340517	PRJEB2779	United Kingdom	SMRL_CB	massiliense
ERR340518	PRJEB2779	United Kingdom	SMRL_BU	massiliense
ERR340520	PRJEB2779	United Kingdom	SMRL_CN	abscessus
ERR340521	PRJEB2779	United Kingdom	SMRL_Q	abscessus
ERR340522	PRJEB2779	United Kingdom	SMRL_CW	abscessus
ERR340526	PRJEB2779	United Kingdom	SMRL_CY	abscessus
ERR340527	PRJEB2779	United Kingdom	SMRL_B	abscessus
ERR340528	PRJEB2779	United Kingdom	SMRL_AD	abscessus
ERR340530	PRJEB2779	United Kingdom	SMRL_CU	abscessus
ERR340533	PRJEB2779	United Kingdom	SMRL_AI	abscessus
ERR340535	PRJEB2779	United Kingdom	RVI_P	abscessus
ERR340536	PRJEB2779	United Kingdom	RBL_A	abscessus
ERR340537	PRJEB2779	United Kingdom	RBL_B	massiliense
ERR340538	PRJEB2779	United Kingdom	RBL_C	abscessus
ERR340539	PRJEB2779	United Kingdom	RBL_D	abscessus
ERR340540	PRJEB2779	United Kingdom	RBL_E	massiliense
ERR340541	PRJEB2779	United Kingdom	RBL_F	abscessus
ERR340542	PRJEB2779	United Kingdom	RBL_G	massiliense
ERR340543	PRJEB2779	United Kingdom	RBL_H	abscessus
ERR340544	PRJEB2779	United Kingdom	RBL_I	massiliense
ERR340546	PRJEB2779	United Kingdom	RBL_K	abscessus
ERR340547	PRJEB2779	United Kingdom	RBL_L	abscessus
ERR340548	PRJEB2779	United Kingdom	RBL_M	massiliense
ERR340549	PRJEB2779	United Kingdom	RBL_N	massiliense
ERR340550	PRJEB2779	United Kingdom	RBL_O	abscessus
ERR340551	PRJEB2779	United Kingdom	RBL_P	massiliense
ERR340552	PRJEB2779	United Kingdom	RBL_Q	abscessus
ERR340553	PRJEB2779	United Kingdom	RBL_R	abscessus
ERR340554	PRJEB2779	United Kingdom	RBL_S	abscessus
ERR340555	PRJEB2779	United Kingdom	RBL_T	abscessus
ERR340557	PRJEB2779	United Kingdom	LTH_A	abscessus
ERR340558	PRJEB2779	United Kingdom	LTH_B	massiliense
ERR340559	PRJEB2779	United Kingdom	LTH_C	abscessus
ERR340560	PRJEB2779	United Kingdom	LTH_D	abscessus
ERR340561	PRJEB2779	United Kingdom	LTH_E	massiliense
ERR340562	PRJEB2779	United Kingdom	LTH_F	massiliense
ERR340563	PRJEB2779	United Kingdom	LTH_H	abscessus
ERR340564	PRJEB2779	United Kingdom	LTH_I	massiliense
ERR340565	PRJEB2779	United Kingdom	LTH_J	abscessus
ERR340566	PRJEB2779	United Kingdom	LTH_K	abscessus
ERR340567	PRJEB2779	United Kingdom	LTH_L	abscessus
ERR340568	PRJEB2779	United Kingdom	LTH_M	abscessus
ERR340569	PRJEB2779	United Kingdom	LTH_N	abscessus
ERR340570	PRJEB2779	United Kingdom	AHL_H	abscessus
ERR340571	PRJEB2779	United Kingdom	AHL_I	abscessus
ERR340573	PRJEB2779	United Kingdom	AHL_J	abscessus
ERR340574	PRJEB2779	United Kingdom	AHL_K	abscessus
ERR343175	PRJEB2779	United Kingdom	SMRL_CZ	abscessus
ERR343177	PRJEB2779	United Kingdom	SMRL_BL	abscessus
ERR343179	PRJEB2779	United Kingdom	SMRL_D	abscessus
ERR343180	PRJEB2779	United Kingdom	SMRL_AY	massiliense
ERR343181	PRJEB2779	United Kingdom	SMRL_CQ	massiliense
ERR343182	PRJEB2779	United Kingdom	SMRL_BY	abscessus
ERR343183	PRJEB2779	United Kingdom	SMRL_BD	abscessus
ERR343184	PRJEB2779	United Kingdom	SMRL_U	abscessus
ERR343185	PRJEB2779	United Kingdom	SMRL_CV	abscessus
ERR343187	PRJEB2779	United Kingdom	SMRL_CL	abscessus
ERR343189	PRJEB2779	United Kingdom	SMRL_I	abscessus
ERR343190	PRJEB2779	United Kingdom	SMRL_BV	massiliense
ERR343191	PRJEB2779	United Kingdom	SMRL_BF	abscessus
ERR343192	PRJEB2779	United Kingdom	SMRL_BY	abscessus
ERR343193	PRJEB2779	United Kingdom	SMRL_Z	massiliense
ERR343194	PRJEB2779	United Kingdom	SMRL_Z	massiliense
ERR343195	PRJEB2779	United Kingdom	SMRL_CG	abscessus
ERR343198	PRJEB2779	United Kingdom	SMRL_CG	abscessus
ERR343199	PRJEB2779	United Kingdom	SMRL_BD	abscessus
ERR343201	PRJEB2779	United Kingdom	SMRL_BA	abscessus
ERR343202	PRJEB2779	United Kingdom	SMRL_CA	massiliense
ERR343204	PRJEB2779	United Kingdom	SMRL_BC	abscessus
ERR343205	PRJEB2779	United Kingdom	SMRL_CM	abscessus
ERR343206	PRJEB2779	United Kingdom	SMRL_BD	abscessus
ERR343207	PRJEB2779	United Kingdom	SMRL_CM	abscessus
ERR343208	PRJEB2779	United Kingdom	SMRL_CM	abscessus
ERR343209	PRJEB2779	United Kingdom	SMRL_BX	abscessus
ERR343210	PRJEB2779	United Kingdom	SMRL_BD	abscessus
ERR343212	PRJEB2779	United Kingdom	SMRL_BN	abscessus
ERR343213	PRJEB2779	United Kingdom	SMRL_AK	abscessus
ERR343214	PRJEB2779	United Kingdom	SMRL_CG	abscessus
ERR343215	PRJEB2779	United Kingdom	SMRL_BD	abscessus
ERR343216	PRJEB2779	United Kingdom	SMRL_BY	abscessus
ERR343218	PRJEB2779	United Kingdom	SMRL_Q	abscessus
ERR343219	PRJEB2779	United Kingdom	SMRL_BP	abscessus
ERR343220	PRJEB2779	United Kingdom	SMRL_AK	abscessus
ERR343222	PRJEB2779	United Kingdom	SMRL_BA	abscessus
ERR343223	PRJEB2779	United Kingdom	SMRL_BI	massiliense
ERR343224	PRJEB2779	United Kingdom	SMRL_CG	abscessus
ERR343226	PRJEB2779	United Kingdom	SMRL_CY	abscessus
ERR343227	PRJEB2779	United Kingdom	SMRL_BX	abscessus
ERR343228	PRJEB2779	United Kingdom	SMRL_BN	abscessus
ERR343229	PRJEB2779	United Kingdom	SMRL_BN	abscessus
ERR343230	PRJEB2779	United Kingdom	SMRL_BF	abscessus
ERR343232	PRJEB2779	United Kingdom	SMRL_BN	abscessus
ERR343233	PRJEB2779	United Kingdom	SMRL_BN	abscessus
ERR343234	PRJEB2779	United Kingdom	SMRL_BP	abscessus
ERR343235	PRJEB2779	United Kingdom	SMRL_CF	abscessus
ERR343236	PRJEB2779	United Kingdom	SMRL_CY	abscessus
ERR343238	PRJEB2779	United Kingdom	SMRL_BW	abscessus
ERR343239	PRJEB2779	United Kingdom	SMRL_BO	abscessus
ERR343240	PRJEB2779	United Kingdom	SMRL_BX	abscessus
ERR343241	PRJEB2779	United Kingdom	SMRL_G	massiliense
ERR343243	PRJEB2779	United Kingdom	SMRL_BO	abscessus
ERR343244	PRJEB2779	United Kingdom	SMRL_X	abscessus
ERR343245	PRJEB2779	United Kingdom	SMRL_X	abscessus
ERR343246	PRJEB2779	United Kingdom	SMRL_X	abscessus
ERR343247	PRJEB2779	United Kingdom	SMRL_X	abscessus
ERR343248	PRJEB2779	United Kingdom	SMRL_X	abscessus
ERR349263	PRJEB2779	Denmark	DEN_I	massiliense
ERR349267	PRJEB2779	USA	UNC_C	abscessus
ERR349268	PRJEB2779	USA	UNC_I	abscessus
ERR349269	PRJEB2779	USA	UNC_N	abscessus
ERR349270	PRJEB2779	USA	UNC_P	abscessus
ERR349271	PRJEB2779	USA	UNC_S	abscessus
ERR349272	PRJEB2779	USA	UNC_BF	massiliense
ERR349273	PRJEB2779	USA	UNC_BG	abscessus
ERR349274	PRJEB2779	USA	UNC_CS	abscessus
ERR349275	PRJEB2779	USA	UNC_H	abscessus
ERR349276	PRJEB2779	USA	UNC_BL	abscessus
ERR349277	PRJEB2779	USA	UNC_BN	abscessus
ERR349278	PRJEB2779	USA	UNC_I	abscessus
ERR349280	PRJEB2779	USA	UNC_AN	abscessus
ERR349281	PRJEB2779	USA	UNC_AY	abscessus
ERR349282	PRJEB2779	USA	UNC_B	abscessus
ERR349283	PRJEB2779	USA	UNC_AF	abscessus
ERR349284	PRJEB2779	USA	UNC_AS	abscessus
ERR349285	PRJEB2779	USA	UNC_AT	abscessus
ERR349287	PRJEB2779	USA	UNC_AX	abscessus
ERR349288	PRJEB2779	USA	UNC_AR	abscessus
ERR349289	PRJEB2779	USA	UNC_CE	abscessus
ERR349290	PRJEB2779	USA	UNC_BB	abscessus
ERR349291	PRJEB2779	USA	UNC_BC	abscessus
ERR349292	PRJEB2779	USA	UNC_AW	abscessus
ERR349293	PRJEB2779	USA	UNC_BR	abscessus
ERR349294	PRJEB2779	USA	UNC_BS	abscessus
ERR349295	PRJEB2779	United Kingdom	UNC_BE	abscessus
ERR351970	PRJEB2779	United Kingdom	SMRL_BN	abscessus
ERR351971	PRJEB2779	United Kingdom	SMRL_BP	abscessus
ERR351973	PRJEB2779	United Kingdom	SMRL_BI	massiliense
ERR351974	PRJEB2779	United Kingdom	SMRL_BN	abscessus
ERR351975	PRJEB2779	United Kingdom	SMRL_CG	abscessus
ERR351976	PRJEB2779	United Kingdom	SMRL_D	abscessus
ERR351978	PRJEB2779	United Kingdom	SMRL_AD	abscessus
ERR351979	PRJEB2779	United Kingdom	SMRL_BO	abscessus
ERR363407	PRJEB2779	USA	UNC_BZ	abscessus
ERR363408	PRJEB2779	USA	UNC_Z	abscessus
ERR363409	PRJEB2779	USA	UNC_CZ	abscessus
ERR363410	PRJEB2779	United Kingdom	RVI_AB	abscessus
ERR363411	PRJEB2779	USA	UNC_AP	abscessus
ERR363412	PRJEB2779	USA	UNC_J	abscessus
ERR363413	PRJEB2779	USA	UNC_BQ	abscessus
ERR363414	PRJEB2779	USA	UNC_CQ	abscessus
ERR363415	PRJEB2779	USA	UNC_BC	abscessus
ERR363417	PRJEB2779	USA	UNC_CF	abscessus
ERR363418	PRJEB2779	USA	UNC_BX	abscessus
ERR363419	PRJEB2779	USA	UNC_AI	abscessus
ERR363420	PRJEB2779	USA	UNC_AD	abscessus
ERR363422	PRJEB2779	Denmark	DEN_T	massiliense
ERR363423	PRJEB2779	USA	UNC_D	abscessus
ERR363424	PRJEB2779	Denmark	DEN_W	massiliense
ERR363425	PRJEB2779	USA	UNC_CB	abscessus
ERR363427	PRJEB2779	USA	UNC_BW	massiliense
ERR363428	PRJEB2779	United Kingdom	WRCM_J	abscessus
ERR363429	PRJEB2779	USA	UNC_CN	massiliense
ERR363430	PRJEB2779	Denmark	DEN_J	abscessus
ERR363431	PRJEB2779	USA	UNC_BK	abscessus
ERR363432	PRJEB2779	USA	UNC_G	abscessus
ERR363433	PRJEB2779	USA	UNC_O	abscessus
ERR363434	PRJEB2779	United Kingdom	PAP_C	massiliense
ERR363435	PRJEB2779	USA	UNC_CG	abscessus
ERR363436	PRJEB2779	USA	UNC_AP	abscessus
ERR363438	PRJEB2779	Denmark	DEN_G	abscessus
ERR363439	PRJEB2779	USA	UNC_W	abscessus
ERR363440	PRJEB2779	USA	UNC_AG	massiliense
ERR363441	PRJEB2779	USA	UNC_M	abscessus
ERR363442	PRJEB2779	Denmark	DEN_AE	massiliense
ERR363443	PRJEB2779	USA	UNC_AI	abscessus
ERR363444	PRJEB2779	USA	UNC_AA	abscessus
ERR363448	PRJEB2779	Denmark	DEN_AA	abscessus
ERR363450	PRJEB2779	Denmark	DEN_AD	abscessus
ERR363452	PRJEB2779	USA	UNC_H	abscessus
ERR363454	PRJEB2779	USA	UNC_BP	abscessus
ERR363458	PRJEB2779	USA	UNC_E	abscessus
ERR363459	PRJEB2779	Denmark	DEN_N	abscessus
ERR369133	PRJEB2779	United Kingdom	SMRL_F	abscessus
ERR369135	PRJEB2779	Denmark	DEN_O	abscessus
ERR369138	PRJEB2779	Denmark	DEN_P	abscessus
ERR369139	PRJEB2779	Denmark	DEN_Q	abscessus
ERR369140	PRJEB2779	Denmark	DEN_X	abscessus
ERR369141	PRJEB2779	Denmark	DEN_B	abscessus
ERR369142	PRJEB2779	Denmark	DEN_M	abscessus
ERR369144	PRJEB2779	Denmark	DEN_H	massiliense
ERR369145	PRJEB2779	Denmark	DEN_A	abscessus
ERR369146	PRJEB2779	Denmark	DEN_E	abscessus
ERR369148	PRJEB2779	Denmark	DEN_L	abscessus
ERR369152	PRJEB2779	United Kingdom	SMRL_CG	abscessus
ERR369153	PRJEB2779	United Kingdom	AHL_H	abscessus
ERR369154	PRJEB2779	United Kingdom	RVI_AE	abscessus
ERR369165	PRJEB2779	USA	UNC_J	abscessus
ERR369166	PRJEB2779	USA	UNC_M	abscessus
ERR369167	PRJEB2779	USA	UNC_BU	abscessus
ERR369168	PRJEB2779	United Kingdom	PAP_A	massiliense
ERR369169	PRJEB2779	United Kingdom	PAP_A	massiliense
ERR369170	PRJEB2779	United Kingdom	PAP_A	massiliense
ERR373942	PRJEB2779	Denmark	DEN_AB	massiliense
ERR373943	PRJEB2779	Denmark	DEN_AC	abscessus
ERR373944	PRJEB2779	Denmark	DEN_C	abscessus
ERR373948	PRJEB2779	USA	UNC_A	abscessus
ERR373949	PRJEB2779	USA	UNC_B	abscessus
ERR373951	PRJEB2779	USA	UNC_E	abscessus
ERR373952	PRJEB2779	USA	UNC_C	abscessus
ERR373953	PRJEB2779	USA	UNC_F	abscessus
ERR373954	PRJEB2779	USA	UNC_G	abscessus
ERR373955	PRJEB2779	USA	UNC_H	abscessus
ERR373956	PRJEB2779	USA	UNC_K	abscessus
ERR373958	PRJEB2779	USA	UNC_CW	massiliense
ERR373959	PRJEB2779	USA	UNC_M	abscessus
ERR373960	PRJEB2779	USA	UNC_CU	abscessus
ERR373961	PRJEB2779	USA	UNC_CA	abscessus
ERR373962	PRJEB2779	USA	UNC_CJ	abscessus
ERR373963	PRJEB2779	USA	UNC_Q	abscessus
ERR373964	PRJEB2779	USA	UNC_R	abscessus
ERR373965	PRJEB2779	USA	UNC_CV	abscessus
ERR373966	PRJEB2779	USA	UNC_CP	massiliense
ERR373967	PRJEB2779	USA	UNC_T	abscessus
ERR373968	PRJEB2779	USA	UNC_U	abscessus
ERR373969	PRJEB2779	USA	UNC_V	abscessus
ERR373970	PRJEB2779	USA	UNC_CC	massiliense
ERR373971	PRJEB2779	USA	UNC_CO	abscessus
ERR373972	PRJEB2779	USA	UNC_BV	abscessus
ERR373973	PRJEB2779	USA	UNC_CT	abscessus
ERR373974	PRJEB2779	USA	UNC_T	abscessus
ERR373975	PRJEB2779	USA	UNC_BC	abscessus
ERR373976	PRJEB2779	USA	UNC_BI	abscessus
ERR373977	PRJEB2779	USA	UNC_U	abscessus
ERR373978	PRJEB2779	USA	UNC_X	massiliense
ERR373979	PRJEB2779	USA	UNC_CR	massiliense
ERR373980	PRJEB2779	USA	UNC_N	abscessus
ERR373981	PRJEB2779	USA	UNC_CY	massiliense
ERR373982	PRJEB2779	USA	UNC_Y	abscessus
ERR373983	PRJEB2779	USA	UNC_CL	abscessus
ERR373984	PRJEB2779	USA	UNC_S	abscessus
ERR373985	PRJEB2779	USA	UNC_BJ	massiliense
ERR373986	PRJEB2779	USA	UNC_AB	abscessus
ERR373987	PRJEB2779	USA	UNC_AC	abscessus
ERR373988	PRJEB2779	USA	UNC_Z	massiliense
ERR373989	PRJEB2779	USA	UNC_AE	abscessus
ERR373990	PRJEB2779	USA	UNC_AF	abscessus
ERR373991	PRJEB2779	USA	UNC_AH	abscessus
ERR373992	PRJEB2779	USA	UNC_BT	massiliense
ERR373993	PRJEB2779	USA	UNC_AI	abscessus
ERR373994	PRJEB2779	USA	UNC_AJ	abscessus
ERR373995	PRJEB2779	USA	UNC_BM	abscessus
ERR373996	PRJEB2779	USA	UNC_AR	abscessus
ERR373997	PRJEB2779	USA	UNC_AC	abscessus
ERR373998	PRJEB2779	USA	UNC_AK	abscessus
ERR373999	PRJEB2779	USA	UNC_CI	abscessus
ERR374000	PRJEB2779	USA	UNC_BO	abscessus
ERR374001	PRJEB2779	USA	UNC_BO	abscessus
ERR374002	PRJEB2779	USA	UNC_G	abscessus
ERR374003	PRJEB2779	USA	UNC_AQ	abscessus
ERR374004	PRJEB2779	USA	UNC_AL	abscessus
ERR374005	PRJEB2779	USA	UNC_AM	abscessus
ERR374006	PRJEB2779	USA	UNC_AO	massiliense
ERR374008	PRJEB2779	USA	UNC_CM	abscessus
ERR374009	PRJEB2779	USA	UNC_AQ	abscessus
ERR374010	PRJEB2779	USA	UNC_AR	abscessus
ERR374011	PRJEB2779	USA	UNC_DA	massiliense
ERR374012	PRJEB2779	USA	UNC_AU	abscessus
ERR374013	PRJEB2779	USA	UNC_DB	abscessus
ERR374016	PRJEB2779	USA	UNC_AT	abscessus
ERR374017	PRJEB2779	USA	UNC_V	abscessus
ERR374018	PRJEB2779	USA	UNC_AW	abscessus
ERR374019	PRJEB2779	USA	UNC_AD	abscessus
ERR374020	PRJEB2779	USA	UNC_AY	abscessus
ERR374021	PRJEB2779	USA	UNC_CK	massiliense
ERR374023	PRJEB2779	USA	UNC_AZ	abscessus
ERR374024	PRJEB2779	USA	UNC_BA	abscessus
ERR374025	PRJEB2779	USA	UNC_AQ	abscessus
ERR374026	PRJEB2779	USA	UNC_AK	abscessus
ERR374027	PRJEB2779	USA	UNC_AZ	abscessus
ERR374028	PRJEB2779	USA	UNC_BH	massiliense
ERR374029	PRJEB2779	USA	UNC_AO	massiliense
ERR374030	PRJEB2779	USA	UNC_X	massiliense
ERR374031	PRJEB2779	USA	UNC_BY	abscessus
ERR374032	PRJEB2779	USA	UNC_Q	abscessus
ERR374033	PRJEB2779	USA	UNC_BD	abscessus
ERR374034	PRJEB2779	USA	UNC_AS	abscessus
ERR374035	PRJEB2779	USA	UNC_BE	abscessus
ERR374036	PRJEB2779	USA	UNC_CG	abscessus
ERR459758	PRJEB2779	Australia	AUS_A	abscessus
ERR459759	PRJEB2779	Australia	AUS_A	abscessus
ERR459760	PRJEB2779	Australia	AUS_A	abscessus
ERR459761	PRJEB2779	Australia	AUS_B	abscessus
ERR459762	PRJEB2779	Australia	AUS_B	abscessus
ERR459763	PRJEB2779	Australia	AUS_B	abscessus
ERR459771	PRJEB2779	Australia	AUS_D	massiliense
ERR459772	PRJEB2779	Australia	AUS_E	abscessus
ERR459773	PRJEB2779	Australia	AUS_F	abscessus
ERR459774	PRJEB2779	Australia	AUS_G	abscessus
ERR459775	PRJEB2779	Australia	AUS_H	abscessus
ERR459776	PRJEB2779	Australia	AUS_I	abscessus
ERR459777	PRJEB2779	Australia	AUS_I	abscessus
ERR459778	PRJEB2779	Australia	AUS_I	abscessus
ERR459779	PRJEB2779	Australia	AUS_I	abscessus
ERR459780	PRJEB2779	Australia	AUS_I	abscessus
ERR459781	PRJEB2779	Australia	AUS_I	abscessus
ERR459782	PRJEB2779	Australia	AUS_I	abscessus
ERR459783	PRJEB2779	Australia	AUS_I	abscessus
ERR459784	PRJEB2779	Australia	AUS_J	abscessus
ERR459785	PRJEB2779	Australia	AUS_J	abscessus
ERR459786	PRJEB2779	Australia	AUS_J	abscessus
ERR459787	PRJEB2779	Australia	AUS_J	abscessus
ERR459788	PRJEB2779	Australia	AUS_J	abscessus
ERR459789	PRJEB2779	Australia	AUS_K	abscessus
ERR459790	PRJEB2779	Australia	AUS_L	abscessus
ERR459791	PRJEB2779	Australia	AUS_M	abscessus
ERR459792	PRJEB2779	Australia	AUS_M	abscessus
ERR459793	PRJEB2779	Netherlands	HOL_A	abscessus
ERR459794	PRJEB2779	Netherlands	HOL_A	abscessus
ERR459795	PRJEB2779	Netherlands	HOL_B	abscessus
ERR459796	PRJEB2779	Netherlands	HOL_B	abscessus
ERR459797	PRJEB2779	Netherlands	HOL_C	massiliense
ERR459798	PRJEB2779	United Kingdom	HOL_D	massiliense
ERR459803	PRJEB2779	Australia	AUS_P	massiliense
ERR459805	PRJEB2779	Australia	AUS_P	massiliense
ERR459806	PRJEB2779	Australia	AUS_P	massiliense
ERR459808	PRJEB2779	Australia	AUS_P	massiliense
ERR459809	PRJEB2779	Australia	AUS_P	massiliense
ERR459810	PRJEB2779	Australia	AUS_P	massiliense
ERR459812	PRJEB2779	Australia	AUS_R	abscessus
ERR459813	PRJEB2779	Australia	AUS_R	abscessus
ERR459814	PRJEB2779	Australia	AUS_S	abscessus
ERR459815	PRJEB2779	Australia	AUS_T	abscessus
ERR459817	PRJEB2779	Australia	AUS_T	abscessus
ERR459818	PRJEB2779	Australia	AUS_U	abscessus
ERR459819	PRJEB2779	Australia	AUS_U	abscessus
ERR459820	PRJEB2779	Australia	AUS_U	abscessus
ERR459821	PRJEB2779	Australia	AUS_U	abscessus
ERR459822	PRJEB2779	Australia	AUS_V	abscessus
ERR459823	PRJEB2779	Australia	AUS_W	massiliense
ERR459824	PRJEB2779	Australia	AUS_X	massiliense
ERR459825	PRJEB2779	Australia	AUS_Y	abscessus
ERR459826	PRJEB2779	Australia	AUS_Y	abscessus
ERR459827	PRJEB2779	Australia	AUS_Z	abscessus
ERR459828	PRJEB2779	Australia	AUS_Z	abscessus
ERR459829	PRJEB2779	Australia	AUS_AA	abscessus
ERR459830	PRJEB2779	Australia	AUS_AA	abscessus
ERR459831	PRJEB2779	Australia	AUS_AB	massiliense
ERR459832	PRJEB2779	Australia	AUS_AB	massiliense
ERR459833	PRJEB2779	Australia	AUS_AC	abscessus
ERR459834	PRJEB2779	Australia	AUS_AD	abscessus
ERR459835	PRJEB2779	Australia	AUS_AD	abscessus
ERR459836	PRJEB2779	Australia	AUS_AD	abscessus
ERR459837	PRJEB2779	Australia	AUS_AD	abscessus
ERR459838	PRJEB2779	Australia	AUS_AD	abscessus
ERR459839	PRJEB2779	Australia	AUS_AD	abscessus
ERR459842	PRJEB2779	Australia	AUS_B	abscessus
ERR459843	PRJEB2779	Australia	AUS_I	abscessus
ERR459844	PRJEB2779	Netherlands	HOL_B	abscessus
ERR459845	PRJEB2779	Netherlands	HOL_B	abscessus
ERR459846	PRJEB2779	Netherlands	HOL_C	massiliense
ERR459847	PRJEB2779	Netherlands	HOL_C	massiliense
ERR459848	PRJEB2779	Australia	AUS_Z	abscessus
ERR459849	PRJEB2779	Australia	AUS_Z	abscessus
ERR459850	PRJEB2779	Australia	AUS_Z	abscessus
ERR459851	PRJEB2779	Australia	AUS_Z	abscessus
ERR459852	PRJEB2779	Australia	AUS_Z	abscessus
ERR459853	PRJEB2779	Australia	AUS_AG	abscessus
ERR459854	PRJEB2779	Australia	AUS_AL	abscessus
ERR459855	PRJEB2779	Australia	AUS_AN	abscessus
ERR459856	PRJEB2779	Australia	AUS_AO	abscessus
ERR459857	PRJEB2779	Australia	AUS_AP	massiliense
ERR459858	PRJEB2779	Australia	AUS_AQ	massiliense
ERR459859	PRJEB2779	Australia	AUS_AS	abscessus
ERR459860	PRJEB2779	Australia	AUS_AS	abscessus
ERR459861	PRJEB2779	Australia	AUS_AX	abscessus
ERR459862	PRJEB2779	Australia	AUS_AX	abscessus
ERR459863	PRJEB2779	Australia	AUS_AX	abscessus
ERR459864	PRJEB2779	Ireland	SVH_G	abscessus
ERR459865	PRJEB2779	Ireland	SVH_C	abscessus
ERR459868	PRJEB2779	United Kingdom	BIR_W	abscessus
ERR459869	PRJEB2779	United Kingdom	RHS_R	abscessus
ERR459870	PRJEB2779	United Kingdom	BIR_W	abscessus
ERR459871	PRJEB2779	United Kingdom	RHS_K	massiliense
ERR459920	PRJEB2779	Australia	AUS_AD	abscessus
ERR459921	PRJEB2779	Australia	AUS_AD	abscessus
ERR459922	PRJEB2779	Australia	AUS_AE	abscessus
ERR459923	PRJEB2779	Australia	AUS_AF	massiliense
ERR459924	PRJEB2779	Australia	AUS_AF	massiliense
ERR459925	PRJEB2779	Australia	AUS_AF	massiliense
ERR459926	PRJEB2779	Australia	AUS_AF	massiliense
ERR459927	PRJEB2779	Australia	AUS_AH	massiliense
ERR459928	PRJEB2779	Australia	AUS_AI	massiliense
ERR459929	PRJEB2779	Australia	AUS_AJ	abscessus
ERR459936	PRJEB2779	Australia	AUS_AL	abscessus
ERR459937	PRJEB2779	Australia	AUS_AL	abscessus
ERR459938	PRJEB2779	Australia	AUS_AL	abscessus
ERR459939	PRJEB2779	Australia	AUS_AL	abscessus
ERR459940	PRJEB2779	Australia	AUS_AM	massiliense
ERR459941	PRJEB2779	Australia	AUS_AN	abscessus
ERR459942	PRJEB2779	Australia	AUS_AP	massiliense
ERR459943	PRJEB2779	Australia	AUS_AP	massiliense
ERR459944	PRJEB2779	Australia	AUS_AP	massiliense
ERR459945	PRJEB2779	Australia	AUS_AP	massiliense
ERR459946	PRJEB2779	Australia	AUS_AP	massiliense
ERR459947	PRJEB2779	Australia	AUS_AP	massiliense
ERR459948	PRJEB2779	Australia	AUS_AP	massiliense
ERR459949	PRJEB2779	Australia	AUS_AP	massiliense
ERR459950	PRJEB2779	Australia	AUS_AP	massiliense
ERR459951	PRJEB2779	Australia	AUS_AP	massiliense
ERR459952	PRJEB2779	Australia	AUS_AP	massiliense
ERR459953	PRJEB2779	Australia	AUS_AP	massiliense
ERR459956	PRJEB2779	Australia	AUS_AS	abscessus
ERR459958	PRJEB2779	Australia	AUS_AT	abscessus
ERR459959	PRJEB2779	Australia	AUS_AT	abscessus
ERR459960	PRJEB2779	Australia	AUS_AU	massiliense
ERR459961	PRJEB2779	Australia	AUS_AU	massiliense
ERR459962	PRJEB2779	Australia	AUS_AU	massiliense
ERR459963	PRJEB2779	Australia	AUS_AU	massiliense
ERR459964	PRJEB2779	Australia	AUS_AU	massiliense
ERR459965	PRJEB2779	Australia	AUS_AV	abscessus
ERR459966	PRJEB2779	Australia	AUS_AW	abscessus
ERR459967	PRJEB2779	Ireland	SVH_J	abscessus
ERR459969	PRJEB2779	Ireland	SVH_I	abscessus
ERR459970	PRJEB2779	Ireland	SVH_Q	abscessus
ERR459971	PRJEB2779	Ireland	SVH_A	abscessus
ERR459972	PRJEB2779	Ireland	SVH_R	massiliense
ERR459973	PRJEB2779	Ireland	SVH_P	abscessus
ERR459974	PRJEB2779	Ireland	SVH_S	abscessus
ERR459976	PRJEB2779	United Kingdom	RVI_R	abscessus
ERR459978	PRJEB2779	United Kingdom	BIR_T	abscessus
ERR459979	PRJEB2779	United Kingdom	BIR_E	abscessus
ERR459981	PRJEB2779	United Kingdom	BIR_W	abscessus
ERR459982	PRJEB2779	United Kingdom	BIR_AD	massiliense
ERR459984	PRJEB2779	United Kingdom	RHS_I	abscessus
ERR459985	PRJEB2779	United Kingdom	BIR_T	abscessus
ERR459986	PRJEB2779	United Kingdom	LEI_C	abscessus
ERR473267	PRJEB2779	United Kingdom	PAP_D	abscessus
ERR473268	PRJEB2779	United Kingdom	PAP_E	massiliense
ERR473269	PRJEB2779	United Kingdom	PAP_E	massiliense
ERR473270	PRJEB2779	United Kingdom	PAP_F	massiliense
ERR473271	PRJEB2779	United Kingdom	PAP_G	abscessus
ERR473272	PRJEB2779	United Kingdom	PAP_G	abscessus
ERR473273	PRJEB2779	United Kingdom	PAP_G	abscessus
ERR473274	PRJEB2779	United Kingdom	PAP_H	massiliense
ERR473275	PRJEB2779	United Kingdom	PAP_H	massiliense
ERR473276	PRJEB2779	United Kingdom	PAP_I	massiliense
ERR484948	PRJEB2779	United Kingdom	BTL_F	abscessus
ERR484949	PRJEB2779	United Kingdom	STH_A	abscessus
ERR484950	PRJEB2779	United Kingdom	STH_F	abscessus
ERR484951	PRJEB2779	United Kingdom	STH_K	abscessus
ERR484952	PRJEB2779	United Kingdom	STH_A	abscessus
ERR484953	PRJEB2779	United Kingdom	STH_D	abscessus
ERR484954	PRJEB2779	United Kingdom	STH_L	abscessus
ERR484955	PRJEB2779	United Kingdom	STH_A	abscessus
ERR484956	PRJEB2779	United Kingdom	SMRL_DB	abscessus
ERR484957	PRJEB2779	United Kingdom	SMRL_DA	massiliense
ERR484958	PRJEB2779	United Kingdom	RHS_X	abscessus
ERR484959	PRJEB2779	Australia	AUS_BE	abscessus
ERR484960	PRJEB2779	Australia	AUS_BF	abscessus
ERR484961	PRJEB2779	United Kingdom	STH_I	abscessus
ERR484963	PRJEB2779	United Kingdom	BIR_J	massiliense
ERR484965	PRJEB2779	United Kingdom	RHS_J	abscessus
ERR484966	PRJEB2779	United Kingdom	BIR_Y	massiliense
ERR484968	PRJEB2779	United Kingdom	RHS_R	abscessus
ERR484970	PRJEB2779	United Kingdom	RHS_L	abscessus
ERR484972	PRJEB2779	United Kingdom	BIR_R	massiliense
ERR484975	PRJEB2779	United Kingdom	BIR_P	abscessus
ERR484977	PRJEB2779	United Kingdom	RHS_R	abscessus
ERR484978	PRJEB2779	United Kingdom	BIR_AB	abscessus
ERR484979	PRJEB2779	Australia	AUS_AX	abscessus
ERR484980	PRJEB2779	Australia	AUS_AY	abscessus
ERR484981	PRJEB2779	Australia	AUS_AY	abscessus
ERR484982	PRJEB2779	Australia	AUS_BD	abscessus
ERR484983	PRJEB2779	Australia	AUS_BG	abscessus
ERR484984	PRJEB2779	Australia	AUS_B	abscessus
ERR484987	PRJEB2779	Australia	AUS_I	abscessus
ERR484989	PRJEB2779	United Kingdom	RVI_BK	abscessus
ERR484990	PRJEB2779	United Kingdom	BIR_H	massiliense
ERR484991	PRJEB2779	United Kingdom	RHS_U	abscessus
ERR484992	PRJEB2779	Sweden	SWE_A	abscessus
ERR484993	PRJEB2779	United Kingdom	KIN_A	massiliense
ERR484994	PRJEB2779	United Kingdom	KIN_A	massiliense
ERR484995	PRJEB2779	United Kingdom	BTL_G	abscessus
ERR484996	PRJEB2779	United Kingdom	STH_B	abscessus
ERR484997	PRJEB2779	United Kingdom	STH_C	abscessus
ERR484998	PRJEB2779	United Kingdom	STH_D	abscessus
ERR484999	PRJEB2779	United Kingdom	STH_E	abscessus
ERR485000	PRJEB2779	United Kingdom	STH_F	abscessus
ERR485001	PRJEB2779	United Kingdom	STH_D	abscessus
ERR485002	PRJEB2779	United Kingdom	STH_J	abscessus
ERR485003	PRJEB2779	United Kingdom	STH_C	abscessus
ERR485004	PRJEB2779	United Kingdom	STH_E	abscessus
ERR490667	PRJEB2779	United Kingdom	BIR_Q	massiliense
ERR490670	PRJEB2779	United Kingdom	RHS_K	massiliense
ERR490671	PRJEB2779	United Kingdom	LEI_G	abscessus
ERR490674	PRJEB2779	United Kingdom	BIR_T	abscessus
ERR490675	PRJEB2779	United Kingdom	LEI_G	abscessus
ERR490676	PRJEB2779	United Kingdom	RHS_R	abscessus
ERR490677	PRJEB2779	United Kingdom	RHS_H	massiliense
ERR490678	PRJEB2779	United Kingdom	RHS_H	massiliense
ERR490679	PRJEB2779	United Kingdom	RHS_H	massiliense
ERR490680	PRJEB2779	United Kingdom	BIR_A	abscessus
ERR490682	PRJEB2779	United Kingdom	RHS_M	massiliense
ERR490683	PRJEB2779	United Kingdom	LEI_G	abscessus
ERR490684	PRJEB2779	United Kingdom	BIR_O	massiliense
ERR490687	PRJEB2779	United Kingdom	RHS_H	massiliense
ERR490688	PRJEB2779	United Kingdom	LEI_G	abscessus
ERR490689	PRJEB2779	United Kingdom	BIR_Z	abscessus
ERR490690	PRJEB2779	United Kingdom	BIR_Q	massiliense
ERR490691	PRJEB2779	United Kingdom	BIR_K	abscessus
ERR490692	PRJEB2779	United Kingdom	NOT_B	abscessus
ERR490694	PRJEB2779	United Kingdom	BIR_Y	massiliense
ERR490696	PRJEB2779	United Kingdom	RHS_M	massiliense
ERR490697	PRJEB2779	United Kingdom	RHS_I	abscessus
ERR490698	PRJEB2779	United Kingdom	RHS_J	abscessus
ERR490699	PRJEB2779	United Kingdom	BIR_T	abscessus
ERR490700	PRJEB2779	United Kingdom	BIR_W	abscessus
ERR490701	PRJEB2779	United Kingdom	LEI_G	abscessus
ERR490702	PRJEB2779	United Kingdom	RHS_M	massiliense
ERR490704	PRJEB2779	United Kingdom	BIR_Q	massiliense
ERR494833	PRJEB2779	United Kingdom	BIR_Q	massiliense
ERR494834	PRJEB2779	United Kingdom	RHS_I	abscessus
ERR494835	PRJEB2779	United Kingdom	LEI_C	abscessus
ERR494836	PRJEB2779	United Kingdom	LEI_G	abscessus
ERR494837	PRJEB2779	United Kingdom	BIR_O	massiliense
ERR494838	PRJEB2779	United Kingdom	RHS_J	abscessus
ERR494839	PRJEB2779	United Kingdom	BIR_I	massiliense
ERR494841	PRJEB2779	United Kingdom	RHS_A	abscessus
ERR494842	PRJEB2779	United Kingdom	BIR_F	abscessus
ERR494843	PRJEB2779	United Kingdom	BIR_N	abscessus
ERR494845	PRJEB2779	United Kingdom	AHL_C	abscessus
ERR494846	PRJEB2779	United Kingdom	BIR_Y	massiliense
ERR494847	PRJEB2779	United Kingdom	NOT_C	abscessus
ERR494848	PRJEB2779	United Kingdom	BIR_Y	massiliense
ERR494849	PRJEB2779	United Kingdom	BIR_S	abscessus
ERR494850	PRJEB2779	United Kingdom	RHS_L	abscessus
ERR494851	PRJEB2779	United Kingdom	BIR_AA	abscessus
ERR494852	PRJEB2779	United Kingdom	BIR_W	abscessus
ERR494853	PRJEB2779	United Kingdom	RHS_J	abscessus
ERR494854	PRJEB2779	United Kingdom	RHS_J	abscessus
ERR494855	PRJEB2779	United Kingdom	RHS_O	abscessus
ERR494857	PRJEB2779	United Kingdom	RHS_O	abscessus
ERR494858	PRJEB2779	United Kingdom	RHS_O	abscessus
ERR494859	PRJEB2779	United Kingdom	BIR_AD	massiliense
ERR494860	PRJEB2779	United Kingdom	RHS_O	abscessus
ERR494861	PRJEB2779	United Kingdom	RHS_E	abscessus
ERR494862	PRJEB2779	United Kingdom	RHS_R	abscessus
ERR494863	PRJEB2779	United Kingdom	BIR_Q	massiliense
ERR494865	PRJEB2779	United Kingdom	BIR_R	massiliense
ERR494866	PRJEB2779	United Kingdom	RHS_G	abscessus
ERR494868	PRJEB2779	United Kingdom	BIR_Q	massiliense
ERR494870	PRJEB2779	United Kingdom	RHS_O	abscessus
ERR494871	PRJEB2779	United Kingdom	RHS_E	abscessus
ERR494872	PRJEB2779	United Kingdom	RHS_N	abscessus
ERR494873	PRJEB2779	United Kingdom	BIR_R	massiliense
ERR494874	PRJEB2779	United Kingdom	BIR_W	abscessus
ERR494875	PRJEB2779	United Kingdom	BIR_AC	massiliense
ERR494877	PRJEB2779	United Kingdom	LEI_H	abscessus
ERR494878	PRJEB2779	United Kingdom	BIR_R	massiliense
ERR494880	PRJEB2779	United Kingdom	RHS_O	abscessus
ERR494882	PRJEB2779	United Kingdom	BIR_R	massiliense
ERR494883	PRJEB2779	United Kingdom	BIR_P	abscessus
ERR494884	PRJEB2779	United Kingdom	RHS_O	abscessus
ERR494885	PRJEB2779	United Kingdom	RHS_N	abscessus
ERR494886	PRJEB2779	United Kingdom	RHS_O	abscessus
ERR494888	PRJEB2779	United Kingdom	BIR_V	abscessus
ERR494890	PRJEB2779	United Kingdom	RHS_S	abscessus
ERR494891	PRJEB2779	United Kingdom	BIR_Y	massiliense
ERR494893	PRJEB2779	United Kingdom	BIR_P	abscessus
ERR494894	PRJEB2779	United Kingdom	BIR_R	massiliense
ERR494895	PRJEB2779	United Kingdom	BIR_W	abscessus
ERR494896	PRJEB2779	United Kingdom	BIR_Z	abscessus
ERR494898	PRJEB2779	United Kingdom	BIR_M	abscessus
ERR494899	PRJEB2779	United Kingdom	RHS_W	abscessus
ERR494900	PRJEB2779	United Kingdom	BIR_W	abscessus
ERR494901	PRJEB2779	United Kingdom	LEI_B	abscessus
ERR494902	PRJEB2779	United Kingdom	RHS_L	abscessus
ERR494903	PRJEB2779	United Kingdom	RHS_L	abscessus
ERR494904	PRJEB2779	United Kingdom	RHS_V	abscessus
ERR494905	PRJEB2779	United Kingdom	RHS_X	abscessus
ERR494906	PRJEB2779	United Kingdom	RHS_G	abscessus
ERR494907	PRJEB2779	United Kingdom	BIR_Y	massiliense
ERR494908	PRJEB2779	United Kingdom	RHS_N	abscessus
ERR494909	PRJEB2779	United Kingdom	RHS_R	abscessus
ERR494910	PRJEB2779	United Kingdom	LEI_I	massiliense
ERR494911	PRJEB2779	United Kingdom	LEI_D	abscessus
ERR494912	PRJEB2779	United Kingdom	AHL_H	abscessus
ERR494913	PRJEB2779	United Kingdom	RHS_G	abscessus
ERR494915	PRJEB2779	United Kingdom	BIR_AD	massiliense
ERR494916	PRJEB2779	United Kingdom	BIR_G	abscessus
ERR494917	PRJEB2779	United Kingdom	RHS_N	abscessus
ERR494918	PRJEB2779	United Kingdom	BIR_M	abscessus
ERR494919	PRJEB2779	United Kingdom	BIR_W	abscessus
ERR494920	PRJEB2779	United Kingdom	AHL_H	abscessus
ERR494922	PRJEB2779	United Kingdom	BIR_G	abscessus
ERR494924	PRJEB2779	United Kingdom	BIR_W	abscessus
ERR494925	PRJEB2779	United Kingdom	AHL_F	abscessus
ERR494926	PRJEB2779	United Kingdom	BIR_W	abscessus
ERR494927	PRJEB2779	United Kingdom	AHL_H	abscessus
ERR494928	PRJEB2779	United Kingdom	RHS_M	massiliense
ERR494931	PRJEB2779	United Kingdom	BIR_G	abscessus
ERR494932	PRJEB2779	United Kingdom	BIR_AA	abscessus
ERR494933	PRJEB2779	United Kingdom	RHS_T	abscessus
ERR494936	PRJEB2779	United Kingdom	LEI_A	abscessus
ERR494937	PRJEB2779	United Kingdom	RHS_L	abscessus
ERR494938	PRJEB2779	United Kingdom	RHS_U	abscessus
ERR494939	PRJEB2779	United Kingdom	RHS_A	abscessus
ERR494940	PRJEB2779	United Kingdom	RHS_T	abscessus
ERR494941	PRJEB2779	United Kingdom	RVI_BF	abscessus
ERR494942	PRJEB2779	Australia	AUS_AY	abscessus
ERR494943	PRJEB2779	Australia	AUS_AZ	massiliense
ERR494944	PRJEB2779	Australia	AUS_AZ	massiliense
ERR494945	PRJEB2779	Australia	AUS_AZ	massiliense
ERR494946	PRJEB2779	Australia	AUS_AZ	massiliense
ERR494948	PRJEB2779	Australia	AUS_BA	abscessus
ERR494949	PRJEB2779	Australia	AUS_BA	abscessus
ERR494950	PRJEB2779	Australia	AUS_BB	abscessus
ERR494951	PRJEB2779	Australia	AUS_BC	abscessus
ERR494952	PRJEB2779	Australia	AUS_BE	abscessus
ERR494953	PRJEB2779	Australia	AUS_BE	abscessus
ERR494954	PRJEB2779	Australia	AUS_BF	abscessus
ERR494956	PRJEB2779	Australia	AUS_A	abscessus
ERR494958	PRJEB2779	Australia	AUS_W	massiliense
ERR494959	PRJEB2779	Australia	AUS_BQ	abscessus
ERR494960	PRJEB2779	Australia	AUS_AZ	massiliense
ERR494961	PRJEB2779	Australia	AUS_P	massiliense
ERR494962	PRJEB2779	Australia	AUS_P	massiliense
ERR494963	PRJEB2779	Australia	AUS_P	massiliense
ERR494965	PRJEB2779	Australia	AUS_AD	abscessus
ERR494966	PRJEB2779	United Kingdom	RHS_J	abscessus
ERR494967	PRJEB2779	United Kingdom	BIR_U	abscessus
ERR494970	PRJEB2779	United Kingdom	BIR_L	abscessus
ERR494972	PRJEB2779	United Kingdom	BIR_W	abscessus
ERR494973	PRJEB2779	United Kingdom	RHS_U	abscessus
ERR494976	PRJEB2779	Sweden	SWE_B	abscessus
ERR494977	PRJEB2779	Sweden	SWE_C	abscessus
ERR494978	PRJEB2779	Sweden	SWE_D	abscessus
ERR494979	PRJEB2779	United Kingdom	BTL_H	abscessus
SRR12440239	PRJNA656566	Canada	J	abscessus
SRR12440241	PRJNA656566	Canada	K	abscessus
SRR12449795	PRJNA656566	Canada	C	massiliense
SRR12574859	PRJNA523365	USA	JHN_AB_0031	abscessus
SRR12574863	PRJNA523365	USA	JHN_AB_0025	abscessus
SRR12574865	PRJNA523365	USA	JHN_AB_0024	massiliense
SRR12574866	PRJNA523365	USA	JHN_AB_0023	massiliense
SRR12574870	PRJNA523365	USA	JHN_AB_0019	massiliense
SRR315352	PRJNA65157	USA	2B	massiliense
SRR315356	PRJNA65147	USA	2B	massiliense
SRR315358	PRJNA65153	USA	2B	massiliense
SRR315360	PRJNA65149	USA	2B	massiliense
SRR315368	PRJNA65161	USA	3A	abscessus
SRR315372	PRJNA65165	USA	3A	abscessus
SRR315373	PRJNA65163	USA	3A	abscessus
SRR315375	PRJNA65167	USA	3A	abscessus
SRR315382	PRJNA65211	USA	6G-0125	abscessus
SRR315386	PRJNA65209	USA	6G	abscessus
SRR315389	PRJNA65213	USA	6G	abscessus
SRR315393	PRJNA65203	USA	6G	abscessus
SRR315396	PRJNA65207	USA	6G	abscessus
SRR315577	PRJNA65215	France	Public_massiliense20	massiliense
SRR340137	PRJNA65151	USA	2B	massiliense
SRR341226	PRJNA65155	USA	2B	massiliense
SRR341943	PRJNA65159	USA	3A	abscessus
SRR343074	PRJNA65143	USA	Public_massiliense2	massiliense
SRR343084	PRJNA65205	USA	6G	abscessus
SRR350220	PRJNA65171	USA	3A	abscessus
SRR350224	PRJNA65169	USA	3A	abscessus
SRR8752499	PRJNA523365	USA	JHN_AB_0009	abscessus
SRR8752500	PRJNA523365	USA	JHN_AB_0010	abscessus
SRR8752501	PRJNA523365	USA	JHN_AB_19977	abscessus
SRR8752502	PRJNA523365	USA	JHN_AB_0001	abscessus
SRR8752514	PRJNA523365	USA	JHN_AB_0037	abscessus
SRR8752520	PRJNA523365	USA	JHN_AB_0033	massiliense
SRR8752522	PRJNA523365	USA	JHN_AB_0008	abscessus
SRR8752523	PRJNA523365	USA	JHN_AB_0022	massiliense
SRR8752535	PRJNA523365	USA	JHN_AB_0005	abscessus
SRR8752539	PRJNA523365	USA	JHN_AB_0032	massiliense
SRR9020455	PRJNA523365	USA	JHN_AB_0004	abscessus
SRR9027950	PRJNA523365	USA	JHN_AB_0002	massiliense
SRR9027953	PRJNA523365	USA	JHN_AB_0018	abscessus
SRR9027955	PRJNA523365	USA	JHN_AB_0021	abscessus
SRR9027957	PRJNA523365	USA	JHN_AB_0017	abscessus
SRR9027958	PRJNA523365	USA	JHN_AB_0016	abscessus
SRR9213972	PRJNA523365	USA	JHN_AB_0006	abscessus
SRR9213973	PRJNA523365	USA	JHN_AB_0027	abscessus
SRR9213974	PRJNA523365	USA	JHN_AB_0034	abscessus
SRR9213979	PRJNA523365	USA	JHN_AB_0003	abscessus
SRR9213986	PRJNA523365	USA	JHN_AB_0020	massiliense
SRR9213987	PRJNA523365	USA	JHN_AB_0004	abscessus
SRR9213992	PRJNA523365	USA	JHN_AB_0013	massiliense
SRR9213995	PRJNA523365	USA	JHN_AB_0006	abscessus
SRR9213997	PRJNA523365	USA	JHN_AB_0006	abscessus
SRR9213998	PRJNA523365	USA	JHN_AB_0028	massiliense
SRR942643	PRJNA210160	France	Public_abscessus3	abscessus
SRR989487	PRJNA203570	USA	Public_massiliense9	massiliense
ERR1413190	PRJEB14002	Italy	BE	abscessus
ERR8266569	PRJEB14002	Italy	BE	abscessus
ERR8266570	PRJEB14002	Italy	BE	abscessus
ERR8266571	PRJEB14002	Italy	BE	abscessus
ERR1413167	PRJEB14002	Italy	BM	abscessus
ERR8266575	PRJEB14002	Italy	BM	abscessus
ERR8266576	PRJEB14002	Italy	BM	abscessus
ERR8266572	PRJEB14002	Italy	BN	massiliense
ERR8266573	PRJEB14002	Italy	BN	massiliense
ERR1413193	PRJEB14002	Italy	BN	massiliense
ERR8266577	PRJEB14002	Italy	BS	massiliense
ERR8266578	PRJEB14002	Italy	BS	massiliense
ERR8266579	PRJEB14002	Italy	BS	massiliense
ERR8266580	PRJEB14002	Italy	BS	massiliense
ERR8266582	PRJEB14002	Italy	BS	massiliense
ERR8266583	PRJEB14002	Italy	BS	massiliense
ERR8266584	PRJEB14002	Italy	BS	massiliense
ERR1413197	PRJEB14002	Italy	BS	massiliense
ERR8266585	PRJEB14002	Italy	BS	massiliense
ERR8266590	PRJEB14002	Italy	CA	abscessus
ERR1413200	PRJEB14002	Italy	CA	abscessus
ERR8266591	PRJEB14002	Italy	CE	abscessus
ERR8266592	PRJEB14002	Italy	CE	abscessus
ERR8266593	PRJEB14002	Italy	CG	massiliense
ERR1413201	PRJEB14002	Italy	CG	massiliense
ERR8266594	PRJEB14002	Italy	CI	abscessus
ERR8266595	PRJEB14002	Italy	CI	abscessus
ERR8266596	PRJEB14002	Italy	CP	abscessus
ERR8266597	PRJEB14002	Italy	CP	abscessus
ERR8266598	PRJEB14002	Italy	CP	abscessus
ERR8266599	PRJEB14002	Italy	CP	abscessus
ERR8266600	PRJEB14002	Italy	CP	abscessus
ERR8266601	PRJEB14002	Italy	CP	abscessus
ERR8266602	PRJEB14002	Italy	CP	abscessus
ERR1413199	PRJEB14002	Italy	CR	abscessus
ERR8266586	PRJEB14002	Italy	CR	abscessus
ERR8266588	PRJEB14002	Italy	CR	abscessus
ERR8266587	PRJEB14002	Italy	CS	bolletii
ERR8266589	PRJEB14002	Italy	CS	bolletii
ERR1413198	PRJEB14002	Italy	CS	bolletii
ERR8266604	PRJEB14002	Italy	DA	abscessus
ERR8266605	PRJEB14002	Italy	DF	abscessus
ERR8266606	PRJEB14002	Italy	DF	abscessus
ERR8266608	PRJEB14002	Italy	DL	abscessus
ERR8266609	PRJEB14002	Italy	DL	abscessus
ERR8266610	PRJEB14002	Italy	EP	abscessus
ERR8266611	PRJEB14002	Italy	EP	abscessus
ERR8266612	PRJEB14002	Italy	FI	abscessus
ERR1413208	PRJEB14002	Italy	FI	abscessus
ERR1413168	PRJEB14002	Italy	FJ	abscessus
ERR8266613	PRJEB14002	Italy	FJ	abscessus
ERR1413169	PRJEB14002	Italy	FR	bolletii
ERR8266614	PRJEB14002	Italy	FR	bolletii
ERR1413170	PRJEB14002	Italy	FR	bolletii
ERR8266615	PRJEB14002	Italy	GA	abscessus
ERR8266616	PRJEB14002	Italy	GA	abscessus
ERR8266617	PRJEB14002	Italy	GA	abscessus
ERR8266619	PRJEB14002	Italy	GA	abscessus
ERR8266623	PRJEB14002	Italy	GG	bolletii
ERR8266622	PRJEB14002	Italy	GG	bolletii
ERR8266624	PRJEB14002	Italy	GG	bolletii
ERR8266625	PRJEB14002	Italy	GG	bolletii
ERR8266626	PRJEB14002	Italy	GG	bolletii
ERR8266627	PRJEB14002	Italy	GG	bolletii
ERR1413174	PRJEB14002	Italy	GI	abscessus
ERR8266620	PRJEB14002	Italy	GL	abscessus
ERR8266621	PRJEB14002	Italy	GL	abscessus
ERR8266628	PRJEB14002	Italy	GM	abscessus
ERR8266629	PRJEB14002	Italy	GM	abscessus
ERR1413176	PRJEB14002	Italy	GM	abscessus
ERR8266630	PRJEB14002	Italy	GT	abscessus
ERR1413177	PRJEB14002	Italy	GT	abscessus
ERR8266631	PRJEB14002	Italy	GT	abscessus
ERR8266634	PRJEB14002	Italy	IF	bolletii
ERR8266637	PRJEB14002	Italy	IF	bolletii
ERR8266632	PRJEB14002	Italy	IF	bolletii
ERR8266633	PRJEB14002	Italy	IF	bolletii
ERR8266635	PRJEB14002	Italy	IF	bolletii
ERR8266636	PRJEB14002	Italy	IF	bolletii
ERR8266639	PRJEB14002	Italy	IR	abscessus
ERR8266638	PRJEB14002	Italy	IR	abscessus
ERR8266641	PRJEB14002	Italy	LG	abscessus
ERR8266642	PRJEB14002	Italy	LG	abscessus
ERR8266643	PRJEB14002	Italy	MA	abscessus
ERR8266644	PRJEB14002	Italy	MA	abscessus
ERR8266648	PRJEB14002	Italy	MC	abscessus
ERR8266649	PRJEB14002	Italy	MC	abscessus
ERR8266650	PRJEB14002	Italy	MC	abscessus
ERR1413180	PRJEB14002	Italy	MN	bolletii
ERR8266651	PRJEB14002	Italy	MN	bolletii
ERR1413179	PRJEB14002	Italy	MN	bolletii
ERR8266646	PRJEB14002	Italy	MR	bolletii
ERR1413178	PRJEB14002	Italy	MR	bolletii
ERR8266655	PRJEB14002	Italy	NL	massiliense
ERR8266653	PRJEB14002	Italy	NL	massiliense
ERR8266654	PRJEB14002	Italy	NL	massiliense
ERR1413181	PRJEB14002	Italy	NL	massiliense
ERR1413182	PRJEB14002	Italy	NO	massiliense
ERR8266657	PRJEB14002	Italy	OA	abscessus
ERR8266658	PRJEB14002	Italy	OA	abscessus
ERR8266662	PRJEB14002	Italy	PA	massiliense
ERR8266659	PRJEB14002	Italy	PA	massiliense
ERR8266660	PRJEB14002	Italy	PA	massiliense
ERR8266661	PRJEB14002	Italy	PA	massiliense
ERR1413184	PRJEB14002	Italy	PE	abscessus
ERR8266664	PRJEB14002	Italy	PE	abscessus
ERR8266663	PRJEB14002	Italy	PL	abscessus
ERR1413183	PRJEB14002	Italy	PL	abscessus
ERR8266668	PRJEB14002	Italy	RM	bolletii
ERR8266669	PRJEB14002	Italy	RM	bolletii
ERR8266670	PRJEB14002	Italy	RM	bolletii
ERR8266671	PRJEB14002	Italy	RM	bolletii
ERR1413187	PRJEB14002	Italy	SG	abscessus
ERR8266673	PRJEB14002	Italy	SG	abscessus
ERR8266674	PRJEB14002	Italy	SG	abscessus
ERR8266676	PRJEB14002	Italy	SR	abscessus
ERR8266677	PRJEB14002	Italy	SR	abscessus
ERR8266678	PRJEB14002	Italy	TE	abscessus
ERR1413188	PRJEB14002	Italy	TE	abscessus
ERR8266679	PRJEB14002	Italy	TE	abscessus
ERR8266681	PRJEB14002	Italy	TR	abscessus
ERR8266682	PRJEB14002	Italy	TR	abscessus
ERR8266684	PRJEB14002	Italy	VM	massiliense
ERR1413172	PRJEB14002	Italy	GA	abscessus
ERR114976	PRJEB2779	United Kingdom	11	abscessus
ERR114996	PRJEB2779	United Kingdom	11	abscessus
ERR114972	PRJEB2779	United Kingdom	11	abscessus
ERR115043	PRJEB2779	United Kingdom	11	abscessus
ERR115026	PRJEB2779	United Kingdom	11	abscessus
ERR115108	PRJEB2779	United Kingdom	12	massiliense
ERR115003	PRJEB2779	United Kingdom	12	massiliense
ERR115019	PRJEB2779	United Kingdom	12	massiliense
ERR115023	PRJEB2779	United Kingdom	12	massiliense
ERR119106	PRJEB2779	United Kingdom	12	massiliense
ERR115036	PRJEB2779	United Kingdom	12	massiliense
ERR115050	PRJEB2779	United Kingdom	12	massiliense
ERR115007	PRJEB2779	United Kingdom	13	massiliense
ERR115034	PRJEB2779	United Kingdom	13	massiliense
ERR115012	PRJEB2779	United Kingdom	14	massiliense
ERR115013	PRJEB2779	United Kingdom	14	massiliense
ERR119104	PRJEB2779	United Kingdom	14	massiliense
ERR119105	PRJEB2779	United Kingdom	14	massiliense
ERR115021	PRJEB2779	United Kingdom	14	massiliense
ERR115071	PRJEB2779	United Kingdom	14	massiliense
ERR115087	PRJEB2779	United Kingdom	14	massiliense
ERR115088	PRJEB2779	United Kingdom	14	massiliense
ERR115075	PRJEB2779	United Kingdom	14	massiliense
ERR115025	PRJEB2779	United Kingdom	16	abscessus
ERR119103	PRJEB2779	United Kingdom	16	abscessus
ERR115022	PRJEB2779	United Kingdom	17	massiliense
ERR115030	PRJEB2779	United Kingdom	18	massiliense
ERR119095	PRJEB2779	United Kingdom	18	massiliense
ERR119096	PRJEB2779	United Kingdom	19	massiliense
ERR115101	PRJEB2779	United Kingdom	19	massiliense
ERR119084	PRJEB2779	United Kingdom	19	massiliense
ERR119082	PRJEB2779	United Kingdom	19	massiliense
ERR119088	PRJEB2779	United Kingdom	19	massiliense
ERR119085	PRJEB2779	United Kingdom	19	massiliense
ERR119083	PRJEB2779	United Kingdom	19	massiliense
ERR119089	PRJEB2779	United Kingdom	19	massiliense
ERR115107	PRJEB2779	United Kingdom	19	massiliense
ERR115044	PRJEB2779	United Kingdom	19	massiliense
ERR119086	PRJEB2779	United Kingdom	19	massiliense
ERR119087	PRJEB2779	United Kingdom	19	massiliense
ERR115051	PRJEB2779	United Kingdom	19	massiliense
ERR115055	PRJEB2779	United Kingdom	19	massiliense
ERR115080	PRJEB2779	United Kingdom	19	massiliense
ERR115059	PRJEB2779	United Kingdom	19	massiliense
ERR115083	PRJEB2779	United Kingdom	19	massiliense
ERR115069	PRJEB2779	United Kingdom	19	massiliense
ERR119107	PRJEB2779	United Kingdom	1	abscessus
ERR115000	PRJEB2779	United Kingdom	1	abscessus
ERR115004	PRJEB2779	United Kingdom	1	abscessus
ERR115005	PRJEB2779	United Kingdom	1	abscessus
ERR115040	PRJEB2779	United Kingdom	1	abscessus
ERR115046	PRJEB2779	United Kingdom	1	abscessus
ERR115079	PRJEB2779	United Kingdom	1	abscessus
ERR115105	PRJEB2779	United Kingdom	20	massiliense
ERR115037	PRJEB2779	United Kingdom	20	massiliense
ERR115045	PRJEB2779	United Kingdom	20	massiliense
ERR115048	PRJEB2779	United Kingdom	20	massiliense
ERR115078	PRJEB2779	United Kingdom	20	massiliense
ERR115056	PRJEB2779	United Kingdom	20	massiliense
ERR115060	PRJEB2779	United Kingdom	20	massiliense
ERR115068	PRJEB2779	United Kingdom	20	massiliense
ERR115031	PRJEB2779	United Kingdom	21	abscessus
ERR115032	PRJEB2779	United Kingdom	21	abscessus
ERR115033	PRJEB2779	United Kingdom	21	abscessus
ERR115047	PRJEB2779	United Kingdom	21	abscessus
ERR119101	PRJEB2779	United Kingdom	22	massiliense
ERR115038	PRJEB2779	United Kingdom	22	massiliense
ERR115042	PRJEB2779	United Kingdom	22	massiliense
ERR115058	PRJEB2779	United Kingdom	22	massiliense
ERR115082	PRJEB2779	United Kingdom	22	massiliense
ERR115064	PRJEB2779	United Kingdom	22	massiliense
ERR115073	PRJEB2779	United Kingdom	22	massiliense
ERR115076	PRJEB2779	United Kingdom	22	massiliense
ERR115061	PRJEB2779	United Kingdom	28	massiliense
ERR115062	PRJEB2779	United Kingdom	28	massiliense
ERR115065	PRJEB2779	United Kingdom	28	massiliense
ERR115084	PRJEB2779	United Kingdom	28	massiliense
ERR115085	PRJEB2779	United Kingdom	28	massiliense
ERR115074	PRJEB2779	United Kingdom	28	massiliense
ERR115072	PRJEB2779	United Kingdom	29	massiliense
ERR115089	PRJEB2779	United Kingdom	29	massiliense
ERR115092	PRJEB2779	United Kingdom	29	massiliense
ERR114970	PRJEB2779	United Kingdom	2	massiliense
ERR115053	PRJEB2779	United Kingdom	2	massiliense
ERR115057	PRJEB2779	United Kingdom	2	massiliense
ERR119108	PRJEB2779	United Kingdom	2	massiliense
ERR115086	PRJEB2779	United Kingdom	2	massiliense
ERR114971	PRJEB2779	United Kingdom	2	massiliense
ERR114973	PRJEB2779	United Kingdom	2	massiliense
ERR115098	PRJEB2779	United Kingdom	2	massiliense
ERR115093	PRJEB2779	United Kingdom	2	massiliense
ERR114980	PRJEB2779	United Kingdom	2	massiliense
ERR114981	PRJEB2779	United Kingdom	2	massiliense
ERR114982	PRJEB2779	United Kingdom	2	massiliense
ERR114995	PRJEB2779	United Kingdom	2	massiliense
ERR114988	PRJEB2779	United Kingdom	2	massiliense
ERR114989	PRJEB2779	United Kingdom	2	massiliense
ERR114992	PRJEB2779	United Kingdom	2	massiliense
ERR114990	PRJEB2779	United Kingdom	2	massiliense
ERR114991	PRJEB2779	United Kingdom	2	massiliense
ERR114998	PRJEB2779	United Kingdom	2	massiliense
ERR115001	PRJEB2779	United Kingdom	2	massiliense
ERR115009	PRJEB2779	United Kingdom	2	massiliense
ERR115014	PRJEB2779	United Kingdom	2	massiliense
ERR115015	PRJEB2779	United Kingdom	2	massiliense
ERR115016	PRJEB2779	United Kingdom	2	massiliense
ERR119090	PRJEB2779	United Kingdom	2	massiliense
ERR119092	PRJEB2779	United Kingdom	2	massiliense
ERR119091	PRJEB2779	United Kingdom	2	massiliense
ERR119093	PRJEB2779	United Kingdom	2	massiliense
ERR119094	PRJEB2779	United Kingdom	2	massiliense
ERR115099	PRJEB2779	United Kingdom	2	massiliense
ERR115090	PRJEB2779	United Kingdom	30	massiliense
ERR114977	PRJEB2779	United Kingdom	3	bolletii
ERR114978	PRJEB2779	United Kingdom	3	bolletii
ERR115106	PRJEB2779	United Kingdom	3	bolletii
ERR114979	PRJEB2779	United Kingdom	3	bolletii
ERR114997	PRJEB2779	United Kingdom	3	bolletii
ERR115002	PRJEB2779	United Kingdom	3	bolletii
ERR115008	PRJEB2779	United Kingdom	3	bolletii
ERR115095	PRJEB2779	United Kingdom	3	bolletii
ERR115027	PRJEB2779	United Kingdom	3	bolletii
ERR115028	PRJEB2779	United Kingdom	3	bolletii
ERR115029	PRJEB2779	United Kingdom	3	bolletii
ERR115103	PRJEB2779	United Kingdom	3	bolletii
ERR119097	PRJEB2779	United Kingdom	3	bolletii
ERR114967	PRJEB2779	United Kingdom	4	abscessus
ERR115035	PRJEB2779	United Kingdom	4	abscessus
ERR115094	PRJEB2779	United Kingdom	5	abscessus
ERR114975	PRJEB2779	United Kingdom	5	abscessus
ERR115096	PRJEB2779	United Kingdom	5	abscessus
ERR114983	PRJEB2779	United Kingdom	5	abscessus
ERR114993	PRJEB2779	United Kingdom	5	abscessus
ERR114994	PRJEB2779	United Kingdom	5	abscessus
ERR115006	PRJEB2779	United Kingdom	5	abscessus
ERR115010	PRJEB2779	United Kingdom	5	abscessus
ERR115011	PRJEB2779	United Kingdom	5	abscessus
ERR115018	PRJEB2779	United Kingdom	5	abscessus
ERR115024	PRJEB2779	United Kingdom	5	abscessus
ERR119100	PRJEB2779	United Kingdom	5	abscessus
ERR119098	PRJEB2779	United Kingdom	5	abscessus
ERR115097	PRJEB2779	United Kingdom	5	abscessus
ERR119099	PRJEB2779	United Kingdom	5	abscessus
ERR115066	PRJEB2779	United Kingdom	5	abscessus
ERR115041	PRJEB2779	United Kingdom	7	abscessus
ERR114965	PRJEB2779	United Kingdom	7	abscessus
ERR114966	PRJEB2779	United Kingdom	7	abscessus
ERR114984	PRJEB2779	United Kingdom	7	abscessus
ERR114987	PRJEB2779	United Kingdom	8	massiliense
ERR115100	PRJEB2779	United Kingdom	8	massiliense
ERR114986	PRJEB2779	United Kingdom	9	abscessus
ERR115102	PRJEB2779	United Kingdom	9	abscessus
ERR114974	PRJEB2779	United Kingdom	9	abscessus
ERR115104	PRJEB2779	United Kingdom	9	abscessus
ERR4298293	PRJEB14002	Germany	1_NW	massiliense
ERR4298294	PRJEB14002	Germany	2_NW	abscessus
ERR4298295	PRJEB14002	Germany	3_NW	abscessus
ERR4298297	PRJEB14002	Germany	5_NW	abscessus
ERR4298298	PRJEB14002	Germany	6_NW	abscessus
ERR4298300	PRJEB14002	Germany	8_NW	abscessus
ERR4298301	PRJEB14002	Germany	9_NW	massiliense
ERR4298302	PRJEB14002	Germany	10_NW	abscessus
ERR4298303	PRJEB14002	Germany	11_NW	abscessus
ERR4298304	PRJEB14002	Germany	12_NW	abscessus
ERR4298307	PRJEB14002	Germany	15_NW	abscessus
ERR4298309	PRJEB14002	Russia	17_NW	abscessus
ERR4298317	PRJEB14002	Germany	6_NW	abscessus
ERR4298318	PRJEB14002	Germany	26_NW	abscessus
ERR4298319	PRJEB14002	Germany	11_NW	abscessus
ERR4298322	PRJEB14002	Germany	30_NW	abscessus
ERR4298323	PRJEB14002	Germany	15_NW	abscessus
ERR4298324	PRJEB14002	Germany	8_NW	abscessus
ERR4298325	PRJEB14002	Germany	5_NW	abscessus
ERR4298326	PRJEB14002	Germany	1_NW	massiliense
ERR4298327	PRJEB14002	Germany	9_NW	massiliense
ERR4298328	PRJEB14002	Germany	26_NW	abscessus
ERR4298329	PRJEB14002	Germany	30_NW	abscessus
ERR4298330	PRJEB14002	Germany	2_NW	abscessus
SRR989487	PRJNA203570	USA	Tettelin2014_1	massiliense
SRR315352	PRJNA65157	USA	Tettelin2014_2	massiliense
SRR12440236	PRJNA656566	Canada	B	massiliense
SRR12440235	PRJNA656566	Canada	D	massiliense
SRR12440234	PRJNA656566	Canada	H	abscessus
SRR12440240	PRJNA656566	Canada	I	abscessus
ERR1045540	PRJEB7058	Brazil	Brazil_P67	massiliense
ERR1045541	PRJEB7058	Brazil	Brazil_P78	massiliense
ERR1045534	PRJEB7058	Brazil	Brazil_P1	massiliense
ERR1045546	PRJEB7058	Brazil	Brazil_P5	massiliense
ERR1045554	PRJEB7058	Brazil	Brazil_P14	massiliense
ERR1045556	PRJEB7058	Brazil	Brazil_P16	massiliense
ERR1045550	PRJEB7058	Brazil	Brazil_P9	massiliense
ERR1045558	PRJEB7058	Brazil	Brazil_P18	massiliense
ERR1045548	PRJEB7058	Brazil	Brazil_P7	massiliense
ERR1045559	PRJEB7058	Brazil	Brazil_P19	massiliense
ERR1045567	PRJEB7058	Brazil	Brazil_P28	massiliense
ERR1045568	PRJEB7058	Brazil	Brazil_P29	massiliense
ERR1045585	PRJEB7058	Brazil	Brazil_P48	massiliense
ERR1045586	PRJEB7058	Brazil	Brazil_P49	massiliense
ERR1045535	PRJEB7058	Brazil	Brazil_P12	massiliense
ERR1045588	PRJEB7058	Brazil	Brazil_P51	massiliense
ERR1045609	PRJEB7058	Brazil	Brazil_P74	massiliense
ERR1045611	PRJEB7058	Brazil	Brazil_P76	massiliense
ERR1045642	PRJEB7058	Brazil	Brazil_P101	massiliense
ERR1045643	PRJEB7058	Brazil	Brazil_P102	massiliense
ERR1045694	PRJEB7058	Brazil	Brazil_P158	massiliense
ERR1045695	PRJEB7058	Brazil	Brazil_P159	massiliense
ERR1045536	PRJEB7058	Brazil	Brazil_P23	massiliense
ERR1045537	PRJEB7058	Brazil	Brazil_P34	massiliense
ERR1045707	PRJEB7058	Brazil	Brazil_P173	massiliense
ERR1045708	PRJEB7058	Brazil	Brazil_P174	massiliense
ERR1045539	PRJEB7058	Brazil	Brazil_P56	massiliense
ERR1045698	PRJEB7058	Brazil	Brazil_P163	massiliense
ERR1045714	PRJEB7058	Brazil	Brazil_P180	massiliense
ERR1045715	PRJEB7058	Brazil	Brazil_P181	massiliense
SRR340137	PRJNA65151	USA	Tettelin2014_3	massiliense
SRR14719106	PRJNA734660	Asian	RGM219	massiliense
SRR14719107	PRJNA734660	Asian	RGM218	abscessus
SRR14719108	PRJNA734660	Asian	RGM217	bolletii
SRR14719109	PRJNA734660	Asian	RGM216	massiliense
SRR14719110	PRJNA734660	Asian	RGM214	abscessus
SRR14719111	PRJNA734660	Asian	RGM213	massiliense
SRR14719112	PRJNA734660	Asian	RGM211	massiliense
SRR14719113	PRJNA734660	Asian	RGM209	massiliense
SRR14719114	PRJNA734660	Asian	RGM208	massiliense
SRR14719115	PRJNA734660	Asian	RGM207	abscessus
SRR14719116	PRJNA734660	Asian	RGM112	massiliense
SRR14719117	PRJNA734660	Asian	RGM206	abscessus
SRR14719118	PRJNA734660	Asian	RGM203	massiliense
SRR14719119	PRJNA734660	Asian	RGM202	massiliense
SRR14719120	PRJNA734660	Asian	RGM201	massiliense
SRR14719121	PRJNA734660	Asian	RGM200	abscessus
SRR14719122	PRJNA734660	Asian	RGM19	massiliense
SRR14719123	PRJNA734660	Asian	RGM199	abscessus
SRR14719124	PRJNA734660	Asian	RGM198	abscessus
SRR14719125	PRJNA734660	Asian	RGM197	abscessus
SRR14719126	PRJNA734660	Asian	RGM195	massiliense
SRR14719127	PRJNA734660	Asian	RGM110	abscessus
SRR14719128	PRJNA734660	Asian	RGM194	massiliense
SRR14719129	PRJNA734660	Asian	RGM193	massiliense
SRR14719130	PRJNA734660	Asian	RGM192	massiliense
SRR14719131	PRJNA734660	Asian	RGM191	massiliense
SRR14719132	PRJNA734660	Asian	RGM190	massiliense
SRR14719133	PRJNA734660	Asian	RGM18	massiliense
SRR14719134	PRJNA734660	Asian	RGM189	massiliense
SRR14719135	PRJNA734660	Asian	RGM188	massiliense
SRR14719136	PRJNA734660	Asian	RGM187	massiliense
SRR14719137	PRJNA734660	Asian	RGM185	massiliense
SRR14719138	PRJNA734660	Asian	RGM109	massiliense
SRR14719139	PRJNA734660	Asian	RGM184	massiliense
SRR14719140	PRJNA734660	Asian	RGM183	abscessus
SRR14719141	PRJNA734660	Asian	RGM180	massiliense
SRR14719142	PRJNA734660	Asian	RGM17	massiliense
SRR14719143	PRJNA734660	Asian	RGM179
SRR14719144	PRJNA734660	Asian	RGM178	massiliense
SRR14719145	PRJNA734660	Asian	RGM175	massiliense
SRR14719146	PRJNA734660	Asian	RGM174	massiliense
SRR14719147	PRJNA734660	Asian	RGM173	abscessus
SRR14719148	PRJNA734660	Asian	RGM172	massiliense
SRR14719149	PRJNA734660	Asian	RGM108	massiliense
SRR14719150	PRJNA734660	Asian	RGM171	massiliense
SRR14719151	PRJNA734660	Asian	RGM16	massiliense
SRR14719152	PRJNA734660	Asian	RGM169	abscessus
SRR14719153	PRJNA734660	Asian	RGM168	abscessus
SRR14719154	PRJNA734660	Asian	RGM167	massiliense
SRR14719155	PRJNA734660	Asian	RGM166	abscessus
SRR14719156	PRJNA734660	Asian	RGM165	massiliense
SRR14719157	PRJNA734660	Asian	RGM164	abscessus
SRR14719158	PRJNA734660	Asian	RGM163	massiliense
SRR14719159	PRJNA734660	Asian	RGM162	massiliense
SRR14719160	PRJNA734660	Asian	RGM106	abscessus
SRR14719161	PRJNA734660	Asian	RGM161	abscessus
SRR14719162	PRJNA734660	Asian	RGM160	massiliense
SRR14719163	PRJNA734660	Asian	RGM156	abscessus
SRR14719164	PRJNA734660	Asian	RGM155	massiliense
SRR14719165	PRJNA734660	Asian	RGM154	massiliense
SRR14719166	PRJNA734660	Asian	RGM153	abscessus
SRR14719167	PRJNA734660	Asian	RGM151	massiliense
SRR14719168	PRJNA734660	Asian	RGM150	massiliense
SRR14719169	PRJNA734660	Asian	RGM14	abscessus
SRR14719170	PRJNA734660	Asian	RGM148	massiliense
SRR14719171	PRJNA734660	Asian	RGM105
SRR14719172	PRJNA734660	Asian	RGM147	massiliense
SRR14719173	PRJNA734660	Asian	RGM146	massiliense
SRR14719174	PRJNA734660	Asian	RGM145	massiliense
SRR14719175	PRJNA734660	Asian	RGM144	abscessus
SRR14719176	PRJNA734660	Asian	RGM142	abscessus
SRR14719177	PRJNA734660	Asian	RGM13	massiliense
SRR14719178	PRJNA734660	Asian	RGM139	massiliense
SRR14719179	PRJNA734660	Asian	RGM136	massiliense
SRR14719180	PRJNA734660	Asian	RGM134	abscessus
SRR14719181	PRJNA734660	Asian	RGM133	massiliense
SRR14719182	PRJNA734660	Asian	RGM104	abscessus
SRR14719183	PRJNA734660	Asian	RGM132
SRR14719184	PRJNA734660	Asian	RGM131	massiliense
SRR14719185	PRJNA734660	Asian	RGM130	massiliense
SRR14719186	PRJNA734660	Asian	RGM12	massiliense
SRR14719187	PRJNA734660	Asian	RGM129	abscessus
SRR14719188	PRJNA734660	Asian	RGM128	abscessus
SRR14719189	PRJNA734660	Asian	RGM127	massiliense
SRR14719190	PRJNA734660	Asian	RGM126	abscessus
SRR14719191	PRJNA734660	Asian	RGM125	abscessus
SRR14719192	PRJNA734660	Asian	RGM97	massiliense
SRR14719193	PRJNA734660	Asian	RGM96	massiliense
SRR14719194	PRJNA734660	Asian	RGM94	massiliense
SRR14719195	PRJNA734660	Asian	RGM92	massiliense
SRR14719196	PRJNA734660	Asian	RGM91
SRR14719197	PRJNA734660	Asian	RGM90	abscessus
SRR14719198	PRJNA734660	Asian	RGM89	massiliense
SRR14719199	PRJNA734660	Asian	RGM88	massiliense
SRR14719200	PRJNA734660	Asian	RGM87	massiliense
SRR14719201	PRJNA734660	Asian	RGM86	massiliense
SRR14719202	PRJNA734660	Asian	RGM124	massiliense
SRR14719203	PRJNA734660	Asian	RGM103	massiliense
SRR14719204	PRJNA734660	Asian	RGM85	massiliense
SRR14719205	PRJNA734660	Asian	RGM84	massiliense
SRR14719206	PRJNA734660	Asian	RGM82	massiliense
SRR14719207	PRJNA734660	Asian	RGM81	massiliense
SRR14719208	PRJNA734660	Asian	RGM80	massiliense
SRR14719209	PRJNA734660	Asian	RGM7	bolletii
SRR14719210	PRJNA734660	Asian	RGM79	massiliense
SRR14719211	PRJNA734660	Asian	RGM78	massiliense
SRR14719212	PRJNA734660	Asian	RGM76	abscessus
SRR14719213	PRJNA734660	Asian	RGM74	abscessus
SRR14719214	PRJNA734660	Asian	RGM123	massiliense
SRR14719215	PRJNA734660	Asian	RGM73
SRR14719216	PRJNA734660	Asian	RGM72	abscessus
SRR14719217	PRJNA734660	Asian	RGM70	massiliense
SRR14719218	PRJNA734660	Asian	RGM69	massiliense
SRR14719219	PRJNA734660	Asian	RGM68	massiliense
SRR14719220	PRJNA734660	Asian	RGM67
SRR14719221	PRJNA734660	Asian	RGM66	abscessus
SRR14719222	PRJNA734660	Asian	RGM65	massiliense
SRR14719223	PRJNA734660	Asian	RGM64	massiliense
SRR14719224	PRJNA734660	Asian	RGM63	massiliense
SRR14719225	PRJNA734660	Asian	RGM122	massiliense
SRR14719226	PRJNA734660	Asian	RGM62	abscessus
SRR14719227	PRJNA734660	Asian	RGM61	massiliense
SRR14719228	PRJNA734660	Asian	RGM60	abscessus
SRR14719229	PRJNA734660	Asian	RGM5	massiliense
SRR14719230	PRJNA734660	Asian	RGM58	massiliense
SRR14719231	PRJNA734660	Asian	RGM56	massiliense
SRR14719232	PRJNA734660	Asian	RGM55	abscessus
SRR14719233	PRJNA734660	Asian	RGM54	massiliense
SRR14719234	PRJNA734660	Asian	RGM53	massiliense
SRR14719235	PRJNA734660	Asian	RGM51	massiliense
SRR14719236	PRJNA734660	Asian	RGM121	abscessus
SRR14719237	PRJNA734660	Asian	RGM50	abscessus
SRR14719238	PRJNA734660	Asian	RGM4	massiliense
SRR14719239	PRJNA734660	Asian	RGM49	massiliense
SRR14719240	PRJNA734660	Asian	RGM47	massiliense
SRR14719241	PRJNA734660	Asian	RGM46	massiliense
SRR14719242	PRJNA734660	Asian	RGM45	massiliense
SRR14719243	PRJNA734660	Asian	RGM44	abscessus
SRR14719244	PRJNA734660	Asian	RGM41	massiliense
SRR14719245	PRJNA734660	Asian	RGM40	massiliense
SRR14719246	PRJNA734660	Asian	RGM3
SRR14719247	PRJNA734660	Asian	RGM120	abscessus
SRR14719248	PRJNA734660	Asian	RGM39	massiliense
SRR14719249	PRJNA734660	Asian	RGM37	massiliense
SRR14719250	PRJNA734660	Asian	RGM36	massiliense
SRR14719251	PRJNA734660	Asian	RGM35	abscessus
SRR14719252	PRJNA734660	Asian	RGM34	abscessus
SRR14719253	PRJNA734660	Asian	RGM33	massiliense
SRR14719254	PRJNA734660	Asian	RGM32	abscessus
SRR14719255	PRJNA734660	Asian	RGM31	massiliense
SRR14719256	PRJNA734660	Asian	RGM2	abscessus
SRR14719257	PRJNA734660	Asian	RGM29	massiliense
SRR14719258	PRJNA734660	Asian	RGM119	massiliense
SRR14719259	PRJNA734660	Asian	RGM28	massiliense
SRR14719260	PRJNA734660	Asian	RGM27	massiliense
SRR14719261	PRJNA734660	Asian	RGM26	massiliense
SRR14719262	PRJNA734660	Asian	RGM262	massiliense
SRR14719263	PRJNA734660	Asian	RGM261	abscessus
SRR14719264	PRJNA734660	Asian	RGM260
SRR14719265	PRJNA734660	Asian	RGM25	massiliense
SRR14719266	PRJNA734660	Asian	RGM259	abscessus
SRR14719267	PRJNA734660	Asian	RGM258	abscessus
SRR14719268	PRJNA734660	Asian	RGM257	abscessus
SRR14719269	PRJNA734660	Asian	RGM117	abscessus
SRR14719270	PRJNA734660	Asian	RGM256	massiliense
SRR14719271	PRJNA734660	Asian	RGM255	abscessus
SRR14719272	PRJNA734660	Asian	RGM254	massiliense
SRR14719273	PRJNA734660	Asian	RGM253	abscessus
SRR14719274	PRJNA734660	Asian	RGM252	massiliense
SRR14719275	PRJNA734660	Asian	RGM251	massiliense
SRR14719276	PRJNA734660	Asian	RGM250	massiliense
SRR14719277	PRJNA734660	Asian	RGM24	massiliense
SRR14719278	PRJNA734660	Asian	RGM249	massiliense
SRR14719279	PRJNA734660	Asian	RGM248	massiliense
SRR14719280	PRJNA734660	Asian	RGM116	massiliense
SRR14719281	PRJNA734660	Asian	RGM247	abscessus
SRR14719282	PRJNA734660	Asian	RGM246	abscessus
SRR14719283	PRJNA734660	Asian	RGM245	massiliense
SRR14719284	PRJNA734660	Asian	RGM244	abscessus
SRR14719285	PRJNA734660	Asian	RGM243	massiliense
SRR14719286	PRJNA734660	Asian	RGM242	massiliense
SRR14719287	PRJNA734660	Asian	RGM241	abscessus
SRR14719288	PRJNA734660	Asian	RGM240	massiliense
SRR14719289	PRJNA734660	Asian	RGM23	abscessus
SRR14719290	PRJNA734660	Asian	RGM239	abscessus
SRR14719291	PRJNA734660	Asian	RGM115	massiliense
SRR14719292	PRJNA734660	Asian	RGM238	bolletii
SRR14719293	PRJNA734660	Asian	RGM237	abscessus
SRR14719294	PRJNA734660	Asian	RGM236	massiliense
SRR14719295	PRJNA734660	Asian	RGM235	massiliense
SRR14719296	PRJNA734660	Asian	RGM234	massiliense
SRR14719297	PRJNA734660	Asian	RGM233	massiliense
SRR14719298	PRJNA734660	Asian	RGM232	massiliense
SRR14719299	PRJNA734660	Asian	RGM231	abscessus
SRR14719300	PRJNA734660	Asian	RGM230	massiliense
SRR14719301	PRJNA734660	Asian	RGM22	massiliense
SRR14719302	PRJNA734660	Asian	RGM114	massiliense
SRR14719303	PRJNA734660	Asian	RGM229	massiliense
SRR14719304	PRJNA734660	Asian	RGM228	massiliense
SRR14719305	PRJNA734660	Asian	RGM227	abscessus
SRR14719306	PRJNA734660	Asian	RGM226	massiliense
SRR14719307	PRJNA734660	Asian	RGM224
SRR14719308	PRJNA734660	Asian	RGM223	massiliense
SRR14719309	PRJNA734660	Asian	RGM222	massiliense
SRR14719310	PRJNA734660	Asian	RGM221	massiliense
SRR14719311	PRJNA734660	Asian	RGM220	abscessus
SRR14719312	PRJNA734660	Asian	RGM21	massiliense
SRR14719313	PRJNA734660	Asian	RGM113	massiliense
SRR14719314	PRJNA734660	Asian	RGM101	massiliense
SRR14719315	PRJNA734660	Asian	RGM100	abscessus
