# Supplementary material for: The small non-coding RNA B11 regulates multiple facets of Mycobacterium abscessus virulence
Source: PLoS Pathog. 2023 Aug 21;19(8):e1011575. doi: 10.1371/journal.ppat.1011575 (PMC10470900; doi:10.1371/journal.ppat.1011575)
Supplement: S5 Table — (XLSX) [file ppat.1011575.s012.xlsx]

## Sheet: Table S5
Table S5. Additional M. abscessus clinical isolates with mutations in B11. Mutations from the Irish collection, described by Redondo, and from the private Danish collection are not shown as they are described in the text.
Accession_ID	BioProject	Patient_ID	Position of mutation	Type of mutation	Reference allele	Alt allele	Read depth for alternate and reference alleles, respectively	Country/region	Year	Subspecies
ERR4298329	PRJEB14002	30_NW	433394 (loop 1)	del	AC	A	A:63 AC:0	GERMAN	2013*	abscessus
ERR8266586	PRJEB14002	CR	433394 (loop 1)	del	AC	A	A:86 AC:0	ITALY	2009**	abscessus
ERR8266588	PRJEB14002	CR	433394 (loop 1)	del	AC	A	A:159 AC:0	ITALY	2014**	abscessus
ERR8266673	PRJEB14002	SG	433430 (loop 2)	ins	T	TC	TC:146 T:0	ITALY	2012***	abscessus
ERR340550	PRJEB2779	RBL_O	433430 (loop 2)	ins	T	TCC	TCC:67 T:0	UK	2015	abscessus
ERR340559	PRJEB2779	LTH_C	433394 (loop 1)	ins	A	AC	AC:69 A:1	UK	2012	abscessus
ERR340571	PRJEB2779	AHL_I	433394 (loop 1)	ins	A	AC	AC:62 A:5	UK	2012	abscessus
ERR343189	PRJEB2779	SMRL_I	433430 (loop 2)	del	TC	T	T:112 TC:1	UK	2008	abscessus
ERR349292	PRJEB2779	UNC_AW	433430 (loop 2)	ins	T	TC	TC:40 T:1	USA	2015	abscessus
ERR349294	PRJEB2779	UNC_BS	433430 (loop 2)	del	TC	T	T:44 TC:0	USA	2015	abscessus
ERR369141	PRJEB2779	DEN_B	433430 (loop 2)	ins	T	TC	TC:36 T:0	Denmark	2015	abscessus
ERR373953	PRJEB2779	UNC_F	433430 (loop 2)	ins	T	TC	TC:45 T:0	USA	2015	abscessus
ERR374018	PRJEB2779	UNC_AW	433430 (loop 2)	ins	T	TC	TC:41 T:1	USA	2015	abscessus
ERR459856	PRJEB2779	AUS_AO	433394 (loop 1)	ins	A	AC	AC:89 A:0	Australia	2012	abscessus
ERR490671	PRJEB2779	LEI_G	433430 (loop 2)	ins	T	TCC	TCC:37 T:0	UK	2009	abscessus
ERR490675	PRJEB2779	LEI_G	433430 (loop 2)	ins	T	TCC	TCC:44 T:0	UK	2009	abscessus
ERR490683	PRJEB2779	LEI_G	433430 (loop 2)	ins	T	TCC	TCC:41 T:0	UK	2009	abscessus
ERR490688	PRJEB2779	LEI_G	433430 (loop 2)	ins	T	TCC	TCC:51 T:1	UK	2009	abscessus
ERR490701	PRJEB2779	LEI_G	433430 (loop 2)	ins	T	TCC	TCC:48 T:0	UK	2010	abscessus
ERR494836	PRJEB2779	LEI_G	433430 (loop 2)	ins	T	TCC	TCC:54 T:0	UK	2010	abscessus
SRR14719140	PRJNA734660	RGM183	433430 (loop 2)	ins	T	TC	TC:135 T:3	Asian	2018	abscessus
SRR14719152	PRJNA734660	RGM169	433430 (loop 2)	ins	T	TC	TC:125 T:4	Asian	2018	abscessus
SRR14719181	PRJNA734660	RGM133	433430 (loop 2)	ins	T	TC	TC:178 T:2	Asian	2018	massiliense
SRR14719202	PRJNA734660	RGM124	433430 (loop 2)	ins	T	TC	TC:126 T:2	Asian	2018	massiliense
*the same patient had an isolate without the mutation in 2008
**the same patient had an isolate without the mutation in 2007
***the same patient had isolates without the mutation in 2007 and 2014
