# Supplementary material for: The small non-coding RNA B11 regulates multiple facets of Mycobacterium abscessus virulence
Source: PLoS Pathog. 2023 Aug 21;19(8):e1011575. doi: 10.1371/journal.ppat.1011575 (PMC10470900; doi:10.1371/journal.ppat.1011575)
Supplement: S6 Table — (XLSX) [file ppat.1011575.s013.xlsx]

## Sheet: Table S6
Table S6. Sequences of primers and northern blot probes used in this work.
Probes
B11 probe	5’ACTCGGCTATGCCGAGTGTGTCTCAGCCCGACCCCCCGGGGCTGATGCACGACGACCCTCGCCTCCTCCCCCCCTGGCGAGGGTCGTCCTCT 3'
5S (MAB_r5053) probe	5'CACAGCGAGAGGGAAACGCCCGGTCCCATCCCGAACCCGGAAGCTAAGCCTCTCAGCGCCGATGGTACTGTTCTCGACACGGAACGGAAGAGTAGGACACCGCCGAACA 3’
Primers used for qPCR
sigA (MAB_3009c)	5' CACATGGTCGAGGTCATCAA 3'
	5' TGGATTTCCAGCACCTTCTC 3'
esxT (MAB_3753c)	5' CAAGGGCATCATCAACAAGTTC 3'
	5' GCCAAGCCTTCTGGTACTC 3'
esxU (MAB_3754c)	5' CAGAAGGTGCTCATCGGTATTC 3'
	5' TTAGAAGGTCTGGCTCTCGT 3'
eccB (MAB_3759)	5' CATCCCAGCCTCAATCTACTT 3'
	5' TGCACAGCACCGACTTT 3'
mps1 (MAB_4099c)	5' GAAGAATCGGACGGCTACAA 3'
	5' GAGTATCGGCGAATCCGTAAA 3'
mps2 (MAB_4098c)	5' GACGTATTGCAGACCGATGAA 3'
	5' GAAAGCCTCCGGAATGGATAA 3'
Primers used for Tn-seq
M6 primer	5' – AGGTCGTGTCCACGAACTTCCGGGA – 3'
M5 primer	5' – CAGTTTCATTTGATGCTCGATGAG – 3'
Primers used for deletion confirmation
B11 del valid – F	5' – TCCGTAACAGTAGAAGGCGACATC – 3'
B11 del valid – R	5' – GCCGCGCATATCTACGTCCGGCCA – 3'
Definition of MOP promoters
MOP promoter and UTR used in pDB406 (Fig. 7)	AGAAGACCCCAGGCTTGACACTTTATGCTTCCGGCTCGTATAATGTGTGGAATTGTGAGCGCTCACAATTCGCATGCTGATAAATGCTTCAATAATAGCACGTGAGGAGGGCCA
MOP promoter used for mCherry reporter constructs in Fig. 5 (See Fig S5 for UTRs)	CCCAGGCTTGACACTTTATGCTTCCGGCTCGTATAATGTGTGG
