# Supplementary material for: The small non-coding RNA B11 regulates multiple facets of Mycobacterium abscessus virulence
Source: PLoS Pathog. 2023 Aug 21;19(8):e1011575. doi: 10.1371/journal.ppat.1011575 (PMC10470900; doi:10.1371/journal.ppat.1011575)
Supplement: S7 Table — (XLSX) [file ppat.1011575.s014.xlsx]

## Sheet: Table S7
Table S7. Strains used in this work.
M. abscessus strains
Name	Description	Colony morphology	Source
ATCC 19977	WT	Smooth	ATCC
mDB160	Tn-B11	Rough	This study
mDB183	Tn-mps2	Rough	This study
mDB228	∆B11 (Zeocin)	Rough	This study
mDB252	∆B11 + pDB392 (pDB213+ B11; kanamycin)	Smooth	This study
mDB281	∆B11 + B11 with deletion of 1 C from loop 1; kanamycin	Smooth	This study
mDB282	∆B11 + B11 with insertion of 1 C in loop 2; kanamycin	Smooth	This study
mDB269	∆B11+ pDB393 (Loop 2 heavily mutated; kanamycin)	Rough	This study
mDB210	WT+kanamycin/zeocin	Smooth	This study
mDB241	mDB228+Luminescent (Lux 13), kanamycin	Rough	This study
mDB158	WT+luminescent (lux13)	Smooth	Lab stock
LAH	MAB clinical isolate	Rough	This study
mDB276	LAH+ pDB406	Smooth	This study
SS-A_0077; SS-A_0078	WT + pSS498 (MOP-mCherry; kanamycin)	Smooth	This study
SS-A_0089; SS-A_0090	∆B11 + pSS498 (MOP-mCherry; kanamycin)	Rough	This study
SS-A_0198; SS-A_0199	Tn-mps2 + pSS482 (MOP-mCherry; hygromycin)	Rough	This study
SS-A_0083; SS-A_0084	WT + pSS501 (MOP-MAB_3759 5' UTR-mCherry; kanamycin)	Smooth	This study
SS-A_0095; SS-A_0096	∆B11 + pSS501 (MOP-MAB_3759 5' UTR-mCherry; kanamycin)	Rough	This study
SS-A_0123; SS-A_0124	ΔB11 + pSS535 (pSS501 + B11_B11 promoter; kanamycin)	Smooth	This study
SS-A_0244 - SS-A_0246	WT + pSS670 (MOP-MAB_3759 5' UTR_2Gx2T- mCherry; kanamycin)	Smooth	This study
SS-A_0247 - SS-A_0249	∆B11 + pSS670 (MOP-MAB_3759 5' UTR_2Gx2T- mCherry; kanamycin)	Rough	This study
SS-A_0268 - SS-A_0270	ΔB11 + pSS676 (pSS670 + B11_B11 promoter)	Smooth	This study
SS-A_0271 - SS-A_0273	ΔB11 + pSS712 (pSS501 + B11_Loop 1_2Cx2A_B11 promoter)	Smooth	This study
SS-A_0274 - SS-A_0276	ΔB11 + pSS713 (pSS670 + B11_Loop1_2Cx2A_B11 promoter)	Smooth	This study
SS-A_0277 - SS-A_0279	ΔB11 + pSS707 (pSS501 + B11_Loop 2_2Cx2A_B11 promoter)	Smooth	This study
SS-A_0280 - SS-A_0282	ΔB11 + pSS708 (pSS670 + B11_Loop2_2Cx2A_B11 promoter)	Smooth	This study
SS-A_0283 - SS-A_0285	ΔB11 + pSS714 (pSS501 + B11_Loop 1_2Cx2A_Loop 2_2Cx2A_B11 promoter)	Smooth	This study
SS-A_0286 - SS-A_0288	ΔB11 + pSS715 (pSS670 + B11_Loop 1_2Cx2A_Loop 2_2Cx2A_B11 promoter)	Smooth	This study
Plasmids
Name	Description	Integration site	Resistance marker	Source
pDB213	empty vector	L5	kanamycin	Lab stock
pDB392	pDB213 + B11 (WT with native promoter)	L5	kanamycin	this study
pDB393	pDB213 + B11 with multiple mutations in the second loop (see Fig S1E) and native promoter	L5	kanamycin	this study
pDB416	pDB213 + B11 with deletion of 1 C from loop 1	L5	kanamycin	this study
pDB417	pDB213 + B11 with insertion of 1 C in loop 2	L5	kanamycin	this study
pDB406	pDB213 + zeocin + B11 with MOP promoter	L5	kanamycin, zeocin	this study
pSS482	pGH1000A containing mCherry driven by the MOP promoter and including the MOP 5' UTR, with the resistance marker switched to kanamycin.	Giles	kanamycin	lab stock
pSS498	pGH1000A containing mCherry driven by the MOP promoter and including the MOP 5' UTR	Giles	hygromycin	lab stock
pSS501	pSS482 MOP promoter + MAB_3759 5' UTR + mCherry	Giles	kanamycin	this study
pSS535	pSS501 + B11 with B11 promoter	Giles	kanamycin	this study
pSS670	pSS482 MOP + MAB_3759 5' UTR-mut (2G to 2T) + mCherry	Giles	kanamycin	this study
pSS676	pSS670 + B11 with B11 promoter	Giles	kanamycin	this study
pSS712	pSS501 + B11_C to A Loop 1 with B11 promoter	Giles	kanamycin	this study
pSS713	pSS670 + B11_C to A Loop 1 with B11 promoter	Giles	kanamycin	this study
pSS707	pSS501 + B11_C to A Loop 2 with B11 promoter	Giles	kanamycin	this study
pSS708	pSS670 + B11_C to A Loop 2 with B11 promoter	Giles	kanamycin	this study
pSS714	pSS501 + B11_C to A Loops 1 and 2 with B11 promoter	Giles	kanamycin	this study
pSS715	pSS670 + B11_C to A Loops 1 and 2 with B11 promoter	Giles	kanamycin	this study
